# Supplementary material for: Comparative Transcriptomic Study of Muscle Provides New Insights into the Growth Superiority of a Novel Grouper Hybrid
Source: PLoS One. 2016 Dec 22;11(12):e0168802. doi: 10.1371/journal.pone.0168802 (PMC5179234; doi:10.1371/journal.pone.0168802)
Supplement: S1 Table — (XLSX) [file pone.0168802.s001.xlsx]

## Sheet: Sheet1
Primer Name	Primer Sequence	Gene Name	Gene Sequence
Pgm-FP	CAACAGAACCAGCACTATGCG	Pgm	ATGGTGAAAATAACGACTGTGAAGACCAAGCCGTACACGGACCAAAAGCCGGGGACAAGCGGCCTGAGGAAGAGGGTGACGGTGTTTCAACAGAACCAGCACTATGCGGAAAACTTCATCCAGAGCATTATCTCTGTCATTGAGCCTGCCGAGCGCCAGGCTGCCACTGTGGTGGTGGGAGGAGATGGCAGGTTTTTCATGAAAGACGCGATTCAGTTGATCGTCCAGATTGCTGCTGCCAACGGGATTGGCAGTCTGGTCATCGGTCAGAATGGCATCATGTCCACCCCAGCTGTCTCCTGTGTGATCCGCAAGATAAAGGCAGTGGGTGGCATCATCCTCACAGCCAGCCACAACCCTGGAGGCCCCAATGGAGACTTTGGCATCAAGTACAACATC…
Pgm-RP	TGCCACCCACTGCCTTTATC
Gpi-FP	GGGATTGGGTTGGTGGTCGTT	Gpi	ATCATGGGACTCACACAGGACCCCAACTTCCACAAGCTGCAGGACTGGTACACAGCCCATGCCCTGAACCTCAACTTGAGGCATATGTTTGAGACTGACAAGGAGAGATTCAACAAGCTCAGCCTAAACTTGAAAACTGAGGATGGAGACATTCTTCTGGATTACTCCAAGAATCTCATCACTGATGAAGTCATGAAGATGTTGGTTGATCTGGCCAAGTCCAGAGGCATTGAAGCTGTCAGAGAGAAGATGTTCACTGGAGAGAAGATAAACTTCACTGAGGGCCGCGCTGTGCTCCATGTGGCTCTGAGGAATCGTTCCAACACTCCCATCATGGTTGATGGCAAGGATGTGATGCCAGATGTCAACAAGGTTCTGGAGAAGATGAAGGGCTTCTGT…
Gpi-RP	TAGGGCAGCATGGCGTGGGT
Pfk-FP	ATCGGTTGGTCTGGAGTGGC	Pfk	ATGGCACAAACGGCTACCATCGACCCCACCAAGATGGGAGTGGGTCGGGCGATCGCCGTGCTGACCTCGGGAGGCGATGCTCAGGGTATGAACGCAGCTGTGAGGGCCACAGTTCGAGTGGGACTTTACACTGGAGCCAAGGTGTATTTCGTCCATGAGGGTTACCAGGGTCTGGTGGATGGAGGAGACCATATTCGCCCTGCTACTTGGGAGAGTGTGTCAATGATGCTACAGCTGGGTGGGACTGTTATTGGAAGTGCCCGCTGTCAGGATTTCCGCACAAAGGAGGGACGCACCAAGGCCGCCTGTAACTTGGTCAAGCTGGGCATCACCAACCTGTGTGTGATTGGAGGTGATGGCAGTCTGACGGGTGCCAACCAGTTCAGAACTGAGTGGAGT…
Pfk-RP	GCGGGAATAATGACAAGTGGAA
Ald-FP	GCATCAGCCCTTGCATTGGT	Ald	ATGCCTCACGCATACCCCTTCCTCACTCCTGAGCAGAAGAAGGAGCTCAGTGATATTGCTCAGAGGATCGTCGCTCCCGGCAAGGGAATCCTCGCCGCAGATGAGTCCACTGGCAGCGTTGCCAAGCGCTTCCAGAGCATCAATGCTGAGAACACTGAGGAGAACAGGAGGCTGTACCGCCAGCTCCTCTTCACCGCTGATGACCGCATCAGCCCTTGCATTGGTGGCGTCATCCTCTTCCATGAGACCATGTACCAGAAGACCGACAATGGCAAGCCCTTCCCCCAGTACCTTAAAGAGAGAGGCATGGTGGTGGGCATCAAGGTTGACAAAGGTGTTGTCCCCCTGGCCGGAACCAACGGCGAGACAACCACCCAGGGTCTCGATGGACTGTATGAG…
Ald-RP	TGGTTGTCTCGCCGTTGGTT
Gapdh-FP	CCTGACAGTCCGTCTGGAGAA	Gapdh	ATGGTCTACATGTTCAAGTATGACTCCACCCATGGCCGTTTCAAGGGTGAGATCAAGATTGAGGGTGACAAGCTGGTCATCGATGGACAGAAAATCTCTGTTTTCCACGAGAGGGACCCCGCCAACATCAAATGGGGTGATGCTGGTGCCCAGTACGTTGTGGAGTCCACTGGTGTGTTCACCACCATTGAGAAGGCCTCTGCTCACTTGAAGGGTGGTGCCAAGAGAGTCATCATCTCTGCACCCAGCGCTGATGCTCCTATGTTTGTCATGGGCGTCAACCACGAGAAGTACGACAAGTCCCTCCAGGTTGTCAGCAACGCTTCCTGCACAACCAACTGCCTGGCTCCTCTGGCCAAGGTCATCCATGACAACTACGGCATCATTGAGGGTCTGATG…
Gapdh-RP	CATCAAAGATGGAGGAGTGGGT
Pgk-FP	GGATGGGTTTGGACTGTGGA	Pgk	TTCAGGGTTGACTTCAATGTTCCAATGAAGGACAAGCAGATCACAAACAACCAGAGGATCAAGGCGGCTGTTCCCTCCATCCAGCACTGCCTGGACCACAAGGCCAAATCCGTCGTGTTGATGAGTCATCTGGGCCGACCTGATGGAAACCCTATGCCTGAGAAGTACTCCCTGCAGCCCGTCGCCGCAGAGCTCAAGACCCTGCTGGGGAGGGACGTCACCTTCCTGAAGGACTGTGTGGGTGCGGAGGTGGAAGCTGCCTGCGCCAACCCCGCCACCGGATCCGTCATCCTGCTGGAGAACCTCCGCTTCCATGTCGCCGAGGAGGGAAAGGGCAAGGACGCCTCCGGAAACAAGACCAAAGCCTCCCAGGCTGATATTGACTCCTTCAGGGCATCT…
Pgk-RP	GATCGTGATGCAGCCTGATTT
Pgam-FP	CGTTCCTTTGACATCCCACCT	Pgam	ATGGCTGGTGTCCATCGCTTGGTTATCGTCCGCCACGGCGAGAGCTCCTGGAACCAGGAGAACCGCTTCTGCGGCTGGTTCGACGCTGACCTCAGTGAGAAGGGCGTGGACGAGGCCAGGCGTGGAGCCCAGGCTATCAAGGATGCAGGCCTCAAGTTCGACGTGTGCTACACCTCTGTGCTGAAACGTGCCATCAAAACCCTGTGGACCATCATGGAGACCACGGACCAGATGTGGCTGCCTGTGATTCGTACCTGGCGTCTGAATGAGCGTCACTACGGAGGCCTCACCGGTCTCAACAAGGCTGAGACAGCTGAGAAGCACGGTGAGGAGCAGGTGAAGATCTGGCGCCGTTCCTTTGACATCCCACCTCCAGTCATGGACAAGGACCACCCTTAC…
Pgam-RP	CGTTCTTTCCCGCCTTGATT
Eno-FP	AGGATGACTGGGAGAACTGGG	Eno	ATGTCTATCACTAAGATTCACGCTCGGGAGATTCTGGACTCCAGAGGAAACCCCACAGTTGAGGTGGACCTGTGGACAGCTAAAGGTCTTTTCAGAGCAGCAGTCCCCAGCGGTGCATCAACTGGAGTCCATGAAGCTCTGGAGCTCCGCGATGGAGACAAGAGCCGCTACCTGGGCAAAGGTACCATCAAGGCTGTGGACCATGTGAACAAGGACATCGCCCCCAAGCTGATTGAGAAGAACTTCAGCGTTGTCGAGCAGGAGAAGATCGACAAGTTCATGCTGGATTTGGATGCCACTGAGAACAAATCTAAGTTCGGTGCTAATGCCATCCTGGGCGTGTCGCTGGCCGTCTGTAAGGCCGGAGCAGCGGAGAAGGGAGTTCCTCTTTACCGCCAC…
Eno-RP	AGCCGATCTGGTTGACTTTGAG
Pyk-FP	GTGAGATTGAGAATGGCGGTATG	Pyk	ATGTCGAAGGCAAAGGATATGGGCTCCTCCATCATCCACACCCAGCAGATGCATGCTGCGATGGCGGACACTTTCCTGGAGCACACATGTCTGCTGGACATCGACTCTGAACCCGCTGTGTCTCGCAACACTGGCATCATCTGCACAATCGGACCTGCCTCCCGATCTGTGGAGATGGCCAAGGAAATGATCAAGGCTGGGATGAACATTGCAAGAATGAACTTCTCTCATGGCACACATGAGTACCATGCTGAGACCATCAAGAATATCCGTGAGGCAGCTGAGAGCTTCAGCCCAGGCACTGCTGAATACAGACCCGTGGCCATCGCTCTTGACACCAAGGGACCAGAAATCAGGACCGGACTTATCAAGGGCAGTGGCACCGCTGAGGTTGAGCTC…
Pyk-RP	TACGGATGAAGGAGGCGAAG
RyR1-FP	CTCTGGGCTGTCACCCGTAT	RyR1	GATGATCAAGTCGTTCTGCAATGCACTGCCTCCGTCCTGAAGGAGCAGCAGATAAAGCTATGTCTGTCCTGCGAGGGCTTTGGGAACCGTCTCTGCTTCCTGGAAACCACATCCAATGCTCAGAATGTGCCCCCAGACCTGGCCATATGTACCTTCATTCTGGAGCAGTCCCTGTCGGTCCGCGCTCTGCAGGAGATGTTGGCCAACACGGTGGAGATGACCGAGTCGTCCCAAGGTGGAGGCCATCGTACCTTACTGTATGGTCATGCCATCCTTCTGAGACACTACCACTCATGCATGTACCTGAGCTGTTTGACTACATCTCGGTCACTCACAGACAAGCTGGCCTTTGACGTGGGCTTACAGGAAGATTCCACTGGTGAGGCATGTTGGTGGACT…
RyR1-RP	GGTTCTCCTCTGCCTTCTCG
RyR3-FP	CGCTGGTTACTCACCGTGCTA	RyR3	ATGGAGGTTACTAACGTTGAGTATGGATGCGATAAGTCAAACCTGACAGGATCCAGAGGTCAAGGATGCTGGGATATGATGATAATCTGTCACTTGTGTATTTCCTGGCAGGCGGGTCAGGGGGGTGGACACCGGACCCTGCTCTACGGTCATGCCATCCTCCTTCGCCACTCGTTTAGTGATATGTACCTGACCTGTTTGAAGACATCGAGGTCTCTGACAGACAAGCTGTCATTTGATGTCGGACTACAAGAAGATTCAATAGGAGAGGCCTGCTGGTGGACCATTCACCCTGCGTCCAAGCAGAGATCCGAGGGAGAGAAAGTCCGCATTGGAGATGACCTGATCCTAGTCAGTGTGTCGACAGAGAGATACCTGCACCTCTCTATCTCCAATGGC…
RyR3-RP	CCCACAGTTCGTGGATGTTTT
TnC-FP	GGATGGCAGTGGCACAGTCG	TnC	ATGGATGACGTCTATAAAGCAGCGGTTGAGAATTTGACGGAGGAGCAGAAAAATGAGTTCAAGGCTGCATTTGACATCTTTATTCAGGATGCAGAGGACGGCTGCATCAGCACAAAAGAGCTGGGAAAGGTGATGAGGATGCTGGGACAGAATCCCACCCCTGAGGAGTTACAGGAGATGATTGATGAGGTGGATGAGGATGGCAGTGGCACAGTCGATTTTGATGAGTTCTTGGTAATGATGGTCCGCTGCATGAAGGAGGAGAGCAAAGGAAAATCAGAGGAGGAGCTGGCTGAACTGTTCCGCATGTTTGATAAGAACGGAGATGGCTACATAGACTTAGAAGAGCTGAAGGCCATGCTGGAGTCCACTGGAGAAGCCATCACGGAAGATGACATT…
TnC-RP	TCTTCCGTGATGGCTTCTCC
TnI1-FP	TGAATACAAAGTGGGCAAACA	TnI1	ATGAATCTCAGGGATAAGCCGAAGTCAAAGATTTCGGCGTCTCGCAAGCTCTCCCTCAAGATGCTTCTCCTCCAAAGAGCCTGTGAGGACTTGGAGAAGGAGAGGCAGGAGAGGGAGGAGGAGAAAGTCCGCTACCTAGGAGAAAAGTTGCCCCCTTTGCAAATGTCTGGACTATCACTGGATGAGCTACAAAAAATGTGCAAAGAGCTTCATTCAAAAATTGATATAGTGGACGAGGAGAGATATGACTGTGAATACAAAGTGGGCAAACACAACAAAGACATCCATGAGCTGAAACTGAAGATACAGGACCTCGGAGGCAAGTTCAAAAAGCCTGCCCTGAGGAAGGTGAGGGTGTCGGCAGATGAGATGATGAGAGCTCTTCTTGGCTCCAAACAC…
TnI1-RP	CTTCTTCACGGACTTGAGGTT
TnI2-FP	GGATGTATGTTGCTGGTTGC	TnI2	AAGAGACTGTCTGCGAGGCGTAAGCATACTCTGAAAGGATGTATGTTGCTGGTTGCAACTAATTTGTTGGAGGCTGAAGCATCGACAAAGGTGCAGGAGAGGGAGAAGTTCCTGGCAGAGAAATGTCCTCCTCTGGAGCTGCCGTACTCCAGGGAAGAGCTCCTGGAACTTTGCAAGAAACTCCACGAGCAGATTGACATCAGTGAGGAGGAGAGATACTGCATAGAGTTCAAACTGAACATGGTTCTGAATGAGGTCAGAGACCTCAACATAAAGATCGTGGATCTGAGGGGAAAGTTCAAGAGACCCCGTCTGAAGAAAGTGCGTATGTCTGCTGACGCCATGCTGAAGGCTCTGCTGGGCTCCAAGCACACGGTCAACATGGACCTGAGGGCCAAC…
TnI2-RP	TCTGCTCGTGGAGTTTCTTG
TnT1-FP	ATTGCGGAGGAGCGTCACAG	TnT1	AGACCTCTGGTGCCTCAGCTGGCCCCTCCAAAGATTCCTGAGGGCGAGAGGGTGGATTTTGATGACATCCACAGGAAGCGTATGGAGAAGGACTTACTGGAGCTGCATACTCTGATTGACGTCCATTTTGAGCAGAGAAAGAAGGACGAGGAGGAACTCATCGGCCTCAAGGACCGAATCGAGCGCCGTCGGTCAGAGAGAGCAGAGATCCAGAGGGTTCGAGCAGAGAAGGAGAAGGACAGGCAGAACAGGATTGCGGAGGAGCGTCACAGGAAAGAGGAGGAGGAAGCCAAGAGGAAGGCTGATGACGACCTCAAGAAGAAGAAAGTGCTGTCTGGCATGGGAGCGAACTTTGGAGGCTTCCTGGCGAAGGCTGAGTCGAGGAAAGGCAAGCGTATG…
TnT1-RP	TGTCGATGCCTAGCGGTTGC
TnT2-FP	AGGCAGAACAAACTAGCTGAA	TnT2	ATGGCCTGCAGGGAAGGGCACAGTATACAATTCCCCATTGAGCCCAGTCTGAAGAGCACGTCGCACTATCTGGGTAAGTGCTGCTTTCTAAACAGGGCTGGTTTTGTGCCCGGCTTGGCAGCGCCCAAAATCCCAGAAGGAGAAAAAGTGGACTTTGATGACATTCATCGAAAACGAATGGAGAAGGACCTGACCGAGCTCCACTCTCTGATTGATGCTCACTTCGAGCAGCGCAAGAAGGAGGAAGAGGAGCTCATCAGCCTCACAGATCGCATTGAGGCACGCAGGTCAGAGAGAGCAGAGCAGATGAAGATCCGGGCAGAAAGAGAAAGAGAGAGGCAGAACAAACTAGCTGAAGAGAAAGCGAAAAAAGAAGAGGGAGAGGCAAAAAAGAAAGCA…
TnT2-RP	ACTCTTTGCGTCGATCACTC
β-actin-FP	CAGGCTGTGCTGTCCTTGTA	β-actin
β-actin-RP	GGAAGAGTAGCCACGCTCTG
