# Supplementary material for: Comparative Transcriptomic Study of Muscle Provides New Insights into the Growth Superiority of a Novel Grouper Hybrid
Source: PLoS One. 2016 Dec 22;11(12):e0168802. doi: 10.1371/journal.pone.0168802 (PMC5179234; doi:10.1371/journal.pone.0168802)
Supplement: S2 Table — (XLSX) [file pone.0168802.s002.xlsx]

## Sheet: Sheet1
GeneID	Length	Uniq_reads_num_Ela(26878024)	Coverage_Ela	RPKM_Ela	Uniq_reads_num_Efu(30606157)	Coverage_Efu	RPKM_Efu	Uniq_reads_num_Hyb(28018366)	Coverage_Hyb	RPKM_Hyb
ECO_Q76N20_ORYLA_00910	1176	3069754	0.9991	97117.8	3009265	0.9966	83607.3	2438474	0.983	74006.2
ECO_NA_16315	5817	1926105	0.9981	12319.2	1394430	0.9966	7832.29	1786837	0.9981	10963.3
ECO_NA_16314	5547	1562485	0.9962	10480	1303953	0.9948	7680.6	1533692	0.9946	9868.18
ECO_NA_15907	2937	1006269	0.9997	12747.1	1447144	0.9997	16099	982348	0.9997	11937.6
ECO_ttna_07791	55623	1000280	0.9968	669.067	933964	0.9985	548.614	1861947	0.9995	1194.73
ECO_NA_19464	1203	831482	0.9701	25715.2	1540811	0.9709	41848	896571	0.9709	26599.7
ECO_ttnb_09852	77547	740549	0.989	355.297	797913	0.9702	336.188	1432911	0.9936	659.495
ECO_NA_09654	543	631023	0.954	43236.3	628647	0.954	37826.7	510312	0.954	33542.3
ECO_GAPDH_00100	882	618397	0.9989	26085.6	921138	0.9989	34123	1016307	0.9989	41125.7
ECO_nme2b.1_21500	450	570517	0.9978	47169.2	699214	0.9978	50767.9	635686	0.9978	50418.2
ECO_tpma_10420	1020	553858	0.999	20202.3	698509	0.9735	22375	477846	0.9902	16720.3
ECO_NEB_15556	13947	512459	0.9797	1367.04	327262	0.973	766.666	468281	0.9864	1198.35
ECO_NA_04478	1146	508429	0.9991	16506.2	1054527	0.9991	30065.2	559596	0.9991	17428
ECO_Q76BG1_ORYLA_15881	1092	493964	0.9991	16829.7	1055370	0.9991	31577.2	987641	0.9991	32280
ECO_NA_05885	249	469213	0.992	70108.9	1032044	0.9558	135422	586019	0.992	83998.1
ECO_tnnt3b_11251	1161	411150	0.9035	13175.6	838017	0.9612	23583.7	400660	0.9604	12316.9
ECO_NA_10117	2694	379831	0.9993	5245.6	394999	0.9996	4790.6	424010	0.9996	5617.4
ECO_NA_15818	423	350485	0.9976	30827	377218	0.9976	29136.9	314683	0.9976	26551.6
ECO_Q9PRF1_ORYLA_15219	5829	328655	0.9979	2097.73	77675	0.9974	435.39	372771	0.9979	2282.47
ECO_NA_02098	3375	313054	0.9938	3451.03	217894	0.9932	2109.42	275341	0.9956	2911.75
ECO_ENO3_11835	1305	308271	1.0008	8788.7	402620	0.9992	10080.4	541920	0.9992	14821.1
ECO_pygma_20735	2529	237026	0.9996	3486.98	315686	0.9996	4078.47	314917	0.9996	4444.31
ECO_NA_07950	1164	176511	0.9991	5641.85	198207	0.9991	5563.62	144164	0.9991	4420.39
ECO_NA_15670	1593	167852	0.9994	3920.25	288835	0.9994	5924.14	233305	0.9994	5227.16
ECO_NA_09069	1134	151869	0.9991	4982.63	48477	0.9991	1396.73	129657	0.9991	4080.75
ECO_PGAM2_13905	768	151710	0.9987	7349.46	184515	0.9987	7849.86	216475	0.9987	10060.1
ECO_NA_13406	3930	150953	0.9964	1429.06	110789	0.9964	921.076	135719	0.9967	1232.55
ECO_NA_11257	471	136596	0.9979	10790	145285	0.9915	10078.4	92225	0.9979	6988.52
ECO_NA_17232	1440	134872	0.9924	3484.67	177170	0.9917	4019.93	91348	0.9917	2264.09
ECO_ldha_06640	999	133895	0.999	4986.57	151892	0.999	4967.76	174822	0.999	6245.8
ECO_A4KUJ6_ORYLA_03678	14043	129993	0.9913	344.4	161771	0.9836	376.385	166597	0.9915	423.413
ECO_NA_08882	483	125968	0.9979	9703.22	171728	0.9979	11616.8	115650	0.9979	8545.86
ECO_neb_07930	2382	118539	0.971	1851.49	81410	0.971	1116.68	99143	0.9752	1485.52
ECO_ryr1a_11089	15084	102981	0.9978	254.006	109598	0.9979	237.398	108446	0.9987	256.599
ECO_PGM1_07035	1686	99457	0.9988	2194.73	108416	0.9994	2101	145041	0.9994	3070.37
ECO_AMPD1_08909	2190	97276	0.9963	1652.59	279641	0.995	4172.03	140044	0.9968	2282.33
ECO_NA_18084	4386	95627	0.9918	811.175	34277	0.9672	255.344	39093	0.9679	318.118
ECO_NA_22875	4245	94438	0.9908	827.698	65355	0.9903	503.028	96411	0.9906	810.599
ECO_NA_11516	4290	93386	0.996	809.892	86972	0.99	662.389	86762	0.9902	721.821
ECO_COL1A2_16090	3762	93277	0.9995	922.483	44065	0.9997	382.707	52447	1	497.576
ECO_unknown_11250	201	89017	0.995	16477.1	141358	0.995	22978.2	84087	0.995	14931
ECO_ttna_09844	36354	85671	0.987	87.6767	134373	0.9675	120.768	145360	0.9911	142.709
ECO_unknown_11252	3261	77296	0.9997	881.879	68214	0.9994	683.461	69356	0.9994	759.085
ECO_NA_20255	1593	75171	0.9981	1755.65	86299	0.9994	1770.03	144098	0.9994	3228.49
ECO_NA_00790	1389	72952	0.9993	1954.06	120853	0.9993	2842.8	73656	0.9986	1892.62
ECO_Q76BF5_ORYLA_00080	744	72710	0.9987	3636	116375	0.9987	5110.67	101486	0.9987	4868.45
ECO_AK1_18478	711	66925	0.8861	3502.04	135539	0.8158	6228.53	86994	0.8889	4366.94
ECO_NA_22926	420	66290	0.9976	5872.21	58145	0.9976	4523.29	34385	0.9976	2921.98
ECO_Q9PRF1_ORYLA_15220	5790	65896	0.9998	423.431	6256	0.9834	35.3028	25452	0.9997	156.892
ECO_NA_05450	2403	65760	0.9996	1018.15	88011	0.9663	1196.67	87463	0.9992	1299.06
ECO_GAPDH_13174	915	63886	0.9989	2597.69	71426	0.9989	2550.51	93646	0.9989	3652.8
ECO_col1_04212	4203	60551	0.9874	536	26574	0.986	206.58	27677	0.9867	235.026
ECO_SYNPO2_04926	3174	56565	0.9991	663.046	67421	0.9606	694.032	37016	0.994	416.236
ECO_desma_05133	1395	54634	0.9993	1457.11	44005	0.9993	1030.67	42157	0.9993	1078.58
ECO_ahnak_04191	7677	51068	0.9913	247.491	23723	0.9913	100.965	33511	0.9911	155.795
ECO_NA_22556	4986	48674	0.931	363.201	50081	0.928	328.18	50985	0.9641	364.962
ECO_unknown_15817	258	45706	0.9884	6591.07	37976	0.969	4809.29	40251	0.9961	5568.19
ECO_TPM2_22506	855	43356	0.9871	1886.63	9598	0.9871	366.78	21429	0.9871	894.526
ECO_NA_11254	510	41639	0.9941	3037.62	116211	0.9922	7445.06	43780	0.9902	3063.82
ECO_NA_06165	894	40970	0.9642	1705.03	36569	0.9642	1336.49	28280	0.9642	1129.01
ECO_pgk1_01579	1194	38659	0.9992	1204.62	54584	0.9992	1493.66	51363	0.9992	1535.34
ECO_NA_17239	1989	38185	0.9995	714.267	59177	0.9995	972.096	47606	0.9995	854.248
ECO_FLNC_15708	7761	37974	0.9999	182.042	12850	0.9999	54.0974	37221	0.9999	171.17
ECO_Q8AXS2_ORYLA_01514	924	36803	0.8647	1481.88	38432	0.9621	1358.98	32320	0.9957	1248.41
ECO_A5HL63_ORYLA_16843	1800	34041	0.9994	703.611	36233	0.9994	657.693	28994	0.9994	574.901
ECO_NA_08911	2313	32136	0.9996	516.915	30813	0.9996	435.261	20538	0.9996	316.913
ECO_HDLBP_19078	3750	30607	0.9997	303.663	33171	0.9997	289.014	28103	0.9997	267.472
ECO_KLHL31_09188	1908	30129	0.9995	587.502	52845	0.9995	904.934	28573	0.9995	534.484
ECO_NA_22413	18285	29879	0.9371	60.7958	25721	0.9145	45.9604	34146	0.9412	66.6503
ECO_TMOD4_01965	1185	28679	0.9992	900.427	31650	0.9713	872.663	23620	0.9992	711.408
ECO_NA_04466	2475	28188	0.9947	423.732	24994	0.9996	329.953	18690	0.9996	269.52
ECO_JPH2_08428	2244	28122	0.9412	466.258	26360	0.9376	383.808	19835	0.9817	315.476
ECO_NA_00786	1884	27785	0.9995	548.696	19354	0.9995	335.646	15323	0.9995	290.282
ECO_NA_08088	2628	27269	0.9783	386.053	53280	0.9791	662.415	26726	0.9791	362.966
ECO_NA_18121	849	26886	0.9988	1178.21	42942	0.9988	1652.59	31616	0.9988	1329.1
ECO_CCNG1_01732	900	26608	0.9989	1099.95	28218	0.9989	1024.41	21560	0.9989	854.995
ECO_bactin2_18184	1128	26346	0.9991	868.977	20796	0.9991	602.368	15397	0.9991	487.174
ECO_NA_11791	1134	25682	0.9982	842.594	1415	0.9929	40.7694	705	0.9912	22.1888
ECO_rplp0_09454	936	24018	0.9274	954.693	24784	0.9274	865.141	19545	0.9284	745.276
ECO_NA_13801	7926	23924	0.9508	112.301	25943	0.9967	106.944	27809	0.9917	125.224
ECO_NA_06164	3582	23463	0.9989	243.703	39068	0.9992	356.358	35592	0.9992	354.637
ECO_SLC25A4_08353	1278	23188	0.9992	675.049	74263	0.9992	1898.6	32246	0.9992	900.538
ECO_RPS2_05867	840	22757	0.9988	1007.95	25488	0.9988	991.397	17325	0.9988	736.124
ECO_CR392006.1_09616	4701	22083	0.9998	174.771	28696	0.9998	199.445	16211	0.9998	123.077
ECO_NA_21146	2172	22055	0.9986	377.79	5788	0.9995	87.0683	3737	0.9986	61.4074
ECO_unknown_12003	6018	21597	0.9995	133.519	16937	0.9993	91.955	23557	0.9998	139.709
ECO_EEF1G_04193	1302	21493	0.9992	614.17	23590	0.9992	591.982	17283	0.9992	473.768
ECO_eno1_20500	1239	20982	0.9984	630.055	18952	0.9984	499.775	18162	0.9984	523.178
ECO_pvalb3_02226	330	20777	0.997	2342.46	11338	0.997	1122.57	5761	0.997	623.076
ECO_AHNAK2_19445	12744	20576	0.9958	60.07	25085	0.9907	64.3131	25410	0.9995	71.1633
ECO_EF1A_ORYLA_00793	1398	20398	0.9993	542.854	19737	0.9986	461.281	15685	0.9957	400.437
ECO_col6a3_04574	8109	20282	0.9496	93.0564	7599	0.9408	30.6182	9953	0.9439	43.807
ECO_AGL_13333	4593	20255	0.9959	164.074	28371	0.997	201.822	38495	0.9972	299.134
ECO_MYBPC1_07127	3549	20079	0.9961	210.494	9050	0.9944	83.317	18026	0.9961	181.28
ECO_NA_06200	6672	19818	0.9937	110.511	17091	0.9996	83.6956	13253	0.9997	70.895
ECO_NA_21474	17706	19213	0.9986	40.3717	13458	0.9273	24.8343	15986	0.9768	32.2238
ECO_NA_20412	5256	18978	0.9796	134.338	17680	0.9772	109.905	17997	0.9795	122.209
ECO_NA_02064	1434	18730	0.9993	485.95	35184	0.9993	801.655	21026	0.9993	523.317
ECO_TMEM38A_11901	876	18404	0.9989	781.647	23357	0.9989	871.172	14698	0.9989	598.841
ECO_NA_20568	963	17917	0.999	692.216	40668	0.999	1379.81	28273	0.9979	1047.86
ECO_PABPC4_14731	1884	17910	0.9995	353.686	21797	0.9995	378.013	12360	0.9989	234.15
ECO_Q76N20_ORYLA_03032	1137	17407	0.9991	569.595	2290	0.993	65.8061	4835	0.9974	151.773
ECO_RPL13A_12096	618	16945	0.9951	1020.13	18930	0.9984	1000.81	11002	0.9968	635.39
ECO_NA_13114	1812	16663	0.9934	342.135	22964	0.9978	414.076	17106	0.9978	336.936
ECO_Q76N20_ORYLA_16073	1452	16510	0.9194	423.042	14097	0.8926	317.213	11353	0.9277	279.062
ECO_tpm3_14123	918	15933	0.9717	645.74	8045	0.9967	286.335	14309	0.9967	556.319
ECO_NA_22263	1053	15591	0.9991	550.869	8495	0.9981	263.588	6719	0.9981	227.737
ECO_NA_02936	6792	15207	0.985	83.3007	24450	0.9847	117.618	18936	0.9881	99.5057
ECO_NA_05415	13974	15144	0.9575	40.3202	9633	0.9543	22.5233	10897	0.9541	27.8319
ECO_RPL3_05865	1188	14752	0.9992	461.995	16709	0.9966	459.542	11652	0.9975	350.059
ECO_NA_22789	888	14549	0.9854	609.569	16443	0.9854	605.005	10758	0.982	432.39
ECO_NA_20444	2343	14524	0.9991	230.63	9734	0.9979	135.741	13482	0.9991	205.371
ECO_ZFP106_13039	4989	14411	0.9876	107.469	15799	0.9876	103.468	13095	0.9876	93.6805
ECO_RPL7A_18498	801	14309	0.9863	664.629	15142	0.995	617.649	10608	0.9913	472.67
ECO_NA_09863	1737	14287	0.9845	306.016	28434	0.9983	534.847	12121	0.9983	249.055
ECO_RPS8_12303	627	13908	0.9984	825.277	14681	0.9952	765.031	9279	0.9968	528.191
ECO_NA_00885	8553	13781	0.9881	59.9467	--	--	--	--	--	--
ECO_hsp90ab1_12209	2184	13709	0.9995	233.537	11251	0.9995	168.318	7914	0.9991	129.33
ECO_RPS4XP21_09903	738	13566	0.9959	683.909	16456	0.9905	728.55	9112	0.9932	440.671
ECO_RS3A_ORYLA_14081	690	13423	0.9986	723.774	12978	0.9986	614.54	8715	0.9986	450.791
ECO_UBC_05677	1863	13314	0.9989	265.888	16171	0.9989	283.606	22366	0.9989	428.482
ECO_ATP5B_18213	1251	12924	0.9992	384.364	22578	0.9992	589.684	15122	0.9992	431.429
ECO_PDLIM7_01059	2193	12832	0.8463	217.7	13063	0.7519	194.624	10849	0.839	176.566
ECO_RPL4_10469	1071	12679	0.9729	440.452	12725	0.9729	388.204	8668	0.972	288.859
ECO_DUSP1_16554	1086	12513	0.9991	428.681	25493	0.9991	766.977	17933	0.9991	589.36
ECO_NA_15773	5778	12305	0.9843	79.2331	25932	0.972	146.639	20328	0.7748	125.567
ECO_NA_07611	7389	12305	0.9982	61.9582	2888	0.9926	12.7703	9313	0.9982	44.9843
ECO_NA_10397	1356	12284	0.9985	337.041	34617	0.9993	834.105	18748	0.9971	493.461
ECO_JPH1_14373	2073	12222	0.9368	219.354	16258	0.9378	256.247	10648	0.9426	183.327
ECO_NA_14428	12039	12218	0.981	37.7583	17208	0.9709	46.7015	14937	0.9807	44.2823
ECO_ADSSL1_11803	1335	12002	0.9978	334.484	39147	0.9985	958.095	19256	0.9985	514.804
ECO_NA_17579	3534	11802	0.9547	124.249	14446	0.9539	133.559	9871	0.9542	99.69
ECO_RPSAP58_09425	918	11671	0.9946	473.008	13436	0.9935	478.21	8252	0.9967	320.829
ECO_COL6A1_21271	2961	11556	0.9865	145.202	5667	0.9872	62.5325	6802	0.9868	81.989
ECO_rpl10_12768	648	11520	0.9985	661.424	10605	0.9923	534.721	7450	0.9985	410.335
ECO_txlnba_21029	1164	11474	0.9974	366.745	16520	0.9991	463.712	9711	0.9983	297.761
ECO_rpl8_19164	774	11365	0.9987	546.3	11586	0.9961	489.084	7639	0.9974	352.251
ECO_NA_22484	1224	11180	0.9632	339.831	7645	0.9608	204.074	5219	0.9608	152.182
ECO_C3V6N1_ORYLA_01229	513	11131	0.9981	807.271	10660	0.9708	678.939	10463	0.9981	727.941
ECO_GNB2L1_13079	954	11035	0.9969	430.355	16285	0.9979	557.738	9318	0.9979	348.603
ECO_PDLIM3_17063	882	11031	0.9977	465.317	4222	0.9966	156.401	10737	0.9966	434.482
ECO_NA_18024	9426	11001	0.9986	43.4218	13132	0.9988	45.5192	13928	0.9988	52.7374
ECO_HSPB1_05652	612	10938	0.9984	664.95	6095	0.9984	325.397	6352	0.9984	370.439
ECO_col4a1_13365	4812	10907	0.9969	84.33	7361	0.9967	49.9807	12872	0.9967	95.4723
ECO_RPL26_17302	438	10809	0.9977	918.151	14190	0.9977	1058.52	7703	0.9977	627.687
ECO_RPS20_19567	363	10790	0.989	1105.9	10991	0.989	989.286	7362	0.989	723.846
ECO_MDH2_09544	1014	10367	0.998	380.38	30051	0.999	968.305	13141	0.999	462.538
ECO_rps3_01357	804	10292	0.944	476.263	14627	0.9428	594.416	7810	0.9577	346.699
ECO_NACA2_17367	1404	10056	0.9793	266.478	13442	0.9444	312.815	8790	0.9915	223.449
ECO_NA_14835	861	9856	0.9988	425.893	8846	0.9988	335.687	7164	0.9988	296.968
ECO_RPS7_04637	585	9645	0.9897	613.407	11299	0.9744	631.067	6652	0.9761	405.839
ECO_FLNA_12769	7371	9606	0.9807	48.4863	2557	0.9813	11.3343	3440	0.9807	16.6567
ECO_RPL10A_20450	654	9533	0.9908	542.319	10199	0.9862	509.532	6636	0.9878	362.148
ECO_RPL27A_11230	447	9492	0.9955	790.047	11888	0.9933	868.945	6461	0.9933	515.881
ECO_RTN3_14437	660	9399	0.9985	529.835	15684	0.9985	776.433	11517	0.9985	622.806
ECO_rps25_05035	369	9274	0.9729	935.068	10463	0.9892	926.448	6540	0.981	632.57
ECO_FBP2_03280	1014	9265	0.999	339.946	25399	0.999	818.408	19747	0.999	695.057
ECO_NA_14791	1518	9260	0.9684	226.956	6746	0.9229	145.2	9102	0.9486	214.004
ECO_NA_06485	3216	9233	0.9991	106.814	19013	0.9994	193.164	11543	0.9994	128.103
ECO_NA_19933	780	9169	0.9987	437.351	6192	0.9936	259.375	5002	0.9949	228.879
ECO_MYO18B_18548	4545	9129	0.9866	74.7295	26805	0.9666	192.696	12681	0.9894	99.5811
ECO_NA_07326	1908	8977	0.9995	175.047	8340	0.9995	142.817	6074	0.9974	113.62
ECO_RPS6_08333	657	8921	0.9909	505.185	12109	0.997	602.191	7036	0.9893	382.224
ECO_synpo2b_08346	1749	8892	0.9989	189.153	8980	0.9989	167.756	8888	0.9989	181.372
ECO_NA_03913	1146	8806	0.9511	285.889	15192	0.945	433.133	7842	0.9503	244.23
ECO_unknown_00415	246	8739	0.9959	1321.69	4046	0.9959	537.381	2296	0.9959	333.115
ECO_NA_02603	636	8677	0.9811	507.592	11425	0.978	586.935	6256	0.9764	351.073
ECO_COL5A1_09040	5871	8454	0.9945	53.5738	3635	0.9877	20.2294	5055	0.9945	30.7303
ECO_RPL13_10958	636	8407	0.9969	491.798	11256	0.9984	578.253	5792	0.989	325.034
ECO_rpl24_13392	474	8366	0.9916	656.662	9578	0.9852	660.218	5802	0.9768	436.874
ECO_NA_07543	6144	8350	0.9976	50.5636	4400	0.9948	23.3988	5002	0.9969	29.0569
ECO_GOT2_03767	1293	8331	0.9985	239.718	13542	0.9985	342.196	10141	0.9977	279.924
ECO_rps9_10795	585	8302	0.9983	527.995	9936	0.9949	554.941	6164	0.9983	376.066
ECO_ZFP36_16987	1059	8283	0.9972	291.001	3772	0.9981	116.377	2740	0.9981	92.3447
ECO_UNC45B_16183	2793	8276	0.9989	110.243	5419	0.9989	63.3927	3459	0.9975	44.2015
ECO_EIF3A_01123	3750	8222	0.9968	81.5735	12619	0.9997	109.947	6487	0.9995	61.7405
ECO_rpl9_09122	582	8204	0.9948	524.451	8440	0.9948	473.817	5925	0.9966	363.348
ECO_FXR2_10625	2028	8148	0.999	149.481	16745	0.9985	269.779	6939	0.9961	122.12
ECO_actn2_00200	2679	8138	0.9996	113.018	4570	0.9955	55.7359	5886	0.9996	78.416
ECO_RPS11_02855	486	8099	0.9959	620.009	7435	0.9979	499.846	5652	0.9979	415.072
ECO_NA_14788	801	8078	0.9988	375.21	5277	0.9988	215.251	6245	0.9988	278.264
ECO_NA_11258	513	8066	0.9981	584.983	4834	0.9981	307.879	8960	0.9981	623.373
ECO_NA_15221	5820	8060	0.8881	51.5246	941	0.8033	5.28272	6164	0.8017	37.8004
ECO_RPS10_12990	438	7996	0.9155	679.206	9818	0.9201	732.386	5407	0.9178	440.595
ECO_NA_14651	840	7855	0.9988	347.912	2190	0.994	85.1836	3348	0.9976	142.254
ECO_hspg2_21770	10569	7847	0.9905	27.6231	4505	0.9909	13.9268	6944	0.989	23.4495
ECO_LDB3_20971	2199	7833	0.9586	132.527	4703	0.8981	69.8781	5550	0.9682	90.0793
ECO_RPS15A_08143	393	7814	0.9847	739.748	9210	0.9873	765.699	5138	0.9975	466.615
ECO_USP13_01757	2505	7781	0.9992	115.566	8906	0.9988	116.163	9161	0.9992	130.525
ECO_Q6PVV4_ORYLA_11932	639	7775	0.9984	452.691	5347	0.9984	273.401	6541	0.9969	365.343
ECO_rps15_08024	357	7773	0.9944	810.071	5939	0.9944	543.546	4831	0.9888	482.977
ECO_unknown_12195	501	7749	0.9062	575.454	4044	0.9721	263.733	3680	0.9062	262.161
ECO_FXR1_04974	2064	7719	0.9995	139.141	14282	0.9995	226.084	8660	0.999	149.75
ECO_DMD_18969	10275	7717	0.9772	27.9428	6798	0.9836	21.6168	7787	0.9873	27.0486
ECO_NA_03833	2991	7706	0.99	95.8551	4869	0.9883	53.1881	8208	0.9913	97.9441
ECO_Q45RI2_ORYLA_14378	726	7665	0.9862	392.806	9799	0.9972	440.998	5926	0.9945	291.328
ECO_RPL11_00787	531	7630	0.9925	534.605	8770	0.9962	539.63	5454	0.9962	366.588
ECO_RPS26_19591	348	7613	0.9943	813.915	9052	0.9914	849.878	4879	0.9943	500.39
ECO_RPS14_20355	456	7575	0.9956	618.046	8835	0.9934	633.043	5795	0.9956	453.572
ECO_DST_09177	22812	7570	0.9609	12.3463	6001	0.9337	8.59511	9812	0.9743	15.3515
ECO_CAPZB_04845	819	7536	0.9988	342.342	7824	0.9988	312.13	6649	0.9988	289.754
ECO_RPLP1_06335	342	7519	0.9708	817.969	8742	0.9883	835.172	5359	0.9708	559.261
ECO_PHKA1_09906	3432	7508	0.9997	81.3916	11148	0.9994	106.131	10836	0.9985	112.688
ECO_USP28_01613	3537	7396	0.9867	77.7973	10043	0.9873	92.7726	9056	0.9952	91.3816
ECO_NA_06939	1554	7385	0.9813	176.808	5829	0.9807	122.556	5607	0.9788	128.777
ECO_vdac2_21776	870	7352	0.9885	314.405	16146	0.9931	606.369	8517	0.992	349.401
ECO_NRAP_15012	5145	7277	0.9971	52.6223	7173	0.9957	45.5519	9900	0.9977	68.6763
ECO_Q8AYQ1_ORYLA_02258	432	7260	0.8773	625.253	1063	0.8009	80.3972	938	0.8773	77.4955
ECO_MACF1_00774	27561	7242	0.9939	9.77611	4258	0.9463	5.0478	4309	0.9729	5.58006
ECO_NA_09208	3378	7215	0.9997	79.4656	7442	0.9997	71.9816	9700	0.9997	102.487
ECO_RPL32_04582	408	7066	0.9926	644.342	7392	0.9926	591.961	4777	0.9902	417.881
ECO_NA_10852	297	7062	0.9933	884.655	754	0.9933	82.948	3594	0.9966	431.896
ECO_NA_18474	609	6979	0.9984	426.362	8256	0.9984	442.939	6875	0.9984	402.914
ECO_NA_00655	1656	6944	0.9994	156.01	14526	0.9994	286.6	8719	0.9994	187.916
ECO_EIF4A1_07886	1194	6893	0.9992	214.786	6108	0.9992	167.142	5623	0.9992	168.082
ECO_RPL3_09700	1209	6861	0.9983	211.137	6016	0.9975	162.582	4351	0.9983	128.446
ECO_NA_21253	1533	6854	0.9987	166.343	4152	0.998	88.4925	4757	0.9987	110.751
ECO_syne2b_05345	28722	6837	0.928	8.85633	3512	0.8445	3.99513	4765	0.9236	5.92114
ECO_NA_20832	2265	6830	0.9978	112.19	7233	0.9987	104.338	9239	0.9978	145.584
ECO_NA_18035	4257	6828	0.9967	59.675	3027	0.9932	23.2327	4503	0.9946	37.7533
ECO_uba52_00624	393	6823	0.9898	645.93	8807	0.9898	732.195	4954	0.9873	449.905
ECO_EIF5A2_17334	483	6811	0.9979	524.646	13089	0.9979	885.422	6767	0.9979	500.042
ECO_NA_09423	5829	6738	0.9902	43.007	3253	0.9878	18.234	3774	0.9947	23.1081
ECO_cbsa_04689	1770	6737	0.9994	141.611	6205	0.9983	114.541	3815	0.9989	76.9269
ECO_hbbe1.1_16351	444	6714	0.9977	562.602	414	0.9347	30.4655	832	0.9775	66.8802
ECO_NA_12478	2817	6674	0.9922	88.1459	9021	0.8807	104.631	4940	0.7089	62.5889
ECO_RPL18A_10712	444	6658	0.991	557.909	7188	0.9865	528.952	4214	0.9977	338.742
ECO_CORO6_02752	1410	6641	0.9993	175.233	4425	0.9993	102.538	3513	0.9986	88.9234
ECO_NA_05245	2724	6601	0.9989	90.1582	5384	0.9993	64.5787	7660	0.9989	100.364
ECO_RPL31_03248	375	6556	0.9547	650.445	10125	0.9893	882.175	5190	0.9547	493.962
ECO_txlnbb_13208	1554	6536	0.9942	156.482	16918	0.9968	355.704	6677	0.9942	153.351
ECO_RPS5_00384	594	6500	0.9865	407.127	5387	0.9731	296.314	4132	0.9832	248.274
ECO_rps24_21788	393	6457	0.9924	611.281	6716	0.9898	558.354	4396	0.9949	399.229
ECO_NA_00764	831	6385	0.8881	285.866	10819	0.8664	425.38	9176	0.87	394.103
ECO_NA_18217	10971	6376	0.9953	21.6224	7865	0.9924	23.4231	9408	0.9949	30.6061
ECO_MYPN_01143	3966	6341	0.9955	59.485	5239	0.9992	43.1605	7524	0.9982	67.7101
ECO_NA_10208	438	6299	0.9795	535.057	6928	0.9658	516.803	4097	0.9772	333.848
ECO_col18a1_16414	4377	6251	0.9456	53.1344	3636	0.9507	27.1418	5462	0.926	44.5382
ECO_ACTG2_04353	1095	6247	0.9991	212.256	859	0.9954	25.6313	702	0.9963	22.8813
ECO_NA_01647	9138	6222	0.9995	25.3327	4252	0.9988	15.2031	3958	0.9995	15.459
ECO_CS_08702	1371	6220	0.9934	168.793	13510	0.9934	321.965	6295	0.9927	163.876
ECO_RPL21_17041	393	6218	0.9924	588.655	6892	0.9924	572.986	4141	0.9898	376.071
ECO_NA_04091	2193	6137	0.9982	104.117	4914	0.9995	73.2129	4357	0.9991	70.9098
ECO_FAU_21154	417	6128	0.9904	546.746	6312	0.9904	494.564	4027	0.9904	344.669
ECO_RTN4_20974	1140	6112	0.9991	199.472	5574	0.9991	159.755	4778	0.9974	149.589
ECO_NA_20097	1254	6093	0.9681	180.774	22649	0.9729	590.123	15372	0.9992	437.512
ECO_NA_10405	4932	6069	0.9481	45.7822	6666	0.9519	44.1604	5318	0.9665	38.4842
ECO_RPL17_03968	477	6034	0.9979	470.641	8797	0.9979	602.57	4689	0.9979	350.848
ECO_NA_15073	1455	6009	0.9993	153.653	7324	0.9993	164.466	5237	0.9986	128.463
ECO_NA_21272	3036	5932	0.999	72.6946	3141	0.9687	33.8032	3267	0.9987	38.4065
ECO_rps18_05266	459	5928	0.9913	480.505	6740	0.9956	479.776	4148	0.9978	322.54
ECO_rps23_15429	429	5927	0.9977	514.02	5931	0.9953	451.712	3782	0.993	314.645
ECO_NA_14814	1191	5923	0.9244	185.026	4138	0.9253	113.519	3483	0.9253	104.376
ECO_RPL35_20154	372	5909	0.9973	590.981	5968	0.9973	524.176	3972	0.9973	381.086
ECO_nexn_01745	2496	5857	0.9988	87.3038	7830	0.9996	102.496	4164	0.9996	59.542
ECO_NA_02552	9282	5832	0.9944	23.3765	8730	0.9961	30.7301	6671	0.9943	25.6511
ECO_GAMT_20025	708	5776	0.9986	303.526	2849	0.9972	131.477	3082	0.9986	155.366
ECO_CAP2_10049	1770	5764	0.9542	121.158	5432	0.9559	100.272	4210	0.9542	84.8919
ECO_tuba8l2_05128	1305	5762	0.9969	164.273	11824	0.9992	296.036	6669	0.9992	182.393
ECO_DDX21_03756	2265	5683	0.9991	93.3495	10284	0.9996	148.349	5319	0.9991	83.8145
ECO_NA_05940	1416	5681	0.9901	149.267	5846	0.9887	134.892	5542	0.9915	139.688
ECO_E7FKF1_ORYLA_16225	1134	5646	0.9991	185.238	2843	0.9991	81.9134	1995	0.9982	62.7895
ECO_NA_16056	1479	5641	0.9993	141.903	11555	0.998	255.266	6768	0.9966	163.324
ECO_NA_22097	855	5567	0.9953	242.247	2185	0.9965	83.4981	5184	0.9988	216.399
ECO_RPL18_10807	507	5462	0.9803	400.817	6071	0.9783	391.24	3744	0.9803	263.563
ECO_NA_21740	1005	5430	0.999	201.019	3450	0.999	112.162	4245	0.999	150.754
ECO_NA_05154	2991	5426	0.9519	67.4941	2060	0.9392	22.5031	3496	0.9415	41.7169
ECO_FHL5_12186	846	5409	0.9988	237.875	320	0.9799	12.3586	669	0.9953	28.2236
ECO_PTPLA_04941	732	5349	0.9986	271.872	5455	0.9973	243.486	4303	0.9959	209.806
ECO_NA_05732	534	5308	0.9981	369.822	16642	0.9981	1018.25	10841	0.9981	724.578
ECO_myoz2b_08347	612	5307	0.9902	322.627	3204	0.9853	171.054	4867	0.9967	283.836
ECO_NA_00987	519	5293	0.9981	379.435	6105	0.9961	384.335	3201	0.9981	220.128
ECO_NA_09604	585	5184	0.9915	329.695	6173	0.9966	344.772	3795	0.988	231.533
ECO_FBN1_15136	10692	5161	0.8168	17.9588	2768	0.832	8.4586	3645	0.8146	12.1673
ECO_RPL36_03733	318	5144	0.9969	601.834	5733	0.9937	589.042	3355	0.9937	376.55
ECO_smyd1a_00647	1431	5126	0.9986	133.273	4879	0.9993	111.399	4256	0.9986	106.15
ECO_slc25a3b_17975	951	5103	0.9989	199.64	10433	0.9989	358.443	6350	0.9989	238.314
ECO_NA_08883	468	5083	0.7607	404.089	1858	0.7756	129.715	3265	0.8013	248.997
ECO_COL4A2_13366	4584	5077	0.9773	41.2065	3643	0.9522	25.966	6188	0.952	48.1796
ECO_dcaf6_13390	3000	5068	0.9843	62.8518	10972	0.9873	119.497	6680	0.9893	79.4717
ECO_RPS13_19874	456	5020	0.9956	409.583	4134	0.9934	296.208	3098	0.9956	242.479
ECO_METAP2_20326	1428	5017	0.9993	130.713	6976	0.9993	159.613	3951	0.9993	98.7498
ECO_NA_05917	2298	5012	0.9978	81.1454	8212	0.9778	116.759	7718	0.98	119.87
ECO_RPL28_07450	414	4998	0.9952	449.157	5477	0.9952	432.249	3355	0.9952	289.234
ECO_NA_00416	294	4974	0.5714	629.45	2016	0.5748	224.045	965	0.4728	117.149
ECO_NA_13105	840	4908	0.9988	217.384	2547	0.981	99.0697	1874	0.9845	79.6246
ECO_RPL35A_15792	432	4878	0.8519	420.108	4931	0.7083	372.943	3424	0.9167	282.883
ECO_rps27a_20973	495	4877	0.8364	366.564	5435	0.8283	358.745	3340	0.8323	240.823
ECO_rplp2_17220	381	4848	0.9318	473.413	5936	0.9554	509.05	4407	0.9633	412.834
ECO_gtpbp4_07942	1956	4740	0.9637	90.1596	7059	0.9652	117.914	3441	0.9617	62.7875
ECO_SPTAN1_22379	7251	4720	0.9932	24.2185	2590	0.9934	11.6706	2964	0.9937	14.5894
ECO_EEF2K_19797	2187	4709	0.9982	80.1092	14914	0.9995	222.811	6944	0.9991	113.323
ECO_huwe1_20416	13149	4703	0.9938	13.3071	6212	0.997	15.4358	5057	0.9965	13.7264
ECO_LMOD3_17408	1773	4679	0.9972	98.1854	8914	0.9989	164.269	9737	0.9989	196.008
ECO_NA_01625	1419	4673	0.9514	122.523	5112	0.9887	117.706	4796	0.9514	120.63
ECO_SEPP1_10333	696	4671	0.9339	249.691	13937	0.9382	654.261	9506	0.9382	487.468
ECO_TRIP12_05284	6177	4668	0.999	28.1162	3420	0.9985	18.09	3514	0.9987	20.304
ECO_Q9W6X2_ORYLA_15396	738	4612	0.9729	232.507	4074	0.9621	180.366	3379	0.9621	163.414
ECO_NA_04927	801	4602	0.9988	213.755	3079	0.9975	125.594	4933	0.9988	219.804
ECO_TLN1_22505	7575	4590	0.9926	22.5441	1898	0.9889	8.18662	2408	0.9914	11.3457
ECO_rpl15_20724	615	4582	0.9984	277.193	4451	0.9171	236.469	2849	0.9935	165.339
ECO_tob1b_00932	1023	4578	0.999	166.496	9377	0.999	299.488	5167	0.9971	180.269
ECO_NA_08840	4620	4574	0.9848	36.8347	5851	0.9504	41.3789	5377	0.9994	41.5389
ECO_sf3b1_07678	3960	4549	0.9803	42.7389	3758	0.9801	31.0065	3263	0.9813	29.4089
ECO_NA_12150	1662	4541	0.9994	101.654	3268	0.9994	64.2454	2298	0.9976	49.3488
ECO_LAMA2_19491	9300	4512	0.996	18.0505	2773	0.9911	9.74222	4341	0.9981	16.6596
ECO_NA_12675	1788	4511	0.953	93.8659	5505	0.9491	100.596	5636	0.9541	112.502
ECO_RPL23_00460	411	4507	0.9976	407.989	3131	0.9976	248.904	2510	0.9951	217.966
ECO_eif3c_15888	2751	4498	0.9793	60.8319	9038	0.9989	107.343	4137	0.9793	53.6725
ECO_CAPZA2_10304	906	4495	0.9879	184.588	3658	0.9956	131.919	3225	0.989	127.045
ECO_NA_13419	3837	4483	0.9987	43.469	3907	0.999	33.2692	5022	0.9987	46.7135
ECO_ALDH2_07813	1563	4479	0.7831	106.617	4925	0.7812	102.953	4539	0.7799	103.647
ECO_O93446_ORYLA_01283	885	4472	0.9729	188.001	3156	0.9751	116.516	2110	0.9718	85.0935
ECO_ANXA6_01071	1980	4466	0.9955	83.9182	3642	0.9975	60.0988	2270	0.9985	40.9183
ECO_MTDH_15539	1614	4420	0.9988	101.888	4261	0.9994	86.258	2430	0.9969	53.7353
ECO_unknown_15908	435	4371	0.8138	373.847	9272	0.8138	696.427	5971	0.8115	489.909
ECO_SACS_05037	13719	4361	0.999	11.8268	2383	0.9969	5.67535	3035	0.9975	7.89575
ECO_UBR4_01506	15261	4355	0.9978	10.6171	4245	0.9967	9.08837	4236	0.9975	9.90673
ECO_NA_22179	948	4328	0.9989	169.856	3903	0.9989	134.518	2657	0.9979	100.032
ECO_NA_13629	5421	4314	0.9685	29.6076	5136	0.9458	30.9554	3114	0.9419	20.502
ECO_HECTD1_14235	7401	4309	0.9904	21.6615	6490	0.9919	28.6514	4826	0.9941	23.2731
ECO_txnipa_08852	1194	4308	0.9975	134.238	1433	0.9933	39.2133	1484	0.9983	44.3595
ECO_AHCY_09022	1302	4307	0.9962	123.074	3396	0.9977	85.2212	3576	0.9985	98.0266
ECO_unknown_16708	504	4275	0.8988	315.579	4087	0.879	264.951	2891	0.9663	204.727
ECO_CCT4_16066	1713	4246	0.9877	92.22	4925	0.9866	93.9377	3235	0.986	67.4022
ECO_IPO7_10935	3066	4220	0.9902	51.2086	7357	0.9935	78.4007	4549	0.9935	52.9543
ECO_NA_06425	5082	4212	0.9988	30.8359	4636	0.9913	29.8057	4158	0.9935	29.2016
ECO_NA_02164	1032	4202	0.9971	151.488	4121	0.9981	130.471	4780	0.999	165.312
ECO_DUSP27_21704	3327	4193	0.9913	46.8894	8096	0.9961	79.5076	5693	0.9934	61.0725
ECO_myo18l1_20955	7302	4181	0.9995	21.303	2716	0.9982	12.1529	3802	0.9996	18.5835
ECO_myl12.2_22555	519	4153	0.9961	297.713	7204	0.9942	453.521	3868	0.9942	265.997
ECO_NA_10506	1314	4122	0.9992	116.712	3865	0.9977	96.1049	4432	0.9985	120.382
ECO_pabpc1b_18118	1905	4121	0.999	80.4841	3534	0.999	60.6126	2020	0.9995	37.8454
ECO_NA_20976	7038	4102	0.9885	21.6845	2135	0.9834	9.91151	2927	0.9874	14.8433
ECO_NA_16174	5541	4092	0.9996	27.4758	5815	0.9996	34.2888	3735	0.9984	24.058
ECO_NA_10590	8082	4090	0.9906	18.8281	950	0.9753	3.84057	1273	0.983	5.62169
ECO_NA_01190	10689	4087	0.934	14.2256	402	0.8584	1.2288	--	--	--
ECO_CU459152.1_15939	9399	4054	0.6202	16.0474	--	--	--	--	--	--
ECO_NA_08338	4284	4051	0.9998	35.1816	3755	0.9993	28.6386	4449	0.9995	37.0655
ECO_GYS1_02023	2142	4040	0.9981	70.1721	9328	0.9995	142.285	5338	0.9995	88.9439
ECO_TNRC6A_03873	5481	4039	0.9858	27.4168	3377	0.9867	20.1309	3034	0.9858	19.7566
ECO_slc25a5_06259	897	4030	0.9978	167.153	3601	0.9978	131.166	2562	0.9967	101.94
ECO_DCN_04620	1089	4019	0.9982	137.307	3484	0.9991	104.53	2779	0.9991	91.0789
ECO_MARCH7_07617	2361	4010	0.9962	63.1904	2692	0.9941	37.2538	3980	0.997	60.165
ECO_NA_03323	1233	4008	0.9959	120.939	10573	0.9976	280.173	5168	0.9984	149.595
ECO_cct5_14356	1626	4005	0.9994	91.6399	4950	0.9994	99.4663	2644	0.9994	58.0361
ECO_CAND2_20645	3543	3998	0.9994	41.9831	14159	0.9994	130.573	5019	0.9994	50.5596
ECO_NA_08148	5910	3994	0.997	25.1434	1380	0.9937	7.62927	1907	0.9954	11.5165
ECO_NA_12194	693	3934	0.9942	211.205	4800	0.9957	226.308	3056	0.9957	157.39
ECO_NA_03904	2526	3932	0.9834	57.9139	830	0.9236	10.7358	1850	0.9759	26.1394
ECO_PHKB_05621	3231	3920	0.9743	45.139	6896	0.9752	69.7351	5446	0.9746	60.1586
ECO_eprs_20068	4722	3914	0.9896	30.8388	4953	0.9911	34.2715	2339	0.9884	17.6792
ECO_NA_22876	2886	3897	0.9335	50.2385	9080	0.9349	102.797	5014	0.9342	62.0076
ECO_NA_04122	5820	3888	0.9985	24.8546	5428	0.9991	30.4725	2062	0.9955	12.6451
ECO_NA_00266	1020	3873	0.9235	141.27	6703	0.9245	214.714	3333	0.9245	116.625
ECO_NA_02378	1200	3850	0.9975	119.366	1299	0.9925	35.3687	2202	0.9983	65.4928
ECO_flncb_19925	8217	3850	0.9999	17.4321	2892	0.9993	11.4994	4960	0.9998	21.544
ECO_DDX3Y_21125	1917	3836	0.9979	74.449	2400	0.9995	40.9054	2330	0.9984	43.3801
ECO_krt4_22766	1767	3821	0.7832	80.4532	150	0.7719	2.77361	--	--	--
ECO_NA_00788	1389	3812	0.9604	102.106	91	0.8042	2.14057	1388	0.7718	35.6652
ECO_NSA2_09046	804	3794	0.9714	175.567	2123	0.9701	86.275	2239	0.9627	99.3929
ECO_SYNPO_01076	1371	3781	0.9956	102.606	4319	0.9964	102.929	3239	0.9985	84.32
ECO_NA_08785	1038	3781	0.9884	135.523	13930	0.9913	438.475	3385	0.9884	116.391
ECO_NA_10600	1119	3760	0.832	125.015	5798	0.832	169.293	3762	0.8329	119.99
ECO_rpl12_06788	456	3758	0.9978	306.616	3853	0.9934	276.074	2694	0.989	210.858
ECO_NA_00350	972	3757	0.999	143.806	4646	0.999	156.172	7733	0.999	283.948
ECO_NA_04584	1878	3747	0.9984	74.2319	2044	0.9963	35.5612	2412	0.9979	45.8394
ECO_lamb2_08886	5295	3747	0.9996	26.3282	2302	0.9974	14.2047	3111	0.9994	20.9697
ECO_NA_19929	852	3731	0.9988	162.925	3297	0.9988	126.436	2535	0.9965	106.193
ECO_MYO18A_17637	7146	3729	0.8647	19.4148	6732	0.9053	30.7803	3493	0.863	17.4459
ECO_Q801E7_ORYLA_07367	1008	3722	0.9921	137.378	1839	0.9931	59.6091	1660	0.9911	58.7766
ECO_SH3BGR_05042	585	3721	0.9607	236.65	2728	0.9111	152.363	2955	0.9556	180.285
ECO_STAU2_14376	2109	3718	0.9839	65.5897	4616	0.9853	71.5122	4985	0.9862	84.3618
ECO_RPL27_09695	411	3703	0.9976	335.208	3567	0.9951	283.565	2416	0.9805	209.803
ECO_cfl2_14209	486	3695	0.9609	282.866	4738	0.963	318.53	3274	0.965	240.436
ECO_rps12_05944	390	3681	0.9872	351.159	3804	0.9949	318.689	2691	0.9872	246.267
ECO_NA_16400	1371	3679	0.9818	99.8378	4654	0.9854	110.912	2762	0.9818	71.9024
ECO_eif3d_11357	1614	3654	0.9628	84.2302	4507	0.9616	91.2379	2874	0.9622	63.5536
ECO_anxa5_14069	966	3624	0.9845	139.577	2991	0.9834	101.165	2354	0.9824	86.9734
ECO_RPL30_18103	396	3608	0.8838	338.98	4210	0.702	347.359	2465	0.7778	222.167
ECO_SYNC_03297	1608	3597	0.9988	83.2256	2311	0.9981	46.9575	1918	0.9963	42.5716
ECO_PALLD_18884	4356	3575	0.9991	30.5345	3733	0.9986	28.0002	2451	0.9984	20.0823
ECO_NA_04282	6627	3571	0.9986	20.0482	4499	0.9986	22.1815	3710	0.9986	19.9809
ECO_EIF3B_17099	1944	3548	0.9995	67.9032	4539	0.9995	76.2878	2677	0.9995	49.1484
ECO_DYNC1H1_12060	13737	3535	0.9964	9.57415	2505	0.9967	5.95809	1756	0.9945	4.56236
ECO_NA_21607	1278	3532	0.9898	102.824	3776	0.9977	96.5367	2604	0.9953	72.7223
ECO_ssh2_01042	4215	3531	0.9986	31.1676	1347	0.9919	10.4415	1469	0.9979	12.4389
ECO_C17H15orf52_11822	1824	3527	0.9243	71.9421	5572	0.9238	99.8108	3112	0.9238	60.8936
ECO_NA_20318	5157	3524	0.9833	25.4239	2139	0.9806	13.552	2858	0.9843	19.7798
ECO_NA_07337	2886	3487	0.9976	44.953	3417	0.9969	38.6848	3574	0.9972	44.1993
ECO_lama4_21199	5481	3456	0.9996	23.4594	1706	0.9996	10.1698	3010	0.9982	19.6004
ECO_jph1b_00410	2046	3445	0.9594	62.645	3436	0.9604	54.8705	3284	0.9599	57.2868
ECO_CCT7_22602	1602	3437	0.9975	79.8215	3383	0.9969	68.9971	2160	0.9975	48.1225
ECO_MAPK6_22686	2274	3428	0.9965	56.0858	4265	0.9978	61.2801	4483	0.996	70.3616
ECO_NA_02745	5868	3414	0.9842	21.6459	2957	0.9867	16.4646	3282	0.9862	19.9621
ECO_NA_04944	5406	3411	0.9946	23.4751	3022	0.9945	18.2646	3329	0.9935	21.9783
ECO_XIRP1_21260	6903	3408	0.9997	18.3681	4622	0.9965	21.8768	10390	0.9999	53.7199
ECO_CABZ01080590.2_22412	1056	3370	0.9953	118.732	2314	0.9953	71.5963	3085	0.9953	104.267
ECO_RPL37A_21276	279	3346	0.9892	446.195	3078	0.9928	360.459	2353	0.9892	301.006
ECO_OAT_19403	1326	3323	0.9955	93.2373	7620	0.9992	187.76	3069	0.9955	82.6058
ECO_ITGB4_15988	5904	3302	0.998	20.8081	771	0.9573	4.26677	804	0.9844	4.86034
ECO_rpl36a_09059	549	3289	0.6302	222.892	2248	0.6193	133.787	2095	0.5902	136.197
ECO_LOC100302441_11782	3525	3280	0.9779	34.6192	1238	0.9773	11.475	10037	0.9793	101.625
ECO_IPO5_14525	3288	3280	0.9967	37.1146	5870	0.9982	58.3307	3551	0.9988	38.5457
ECO_COX6A2_09666	309	3279	0.9968	394.808	3900	0.9968	412.38	3376	0.9968	389.943
ECO_NA_11032	489	3268	0.9918	248.643	5062	0.9939	338.224	2780	0.9959	202.905
ECO_COX4I2_08874	537	3261	0.9981	225.933	2987	0.9981	181.741	2648	0.9963	175.995
ECO_glud1a_18765	1560	3257	0.9872	77.6776	4150	0.9878	86.919	2253	0.9897	51.5459
ECO_MCL1_01964	864	3257	0.9792	140.251	2587	0.9745	97.8304	2748	0.9792	113.517
ECO_FILIP1L_21221	3042	3253	0.999	39.7857	1283	0.9974	13.7803	1369	0.9974	16.0621
ECO_ATP5F1_20487	744	3227	0.9368	161.372	5256	0.9355	230.82	3747	0.9355	179.75
ECO_NA_09401	303	3215	0.9967	394.767	405	0.9934	43.6721	776	0.9868	91.4063
ECO_HADHA_13255	2292	3209	0.9987	52.0904	3551	0.9987	50.6206	3894	0.9987	60.6371
ECO_NA_07989	1851	3189	0.9427	64.0989	5737	0.9422	101.267	3774	0.9616	72.77
ECO_adh8_09006	1119	3184	0.9982	105.863	181	0.9929	5.28494	1152	0.9982	36.7434
ECO_AIMP2_05887	972	3180	0.999	121.72	3964	0.999	133.247	3233	0.999	118.713
ECO_ANKHD1_01062	8070	3177	0.9989	14.6469	3617	0.9995	14.6442	3408	0.9995	15.0724
ECO_NA_03919	5673	3160	0.9792	20.7242	1936	0.9633	11.1502	3830	0.9811	24.0959
ECO_gpatch8_02858	4326	3152	0.9972	27.1083	2571	0.9986	19.4181	1943	0.9977	16.0304
ECO_CCT3_18985	1587	3142	0.9987	73.66	3307	0.9994	68.0845	1681	0.9962	37.8049
ECO_NA_13931	8259	3135	0.9943	14.1225	4313	0.9973	17.0625	5044	0.9972	21.7974
ECO_MEF2C_12698	1404	3132	0.9694	82.996	2554	0.9658	59.4354	2390	0.9672	60.7558
ECO_NA_06061	1071	3119	0.9272	108.35	2477	0.902	75.5662	2395	0.915	79.8129
ECO_NA_11535	855	3105	0.8784	135.113	5122	0.883	195.733	2486	0.8784	103.775
ECO_HERC1_08450	14955	3105	0.9997	7.72463	9785	0.9999	21.3779	4732	0.9991	11.2932
ECO_bactin2_05351	1131	3097	0.9991	101.878	1312	0.9947	37.902	792	0.9903	24.9931
ECO_NA_07504	14202	3094	0.9804	8.10538	4018	0.9951	9.24382	3378	0.9962	8.48921
ECO_CCNI_12717	1317	3086	0.9985	87.1792	2828	0.9992	70.1592	2734	0.9985	74.0918
ECO_RPS16_00465	456	3085	0.8596	251.706	2974	0.8618	213.092	2321	0.8596	181.663
ECO_NA_12909	501	3079	0.998	228.652	3542	0.982	230.995	1816	0.998	129.371
ECO_PDK3_23017	1221	3077	0.9984	93.7593	6908	0.9934	184.854	3356	0.9926	98.0988
ECO_TCAP_02914	543	3072	0.9982	210.486	2817	0.9982	169.503	6108	0.9982	401.473
ECO_LMTK2_05882	4671	3060	0.9859	24.3733	975	0.9852	6.82002	1469	0.9854	11.2246
ECO_txnipa_17429	1191	3048	0.9992	95.2151	2330	0.9975	63.9198	1494	0.9983	44.7709
ECO_SLC25A11_11837	915	3037	0.9989	123.488	7477	0.9978	266.992	4262	0.9989	166.245
ECO_DLST_11750	1395	3031	0.9978	80.8378	6102	0.9978	142.919	3265	0.9986	83.5346
ECO_flncb_15413	8022	3027	0.9979	14.0389	424	0.9394	1.72693	798	0.9885	3.5504
ECO_NA_20966	1248	3020	0.9976	90.0316	2579	0.9752	67.5193	1882	0.9992	53.8223
ECO_NA_17173	1011	2996	0.9723	110.254	78	0.9258	2.52078	864	0.9683	30.5014
ECO_fn1_05831	7518	2981	0.9999	14.7524	579	0.9927	2.51633	717	0.9876	3.40388
ECO_akt1s1_09684	1056	2975	0.9991	104.816	5279	0.9991	163.335	2794	0.9972	94.4321
ECO_unknown_15304	597	2972	0.9983	185.215	3460	0.9983	189.362	2447	0.9983	146.291
ECO_PDE4DIP_19022	7422	2967	0.9057	14.873	2942	0.8884	12.9513	9779	0.9757	47.0252
ECO_GAPDHS_06116	990	2963	0.9899	111.352	1372	0.9747	45.2804	920	0.9879	33.1673
ECO_NA_06296	546	2959	0.8407	201.63	3865	0.8407	231.285	4588	0.8407	299.908
ECO_NA_04171	567	2952	0.9982	193.703	6196	0.9965	357.042	6335	0.9982	398.768
ECO_UACA_12030	3927	2947	0.9799	27.9204	5737	0.9768	47.7326	4608	0.9784	41.8802
ECO_gcn1l1_03013	7989	2929	0.9803	13.6405	5912	0.9835	24.1787	2797	0.9836	12.4956
ECO_NA_16297	1347	2925	0.9792	80.7906	2497	0.9785	60.5678	2836	0.9807	75.1443
ECO_KY_04918	2487	2908	0.9972	43.5032	16980	0.9992	223.076	2694	0.9992	38.6615
ECO_dlat_20731	1947	2905	0.9985	55.5115	6197	0.9985	103.994	3726	0.9995	68.3021
ECO_NA_18715	4242	2904	0.971	25.47	737	0.9628	5.6766	682	0.9564	5.73814
ECO_bag3_01139	1728	2893	0.9855	62.2884	2566	0.9977	48.5181	3273	0.9954	67.602
ECO_ATP1A2_06072	2931	2888	0.9877	36.6593	4952	0.9788	55.2022	3168	0.9932	38.5768
ECO_irge4_20819	1776	2841	0.9454	59.5156	620	0.9245	11.4062	1154	0.9262	23.191
ECO_NA_18094	858	2840	0.9988	123.15	2198	0.9977	83.7012	2266	0.9988	94.2605
ECO_NA_22485	1251	2832	0.992	84.2245	1652	0.9904	43.1463	1936	0.9904	55.2338
ECO_MKNK2_11596	1383	2828	0.9884	76.0781	2609	0.987	61.6372	2359	0.9819	60.8784
ECO_A4KUJ6_ORYLA_11787	14340	2816	0.9936	7.30611	1933	0.9914	4.40427	5880	0.9955	14.6348
ECO_ANKRD11_05721	8562	2808	0.9981	12.2018	1992	0.9975	7.60161	1400	0.9978	5.83593
ECO_NA_08790	801	2806	0.9563	130.334	5930	0.7466	241.887	1732	0.9238	77.1743
ECO_NA_03449	4944	2796	0.9988	21.0408	1760	0.999	11.6312	1823	0.9974	13.1603
ECO_dtna_22363	2058	2795	0.9864	50.5288	2346	0.9733	37.2455	2712	0.9767	47.0329
ECO_NA_09749	315	2770	0.7238	327.169	3193	0.7206	331.192	2215	0.7206	250.969
ECO_HSDL2_05548	1218	2767	0.9926	84.521	5493	0.9975	147.351	2506	0.9975	73.4329
ECO_FNDC1_01992	5208	2760	0.9762	19.717	1134	0.9599	7.11432	1318	0.9758	9.03237
ECO_TCP1_19523	1488	2736	0.9476	68.4094	4209	0.9489	92.4203	1971	0.9462	47.276
ECO_NA_01794	4713	2733	0.9917	21.5747	3970	0.9926	27.5223	5406	0.9966	40.9389
ECO_NA_06451	465	2729	0.9914	218.35	3529	0.9935	247.965	2338	0.9957	179.452
ECO_EIF3F_02939	822	2713	0.9976	122.795	2893	0.9976	114.992	1838	0.9988	79.8051
ECO_RNF10_02979	2373	2711	0.9971	42.5045	3390	0.9987	46.6759	2714	0.9971	40.8197
ECO_NA_10553	4995	2708	0.9968	20.1705	2562	0.9966	16.7585	2075	0.9978	14.8265
ECO_gel-a_20279	1974	2706	0.9995	51.0015	1209	0.9944	20.0111	1402	0.9995	25.3488
ECO_EIF4B_20967	1623	2703	0.9951	61.9627	4514	0.9945	90.8729	2448	0.9951	53.8332
ECO_NDUFS1_14520	2196	2694	0.9986	45.6423	7151	0.9986	106.396	5675	0.9986	92.2339
ECO_CCT8_10198	1635	2693	0.9676	61.2804	3460	0.9676	69.1432	2240	0.9682	48.8976
ECO_MLF1_16605	843	2691	0.9988	118.765	1763	0.9964	68.3307	1614	0.9976	68.3334
ECO_hspa8_11312	1953	2690	0.895	51.2451	976	0.8996	16.3282	1079	0.7665	19.7186
ECO_NA_22085	495	2682	0.998	201.584	11263	0.998	743.43	3404	0.998	245.438
ECO_NA_05417	3000	2676	0.9987	33.187	519	0.9693	5.65246	1255	0.9947	14.9307
ECO_NA_10251	13548	2675	0.9983	7.34601	2008	0.9979	4.84261	2544	0.9995	6.70192
ECO_NA_11601	1707	2671	0.9174	58.2161	365	0.9443	6.98635	862	0.9484	18.0232
ECO_slc25a12_22130	2073	2668	0.9571	47.8839	4702	0.9585	74.1096	3585	0.9614	61.723
ECO_NA_13102	684	2667	0.9693	145.067	2949	0.9664	140.867	3409	0.9678	177.88
ECO_ARL6IP1_22990	576	2665	0.9983	172.138	2839	0.9965	161.04	2553	0.9983	158.192
ECO_NA_04655	3015	2660	0.9595	32.8244	1051	0.9486	11.3896	1099	0.9559	13.0097
ECO_NA_04575	1035	2655	0.9981	95.4392	4911	0.999	155.032	4782	0.999	164.902
ECO_postn_13919	2277	2636	0.9376	43.071	2723	0.9829	39.0729	1478	0.982	23.1669
ECO_ryr1a_06229	14538	2629	0.993	6.72804	1848	0.9948	4.15325	2401	0.9954	5.89447
ECO_NA_05767	1698	2606	0.9523	57.1004	1130	0.9764	21.7436	1577	0.9582	33.1475
ECO_NA_16900	2529	2602	0.9984	38.279	4070	0.9992	52.582	3149	0.9964	44.4407
ECO_lamc1_04615	4533	2595	0.9971	21.2988	2378	0.9978	17.1403	2963	0.9965	23.3294
ECO_NA_22487	4920	2593	0.926	19.6083	1986	0.8904	13.1888	3314	0.8902	24.0406
ECO_NA_19169	3795	2590	0.9979	25.3916	1653	0.9953	14.2316	1981	0.9979	18.6307
ECO_CCT6A_15158	1623	2582	0.9353	59.1889	3003	0.9359	60.4544	1562	0.9328	34.3494
ECO_CCT2_18065	1596	2579	0.9981	60.1203	4251	0.9987	87.0261	2121	0.9981	47.4313
ECO_mibp2_12045	594	2560	0.9933	160.345	2992	0.9966	164.576	2326	0.9933	139.759
ECO_BX004880.1_22868	4524	2549	0.9943	20.9628	--	--	--	--	--	--
ECO_tnnt1_11276	588	2544	0.9796	160.969	4808	0.9949	267.164	4714	0.9813	286.134
ECO_NA_07459	1533	2533	0.9491	61.4746	4747	0.953	101.174	2705	0.9517	62.977
ECO_NA_04273	4806	2532	0.9883	19.6012	2362	0.9842	16.0578	3006	0.9925	22.3235
ECO_CEBPD_22367	819	2531	0.9988	114.977	1357	0.9988	54.1361	1428	0.9988	62.2302
ECO_cnot1_20374	7146	2530	0.9993	13.1723	2326	0.9982	10.635	2186	0.9985	10.918
ECO_NA_00351	666	2530	0.9955	141.335	2271	0.9955	111.413	1709	0.997	91.5851
ECO_NA_10000	408	2520	0.9951	229.796	1569	0.9951	125.648	2623	0.9975	229.454
ECO_hbs1l_18932	2109	2519	0.9426	44.438	6286	0.9436	97.3843	2393	0.9426	40.497
ECO_RPL37_07453	228	2519	0.9956	411.051	2497	0.9956	357.828	1604	0.9956	251.088
ECO_HINT1_06140	381	2516	0.9974	245.69	2966	0.9921	254.353	2060	0.9974	192.974
ECO_birc6_02948	14760	2512	0.9939	6.33193	2325	0.9925	5.14669	2342	0.9923	5.66315
ECO_NA_08618	1398	2500	0.9664	66.5328	2047	0.9685	47.8412	2134	0.97	54.4809
ECO_NA_14459	4629	2497	0.9942	20.0694	2985	0.9968	21.0692	2044	0.9955	15.7598
ECO_MUC5AC_15611	6225	2496	0.9947	14.9179	--	--	--	--	--	--
ECO_NA_05190	3558	2486	0.9711	25.9955	505	0.966	4.63742	604	0.9621	6.05882
ECO_PCMT1_03616	810	2486	0.9432	114.188	2944	0.9481	118.753	2552	0.9494	112.448
ECO_eif4g2a_10942	2793	2485	0.9595	33.1023	2607	0.9599	30.4973	2250	0.9585	28.752
ECO_aars_04666	2889	2483	0.9945	31.9766	2062	0.9938	23.3202	1681	0.992	20.7672
ECO_NA_17819	1413	2476	0.9972	65.1945	5130	0.9986	118.622	1942	0.9986	49.0529
ECO_NA_04280	9633	2476	0.992	9.56295	2640	0.9745	8.95434	3155	0.9841	11.6895
ECO_NA_20208	693	2457	0.9971	131.909	1888	0.9986	89.0143	1810	0.9986	93.2186
ECO_CIRBP_13790	552	2451	0.9964	165.199	2499	0.9819	147.917	1706	0.9946	110.305
ECO_apoeb_02306	828	2449	0.9903	110.043	315	0.9529	12.43	109	0.9529	4.69844
ECO_NA_14984	1545	2441	0.9961	58.7817	3068	0.9974	64.8811	1792	0.9974	41.3968
ECO_EIF4A2_20916	1173	2440	0.9974	77.3917	3656	0.9983	101.836	2293	0.9974	69.7691
ECO_ogdh_12911	3075	2439	0.9987	29.51	4189	0.999	44.5099	2699	0.999	31.3267
ECO_gspt1l_17623	1761	2428	0.9989	51.297	3861	0.9994	71.6361	1825	0.9989	36.988
ECO_NA_14796	549	2428	0.9982	164.543	763	0.9945	45.4092	996	0.9945	64.7507
ECO_ACADVL_19182	1974	2428	0.9995	45.7619	5292	0.999	87.5919	5421	0.9995	98.0143
ECO_NA_20844	4851	2400	0.9769	18.407	4959	0.9773	33.4006	1936	0.9753	14.244
ECO_MYCBP2_19119	13830	2399	0.9956	6.45373	2293	0.9934	5.41718	2010	0.9926	5.18718
ECO_sec61al1_11415	1491	2390	0.9531	59.638	2976	0.9537	65.2148	1808	0.951	43.2791
ECO_COL16A1_08824	4584	2389	0.9843	19.3898	1081	0.9799	7.70499	1192	0.9651	9.28087
ECO_NA_16019	627	2369	0.9745	140.572	--	--	--	--	--	--
ECO_NA_16278	867	2369	0.9954	101.66	1648	0.9977	62.1054	1153	0.9931	47.4643
ECO_NA_17545	2709	2364	0.9845	32.4669	--	--	--	--	--	--
ECO_NA_12793	1776	2361	0.9972	49.4602	4632	0.9977	85.2151	2070	0.9977	41.5992
ECO_SPTB_13278	6906	2360	0.9865	12.7142	3394	0.9884	16.0574	3506	0.9878	18.1193
ECO_LUM_04621	1029	2356	0.9971	85.1849	1313	0.9961	41.6908	1192	0.9961	41.3445
ECO_NA_10906	1557	2316	0.9987	55.3417	1851	0.9949	38.8427	1422	0.9981	32.5963
ECO_NCOR1_05680	6990	2309	0.9964	12.2899	1740	0.996	8.13323	2470	0.995	12.6118
ECO_NA_03393	2676	2298	0.9051	31.9497	2032	0.8987	24.8101	1386	0.8688	18.4856
ECO_NA_20543	4107	2297	0.8868	20.8084	--	--	--	--	--	--
ECO_ywhae1_01627	714	2296	0.9286	119.64	2228	0.9258	101.955	1416	0.9272	70.7819
ECO_ankrd9_14196	831	2292	0.9988	102.616	3203	0.9988	125.935	4440	0.9988	190.695
ECO_NA_15681	1923	2292	0.999	44.3443	3358	0.9974	57.0549	1937	0.9984	35.9507
ECO_mdha_16057	1020	2275	0.9863	82.982	14759	0.9892	472.768	5243	0.9863	183.458
ECO_PIP4K2A_18328	1239	2273	0.9992	68.2544	1799	0.9992	47.4407	1745	0.9992	50.2668
ECO_gpt2_04032	1497	2258	0.996	56.1183	2563	0.9973	55.9394	1239	0.9947	29.5397
ECO_CACNB1_09605	2010	2255	0.9313	41.7401	2160	0.9119	35.1115	1771	0.9672	31.447
ECO_Q6IEI8_ORYLA_14906	2145	2251	0.9762	39.0437	944	0.9497	14.3792	1235	0.9762	20.5493
ECO_NA_00927	396	2249	0.9949	211.299	1026	0.9949	84.6532	1012	0.9975	91.21
ECO_NA_19058	336	2248	0.7917	248.92	3719	0.7887	361.641	1732	0.7917	183.978
ECO_ash1l_10837	5511	2242	0.979	15.1359	2190	0.9891	12.9839	1732	0.9898	11.2169
ECO_atp5c1_17924	807	2239	0.9988	103.225	4663	0.9988	188.792	2497	0.9988	110.434
ECO_NA_13138	3189	2237	0.9987	26.0984	1877	0.9975	19.231	1676	0.9987	18.7576
ECO_PEBP1_02350	564	2230	0.9982	147.105	1886	0.9965	109.258	1944	0.9982	123.02
ECO_asb2a_06347	3309	2230	0.977	25.0733	5684	0.9659	56.124	4943	0.9849	53.3152
ECO_EIF3E_16994	1776	2222	0.7646	46.5483	2885	0.665	53.0755	1834	0.665	36.8565
ECO_BTBD10_10945	1476	2217	0.998	55.8833	8232	0.9973	182.226	3291	0.9973	79.579
ECO_NA_01111	393	2216	0.9975	209.788	3412	0.9975	283.666	2554	0.9975	231.945
ECO_FH_18609	1500	2215	0.998	54.9396	4944	0.9993	107.691	2699	0.9993	64.2198
ECO_murc_17344	936	2213	0.9989	87.9647	2403	0.9989	83.8821	1654	0.9947	63.0691
ECO_UBR5_15538	8379	2208	0.997	9.80414	1657	0.9982	6.46132	1593	0.9993	6.78548
ECO_eif3s6ip_01103	1737	2205	0.9344	47.2293	2909	0.9378	54.7186	1683	0.9372	34.5813
ECO_NA_03092	7437	2204	0.9902	11.026	1244	0.9781	5.4653	2193	0.9857	10.5244
ECO_NA_02884	1239	2201	0.9944	66.0924	2594	1.0008	68.4053	1593	0.9976	45.8883
ECO_USP19_08887	4014	2201	0.996	20.4007	1482	0.9898	12.0632	1259	0.997	11.1945
ECO_NA_20677	2787	2200	0.9996	29.3689	1864	0.9971	21.8525	1347	0.99	17.2499
ECO_mxra5_16382	7005	2189	0.999	11.6263	1011	0.997	4.71557	1611	0.9954	8.20814
ECO_NA_17593	3696	2186	0.984	22.005	2843	0.9908	25.1325	2375	0.9905	22.9345
ECO_cald1_15743	2208	2169	0.9977	36.548	321	0.99	4.75004	183	0.9701	2.95808
ECO_TMEM131_08552	5100	2162	0.9986	15.7721	1807	0.9967	11.5766	2081	0.9967	14.5633
ECO_NA_03000	3126	2161	0.9914	25.7199	5960	0.9875	62.2943	4391	0.9971	50.1339
ECO_NA_20769	594	2159	0.9966	135.229	831	0.9949	45.7094	686	0.9933	41.2188
ECO_NA_12240	2214	2155	0.9946	36.2137	6687	0.9941	98.6836	4143	0.995	66.7874
ECO_KARS_10956	1647	2155	0.9836	48.6806	1680	0.9848	33.3278	1302	0.9872	28.2146
ECO_NA_17167	6192	2154	0.9973	12.9425	1998	0.9968	10.5428	1424	0.9966	8.20798
ECO_bcl2l13_07124	996	2144	0.8825	80.0881	2457	0.9036	80.6004	1720	0.8966	61.6348
ECO_CMYA5_22695	1179	2143	0.9992	67.6256	4030	0.9992	111.682	2440	0.9983	73.8641
ECO_SND1_07340	2736	2143	0.9985	29.1413	2567	0.9993	30.655	1785	0.9985	23.2852
ECO_NA_15216	1857	2142	0.9984	42.9151	3063	0.9984	53.8922	3068	0.9984	58.9659
ECO_EIF3H_09559	1026	2141	0.999	77.6376	3703	0.9981	117.923	1780	0.9971	61.9198
ECO_ELL2_01441	2061	2127	0.9927	38.3965	2406	0.9908	38.1425	1229	0.9918	21.2829
ECO_NA_13843	1119	2121	0.9964	70.5202	1715	0.9893	50.0755	1206	0.9786	38.4658
ECO_SYNE1_03944	25338	2121	0.7252	3.11438	1604	0.6096	2.06835	2951	0.6675	4.15675
ECO_ACO2_17607	2346	2120	0.997	33.621	4769	0.9996	66.4187	4036	0.9987	61.4017
ECO_unknown_16350	492	2120	0.8557	160.315	138	0.7602	9.16442	227	0.8293	16.4671
ECO_NA_15514	2592	2114	0.9726	30.344	4735	0.9734	59.6865	1968	0.9749	27.0986
ECO_TNNT2_17228	702	2112	0.8675	111.933	1404	0.8547	65.3463	2248	0.8661	114.292
ECO_UBA1_14817	3174	2109	0.9991	24.7214	2492	0.9991	25.6527	1529	0.9991	17.1932
ECO_QARS_13341	2331	2105	0.9996	33.5979	2413	0.9987	33.8225	1311	0.9983	20.0732
ECO_NA_21615	1260	2102	0.9627	62.0676	3132	0.9619	81.2162	1787	0.9611	50.6187
ECO_Q90ZR3_ORYLA_05800	1572	2102	0.9981	49.7488	2493	0.9968	51.8156	1392	0.9968	31.6041
ECO_NA_17422	6603	2102	0.9815	11.8439	1914	0.9803	9.47091	2157	0.9829	11.6591
ECO_NA_21166	1665	2097	0.9255	46.8583	1423	0.9111	27.9243	1670	0.9243	35.7981
ECO_RPS19_02298	243	2092	0.9918	320.301	1597	0.9959	214.729	1338	0.9794	196.52
ECO_NA_18026	4314	2083	0.9933	17.9644	3979	0.997	30.136	5007	0.9968	41.4242
ECO_FAM38A_15344	7359	2083	0.9613	10.5311	2827	0.959	12.5516	1826	0.9734	8.85603
ECO_NA_18547	945	2079	0.9937	81.8513	6956	0.9979	240.502	2962	0.9979	111.869
ECO_MAST4_02594	6900	2077	0.9865	11.1993	2372	0.9929	11.232	2992	0.9959	15.4764
ECO_nfix_19697	1737	2075	0.9609	44.4448	2282	0.9419	42.9247	1698	0.8883	34.8895
ECO_TNRC18_18186	8691	2074	0.9925	8.87854	2201	0.9948	8.27449	1814	0.9946	7.44946
ECO_EIF3M_13414	1095	2073	0.9936	70.4349	3175	0.9927	94.7373	1776	0.9945	57.8877
ECO_NA_01741	4698	2069	0.99	16.3851	1319	0.9604	9.17324	1382	0.9794	10.4991
ECO_ubc_18545	1146	2064	0.9983	67.0082	4017	0.9983	114.527	3620	0.9965	112.741
ECO_NA_00555	3165	2062	0.9927	24.2392	1618	0.9896	16.7031	1355	0.9937	15.28
ECO_NA_22110	408	2061	0.9387	187.941	5419	0.9387	433.96	3025	0.9387	264.62
ECO_NA_10896	5082	2056	0.997	15.0519	3860	0.9967	24.8167	3059	0.9976	21.4834
ECO_NA_11256	477	2054	0.9853	160.208	935	0.979	64.0449	789	0.9748	59.0358
ECO_HADHB_15505	1401	2047	0.9921	54.3604	3732	0.9907	87.0352	3315	0.9907	84.4506
ECO_stip1_02808	1620	2047	0.9994	47.0116	2278	0.9988	45.9441	971	0.9932	21.3925
ECO_edf1_05589	447	2044	0.9933	170.128	2334	0.9955	170.602	1745	0.9955	139.33
ECO_scinlb_22791	2127	2044	0.9901	35.7533	--	--	--	--	--	--
ECO_aldoab_19010	1095	2034	0.9991	69.1098	1577	0.9954	47.0553	1142	0.9991	37.2228
ECO_MICAL2_10948	3096	2028	0.9393	24.3708	3582	0.9189	37.8021	3383	0.9183	38.9994
ECO_NA_12396	627	2018	0.9633	119.745	32	0.8357	1.82154	--	--	--
ECO_NA_20223	1392	2018	0.9978	53.9367	1724	0.9986	40.4659	1821	0.9986	46.6904
ECO_p4hb_06779	1518	2014	0.9677	49.3617	1227	0.9585	26.4097	886	0.9513	20.8314
ECO_NA_21388	1071	2012	0.9981	69.8942	3094	0.9972	94.3891	1742	0.9981	58.0518
ECO_unknown_17335	468	2009	0.8184	159.712	3093	0.8483	215.936	2138	0.8226	163.049
ECO_NA_09323	3033	2005	0.9911	24.5949	2521	0.9894	27.1576	2351	0.9957	27.6654
ECO_krt15_22261	1056	2001	0.9934	70.4995	226	0.8769	6.99255	97	0.9564	3.27842
ECO_unknown_18129	168	2000	0.8631	442.918	1485	0.8631	288.807	1228	0.8631	260.883
ECO_DYRK1B_02740	1851	1991	0.9984	40.0191	1893	0.9924	33.4145	1753	0.9995	33.8012
ECO_NA_07762	3714	1989	0.9822	19.9249	1672	0.975	14.7091	2554	0.9884	24.5435
ECO_EIF5AL1_22725	495	1988	0.7919	149.422	3159	0.7919	208.514	1597	0.7919	115.148
ECO_KAT6B_06471	6249	1987	0.9986	11.8301	1422	0.9941	7.43499	1203	0.9939	6.87088
ECO_ESD_05468	762	1982	0.9987	96.7724	2387	0.9987	102.35	1535	0.9987	71.897
ECO_GMPR_10078	1041	1981	0.9971	70.8005	2173	0.999	68.2025	1273	0.9846	43.645
ECO_NA_13961	9447	1980	0.8786	7.79783	317	0.615	1.09637	1195	0.8187	4.51472
ECO_EIF3G_16329	807	1975	0.9975	91.0534	2472	0.9938	100.084	1779	0.9963	78.6791
ECO_GATM_22692	1266	1967	0.9984	57.8061	2148	0.9968	55.436	750	0.9961	21.1439
ECO_DYSF_12727	5640	1964	0.9523	12.9558	2349	0.9358	13.608	2315	0.934	14.6497
ECO_SREBF1_05874	3546	1964	0.9983	20.6066	1236	0.9961	11.3886	951	0.9949	9.57192
ECO_PER3_18357	3435	1954	0.9968	21.1641	828	0.9965	7.8758	923	0.9901	9.5903
ECO_ogt.1_16536	3096	1944	0.9997	23.3614	1214	0.9952	12.8118	1329	0.9932	15.3208
ECO_MYOT_01895	2781	1943	0.8759	25.9941	2585	0.8436	30.3704	2506	0.8641	32.1616
ECO_DNAJB4_12291	1023	1935	0.9961	70.3733	1213	0.998	38.7415	891	0.9941	31.0856
ECO_LARP1B_18050	3243	1925	0.9494	22.0844	2079	0.95	20.9459	1570	0.9519	17.2787
ECO_eif2s2_01480	984	1925	0.999	72.7844	2634	0.999	87.4605	1471	0.999	53.355
ECO_IQGAP1_11443	4962	1922	0.9988	14.4112	793	0.9891	5.22165	735	0.9984	5.28674
ECO_RPL34_19994	354	1922	0.9915	202.001	1412	0.9689	130.323	1145	0.9972	115.441
ECO_ATP5O_01709	603	1911	0.9934	117.909	4248	0.99	230.175	2656	0.9934	157.206
ECO_NDUFS2_10619	1401	1911	0.9786	50.7487	2911	0.9993	67.8884	2063	0.9979	52.5555
ECO_COL11A1_01017	5376	1910	0.9853	13.2183	1483	0.9857	9.01308	1359	0.986	9.0223
ECO_DTNB_03622	1779	1909	0.9972	39.9239	1721	0.9966	31.6079	1633	0.9966	32.7618
ECO_NA_12007	405	1908	0.9951	175.277	3226	0.9926	260.256	1662	0.9877	146.465
ECO_tob1b_15982	1017	1892	0.998	69.2154	5228	0.998	167.96	2410	0.998	84.5772
ECO_RSL24D1_15642	495	1890	0.9939	142.056	2688	0.9899	177.425	1255	0.9899	90.489
ECO_PDIA3_12821	1497	1886	0.9873	46.873	1531	0.9826	33.4152	1032	0.9927	24.6045
ECO_IVNS1ABP_11578	1953	1881	0.9944	35.8335	2540	0.9974	42.4935	1672	0.9918	30.5556
ECO_NA_05574	1335	1878	0.9985	52.338	788	0.9993	19.2857	951	0.9978	25.4247
ECO_NA_22308	3324	1878	0.9371	21.0202	1797	0.9356	17.6636	2160	0.9389	23.1926
ECO_prrc2a_00395	5802	1875	0.9933	12.0234	1916	0.9981	10.7897	1678	0.9983	10.3222
ECO_SGCA_18085	1101	1875	0.9973	63.3602	2458	0.9973	72.9434	1757	0.9973	56.9563
ECO_pik3r1_02595	2112	1874	0.9938	33.0125	1723	0.991	26.6552	1392	0.9725	23.5235
ECO_NA_13081	1533	1873	0.9993	45.4567	1577	0.987	33.6109	1088	0.9922	25.3305
ECO_KLHL21_14387	1599	1872	0.9368	43.5572	2345	0.9262	47.9166	2796	0.9368	62.4088
ECO_slc38a2_10749	1515	1867	0.9234	45.8495	1885	0.9248	40.6527	1308	0.9254	30.8143
ECO_synm_06937	3051	1864	0.9921	22.7304	1372	0.998	14.6928	2784	0.9967	32.5675
ECO_MYL3_04368	480	1862	0.9583	144.325	6398	0.9583	435.506	3708	0.9583	275.712
ECO_NA_13154	2580	1861	0.9973	26.8367	5812	0.9992	73.6033	5903	0.9988	81.6602
ECO_NA_05884	333	1861	0.997	207.924	217	0.991	21.2915	179	0.997	19.1852
ECO_ktn1_03607	3693	1852	0.9767	18.658	1181	0.981	10.4487	1104	0.9821	10.6696
ECO_tecrb_05919	1047	1850	0.9904	65.7397	1243	0.9924	38.7896	1311	0.9914	44.6903
ECO_prpf8_08385	6984	1849	0.9933	9.84998	1792	0.9933	8.38349	1556	0.9977	7.95175
ECO_NA_17974	1050	1848	0.9657	65.481	3037	0.9657	94.5032	1699	0.961	57.7512
ECO_NA_19875	1734	1845	0.9937	39.5868	2351	0.9948	44.2991	1512	0.9908	31.1215
ECO_COL12A1_16363	6225	1841	0.9814	11.0032	697	0.9549	3.65834	939	0.9614	5.38373
ECO_NA_11864	2037	1840	0.9666	33.607	3583	0.9647	57.4708	1669	0.9651	29.243
ECO_NA_02194	6150	1836	0.994	11.1071	467	0.9493	2.48104	1096	0.9904	6.36052
ECO_ACO2_15840	2346	1831	0.9991	29.0378	3662	0.9991	51.0013	2885	0.9996	43.891
ECO_zfp36l2_01813	1293	1825	0.9938	52.513	985	0.9961	24.8902	717	0.9845	19.7915
ECO_SIK1_13374	2328	1822	0.985	29.1184	2601	0.9863	36.5047	1314	0.9841	20.1451
ECO_NA_20502	4614	1822	0.9928	14.6917	1516	0.9944	10.7353	1332	0.9952	10.3035
ECO_lmo7a_19112	5808	1821	0.9527	11.665	1850	0.9192	10.4073	1639	0.933	10.0719
ECO_adsl_09397	1446	1819	0.9959	46.8023	5199	0.9993	117.474	2166	0.9972	53.4623
ECO_hspa8_21985	1941	1812	0.9985	34.7324	849	0.9974	14.2914	970	0.9985	17.8362
ECO_NA_12420	1650	1812	0.7655	40.858	2020	0.6582	39.9999	1436	0.7539	31.0619
ECO_RAB10_03619	606	1811	0.9983	111.186	2160	0.995	116.459	1267	0.9967	74.621
ECO_acaa2_19934	1167	1810	0.994	57.7046	2310	0.9983	64.6744	2344	0.9983	71.6876
ECO_Q2L4U4_ORYLA_10263	1281	1807	0.9938	52.4822	2467	0.9961	62.9233	1457	0.9938	40.5945
ECO_UQCRC1_11420	1437	1804	0.9979	46.707	3334	0.9979	75.8054	2250	0.9986	55.8834
ECO_NA_15264	6480	1798	0.9872	10.3233	1158	0.9807	5.83882	937	0.9752	5.16086
ECO_RPL22_01530	450	1792	0.8378	148.159	1788	0.8378	129.821	1125	0.8489	89.2272
ECO_NA_14277	3150	1792	0.974	21.1656	--	--	--	--	--	--
ECO_VWF_06930	7914	1787	0.996	8.401	833	0.9841	3.43906	529	0.9644	2.38571
ECO_GARS_20829	2247	1779	0.9987	29.4561	1439	0.9987	20.9242	940	0.9987	14.9308
ECO_herc2_08560	14412	1775	0.9886	4.58223	2318	0.9921	5.25509	1876	0.9892	4.64586
ECO_NR4A3_08974	2154	1770	0.916	30.5724	3152	0.8737	47.8114	4140	0.9378	68.5981
ECO_PPP3CA_20008	1560	1768	0.9859	42.1658	2158	0.9859	45.1979	1348	0.9974	30.8406
ECO_ACTB_ORYLA_07295	1014	1762	0.9349	64.6503	45	0.7327	1.44999	--	--	--
ECO_gdi2_17965	1341	1761	0.9948	48.8577	1669	0.9985	40.6648	1125	0.9948	29.942
ECO_NA_21385	4137	1759	0.8779	15.8191	1555	0.8523	12.2811	1631	0.8533	14.071
ECO_CUL7_04786	7674	1757	0.999	8.51829	3622	0.9997	15.4212	2011	0.9996	9.35293
ECO_c4b_16876	5019	1755	0.9765	13.0096	648	0.9522	4.21841	706	0.9566	5.02047
ECO_hif1ab_14918	2316	1754	0.997	28.1769	1347	0.9927	19.0029	1369	0.9642	21.0971
ECO_NA_05634	4782	1752	0.8977	13.631	22359	0.918	152.769	3036	0.8793	22.6595
ECO_SERPINF1_04052	1215	1740	0.9975	53.2814	527	0.9975	14.1718	549	0.9992	16.127
ECO_polr2a_22718	5625	1739	0.9986	11.5022	1742	0.9968	10.1185	1905	0.9995	12.0873
ECO_NA_18275	5670	1737	0.9847	11.3978	1380	0.9891	7.9522	1168	0.9834	7.35219
ECO_pno1_07351	741	1730	0.9973	86.8621	2199	0.996	96.9613	1299	0.9919	62.5674
ECO_itm1_03475	2118	1724	0.9953	30.2841	1941	0.9967	29.9427	1145	0.9948	19.2946
ECO_ATP5G2_07569	414	1718	0.9976	154.392	2097	0.9952	165.497	1486	0.9976	128.108
ECO_rps28_08021	210	1714	0.9952	303.665	966	0.9952	150.297	922	0.9952	156.7
ECO_NA_10779	2265	1713	0.977	28.1379	1574	0.9722	22.7053	1485	0.9762	23.4
ECO_UCP2_01555	894	1709	0.9911	71.1225	2531	0.9955	92.5009	1494	0.9989	59.6445
ECO_NA_09395	1362	1709	0.9956	46.684	1748	0.9941	41.933	1462	0.9993	38.3114
ECO_ARRDC2_01387	1230	1708	0.9967	51.6637	2918	0.9967	77.5124	1532	0.9984	44.454
ECO_SRRM1_14722	2604	1707	0.985	24.3891	1733	0.9831	21.7445	1240	0.9827	16.9957
ECO_NA_16632	1350	1700	0.9889	46.8509	2561	0.4452	61.9822	1923	0.843	50.8397
ECO_CHD2_06945	5409	1699	0.99	11.6864	2351	0.9928	14.2013	1529	0.9882	10.089
ECO_hspb9_01223	1836	1699	0.6993	34.4289	4674	0.7026	83.1778	14286	0.5327	277.712
ECO_NDUFV1_07405	1344	1695	0.9911	46.9216	2806	0.9985	68.215	2023	0.9978	53.7222
ECO_NA_07216	1023	1695	0.9961	61.6448	2147	0.9951	68.5721	3246	0.998	113.248
ECO_NA_12887	963	1692	0.9117	65.3697	4439	0.9086	150.609	1793	0.9013	66.4525
ECO_UTRN_04400	10308	1690	0.9854	6.09979	881	0.9767	2.7925	910	0.9747	3.15082
ECO_NDUFA10_01460	1068	1685	0.9963	58.6991	3710	0.9972	113.499	2248	0.9991	75.1246
ECO_PSAPL1_11453	1494	1684	0.907	41.9367	1711	0.8815	37.4189	1365	0.8862	32.6091
ECO_NA_03489	5028	1684	0.8864	12.4609	1725	0.8743	11.2095	1269	0.8992	9.0079
ECO_LOC100529176_12188	1944	1684	0.9938	32.2291	210	0.9727	3.52951	--	--	--
ECO_NA_18576	5448	1680	0.964	11.4729	1621	0.9648	9.72159	1507	0.9666	9.87264
ECO_acsf2_04205	1500	1678	0.974	41.6201	852	0.954	18.5584	557	0.966	13.2532
ECO_NA_13209	5085	1671	0.999	12.2261	2165	0.999	13.911	1160	0.9961	8.14187
ECO_MTHFD2_17556	1017	1671	0.9971	61.1305	2426	0.999	77.9401	1494	0.999	52.4308
ECO_A1ILM3_ORYLA_11249	891	1664	0.9978	69.483	2327	0.9944	85.3316	2953	0.9944	118.289
ECO_MLL2_20396	14184	1663	0.9876	4.36211	1316	0.9824	3.03144	1156	0.9879	2.90882
ECO_ACTN4_11069	2700	1663	0.9981	22.9156	807	0.9959	9.76565	931	0.9904	12.3067
ECO_NA_15749	3243	1662	0.9673	19.0672	1703	0.967	17.1577	1548	0.9676	17.0365
ECO_NA_11288	1545	1662	0.9023	40.0226	1355	0.8977	28.6551	1326	0.9133	30.6318
ECO_sgk1_18930	1296	1660	0.9985	47.6547	599	0.9892	15.1013	388	0.9931	10.6852
ECO_tpma_22587	870	1659	0.9862	70.9463	6390	0.9885	239.979	1198	0.9828	49.1467
ECO_casz1_20522	5607	1658	0.9986	11.0016	1732	0.9977	10.0927	1542	0.9991	9.81547
ECO_NA_22256	2031	1655	0.9823	30.3173	340	0.9675	5.46966	336	0.9838	5.90455
ECO_NA_17543	5838	1650	0.8835	10.5153	1161	0.8035	6.4977	955	0.8332	5.83844
ECO_CLASP2_10007	4119	1647	0.9968	14.8766	2047	0.9968	16.2374	1548	0.9961	13.4133
ECO_fryl_18879	9207	1644	0.985	6.64334	799	0.9618	2.83544	1177	0.9617	4.56263
ECO_NA_17078	4428	1644	0.9971	13.8133	1378	0.9867	10.1679	1584	0.9971	12.7675
ECO_NA_22162	7077	1643	0.9969	8.63756	1751	0.9963	8.08403	2587	0.9972	13.0468
ECO_NA_04867	9930	1638	0.979	6.13716	1015	0.9755	3.3397	1022	0.9531	3.67332
ECO_NA_13481	8754	1637	0.9883	6.95737	1357	0.9946	5.06483	1349	0.9877	5.5
ECO_calm2b_01807	450	1633	0.9933	135.013	2956	0.9933	214.626	1962	0.9933	155.612
ECO_NA_11255	513	1629	0.9961	118.143	494	0.9922	31.463	284	0.9864	19.7587
ECO_KIAA1217_08767	5736	1612	0.9719	10.4558	1107	0.9606	6.30565	1294	0.9651	8.0516
ECO_NA_20654	8925	1608	0.9888	6.70317	1698	0.986	6.21614	1942	0.9928	7.76601
ECO_ALDH1L2_16712	2796	1608	0.9735	21.3969	675	0.9685	7.88783	463	0.9703	5.91018
ECO_vapal_00956	759	1607	0.9987	78.7729	2470	0.9921	106.328	1403	0.9802	65.974
ECO_STAC3_01494	999	1606	0.997	59.8112	1611	0.997	52.6892	818	0.995	29.2244
ECO_NA_18535	2127	1603	0.9953	28.0394	441	0.9929	6.77427	529	0.992	8.87657
ECO_NA_08059	3192	1602	0.9831	18.6725	397	0.9825	4.06367	444	0.968	4.96452
ECO_TMBIM6_08415	690	1588	0.9884	85.6257	1873	0.9986	88.6911	1762	0.9957	91.141
ECO_SLC3A2_22627	1620	1584	0.9975	36.3783	2100	0.9815	42.3541	2186	0.9981	48.1606
ECO_TARSL2_20243	2442	1584	0.9971	24.133	2035	0.9984	27.2276	1354	0.9967	19.7893
ECO_flii_09414	3741	1582	0.9909	15.7334	1805	0.9866	15.7645	1701	0.9874	16.2283
ECO_NA_23027	14280	1580	0.957	4.11653	999	0.9376	2.28575	980	0.9532	2.44937
ECO_METTL22_00459	1101	1578	0.9973	53.324	435	0.9119	12.909	707	0.9918	22.9187
ECO_NA_22344	2298	1575	0.8982	25.4996	2400	0.8995	34.1234	1636	0.943	25.4092
ECO_unknown_00794	591	1572	0.824	98.9618	1077	0.8426	59.5415	1168	0.8596	70.5363
ECO_VCP_17457	2409	1569	0.9917	24.232	2136	0.9929	28.9705	1295	0.9958	19.1863
ECO_NA_04837	696	1568	0.9397	83.8184	1585	0.967	74.4066	1114	0.9598	57.1259
ECO_NFATC3_22584	3303	1565	0.9982	17.6282	1773	0.997	17.5385	1580	0.984	17.0728
ECO_NA_15170	1878	1561	0.9952	30.925	4710	0.9984	81.9439	2928	0.9979	55.6458
ECO_NA_19115	762	1561	0.9882	76.2168	1531	0.9895	65.6465	1443	0.9869	67.5878
ECO_NOTCH3_16321	7548	1560	0.9644	7.68945	978	0.9588	4.23349	781	0.9572	3.69297
ECO_NA_17868	1821	1560	0.9951	31.8726	883	0.9956	15.8432	1083	0.9962	21.2264
ECO_NA_02596	6309	1558	0.9989	9.18776	804	0.9962	4.16377	997	0.9938	5.64017
ECO_SIX1_14912	855	1557	0.9953	67.7525	2007	0.9836	76.696	2235	0.9977	93.2972
ECO_tuba8l3_12419	1722	1557	0.9762	33.6402	2555	0.9355	48.4785	1444	0.9501	29.9289
ECO_bnip3lb_04093	996	1550	0.6325	57.8995	2805	0.6325	92.0163	1846	0.6315	66.15
ECO_TACC2_11449	2943	1546	0.9997	19.5444	2059	0.9997	22.859	1623	0.9952	19.6827
ECO_NA_07808	378	1545	0.9868	152.069	2462	0.9921	212.808	1464	0.9894	138.231
ECO_NA_08928	2379	1538	0.9168	24.0527	1801	0.9386	24.7349	1357	0.9445	20.3584
ECO_MEF2C_13968	1470	1535	0.9993	38.8502	1251	0.9993	27.8055	991	0.9986	24.061
ECO_acsl1_08357	2238	1535	0.9808	25.5183	1237	0.9759	18.0593	1459	0.9763	23.2676
ECO_UBQLN4_10020	1791	1535	0.9983	31.8871	3084	0.9989	56.2613	1585	0.9978	31.5857
ECO_NA_21073	390	1533	0.9846	146.245	1037	0.9923	86.8771	991	0.9923	90.6914
ECO_CT956064.3_00417	387	1529	0.8915	146.994	1365	0.8941	115.243	1292	0.9121	119.154
ECO_ZMYND17_02107	1104	1528	0.9946	51.494	1524	0.9955	45.1032	978	0.9864	31.6175
ECO_DYRK3_18345	1776	1522	0.9972	31.8841	1043	0.9876	19.1881	884	0.9876	17.7651
ECO_NA_17257	1338	1521	0.9948	42.2937	685	0.9895	16.7273	724	0.994	19.3126
ECO_serpine1_00438	1164	1520	0.9983	48.584	766	0.9974	21.5014	923	0.9991	28.3013
ECO_NA_12519	2154	1518	0.9011	26.2198	1213	0.8542	18.3995	985	0.8872	16.321
ECO_OAZ1_10363	663	1517	0.9894	85.1284	1595	0.994	78.6029	1469	0.9894	79.0798
ECO_alpk2_07514	1935	1516	0.9953	29.1488	3120	0.9959	52.6823	4983	0.9974	91.9109
ECO_naa15a_06829	2595	1514	0.9796	21.7066	2834	0.9838	35.6824	1362	0.9865	18.7326
ECO_FRK_14296	2217	1513	0.6676	25.3908	85	0.4276	1.25269	--	--	--
ECO_NA_08237	4281	1513	0.9993	13.1491	949	0.9977	7.24289	1335	0.9974	11.13
ECO_SARS_22490	1551	1509	0.9987	36.1976	1262	0.9974	26.5851	1086	0.9936	24.9905
ECO_NA_00993	1071	1508	0.9935	52.3859	811	0.9972	24.7413	532	0.9879	17.7288
ECO_UBE4B_20517	4107	1505	0.9963	13.6337	2113	0.9988	16.8099	1268	0.9978	11.0192
ECO_SEC16A_07448	6975	1504	0.997	8.02244	1526	0.9994	7.14828	1227	0.9991	6.27852
ECO_Q5W7N7_ORYLA_12748	570	1500	0.9947	97.9082	1808	0.9947	103.637	1563	0.9965	97.8681
ECO_NA_20845	1869	1496	0.9165	29.78	1279	0.9187	22.359	1623	0.9197	30.9932
ECO_SLC20A2_11012	2040	1495	0.999	27.2655	1028	0.9966	16.4647	1367	0.998	23.9164
ECO_ACTB_ORYLA_09588	951	1493	0.9327	58.4093	50	0.8297	1.71783	--	--	--
ECO_PPP1R3C_20992	999	1492	0.994	55.5656	1921	0.999	62.828	1607	0.997	57.4126
ECO_LAMA3_10575	9360	1488	0.947	5.91466	292	0.8606	1.01929	265	0.835	1.01048
ECO_unknown_17263	981	1487	0.9908	56.3955	888	0.9959	29.5757	604	0.9867	21.9748
ECO_NA_00547	4449	1485	0.9951	12.4184	224	0.9706	1.64504	--	--	--
ECO_NA_16581	1941	1484	0.8872	28.4453	1459	0.8877	24.5596	1934	0.9361	35.5622
ECO_cyc1_12428	843	1479	0.9976	65.2745	3237	0.9976	125.46	1662	0.9988	70.3656
ECO_NA_20871	495	1477	0.998	111.014	5131	0.998	338.679	2176	0.998	156.896
ECO_SCIN_14937	2175	1475	0.9963	25.2311	441	0.9959	6.62477	575	0.9963	9.43552
ECO_NA_09681	3291	1474	0.9842	16.6637	155	0.9055	1.53885	--	--	--
ECO_NA_09683	609	1471	0.908	89.8665	179	0.9015	9.60344	377	0.908	22.0944
ECO_NA_10182	1980	1470	0.9465	27.622	2305	0.9909	38.0362	1344	0.9864	24.2265
ECO_NA_00634	2382	1466	0.9836	22.8979	802	0.9836	11.0008	1448	0.9903	21.6962
ECO_rplp2_05733	348	1465	0.7759	156.625	1396	0.7759	131.068	865	0.7672	88.7144
ECO_DDX46_01205	3042	1463	0.9875	17.8932	1091	0.9796	11.7181	993	0.9796	11.6506
ECO_actn1_11196	2880	1461	0.9493	18.8738	343	0.9208	3.89128	429	0.9205	5.31645
ECO_myh10_17865	6012	1459	0.9867	9.02899	622	0.9804	3.38036	585	0.9882	3.47291
ECO_NA_01564	651	1452	0.9923	82.9828	1041	0.9923	52.2469	4073	0.9985	223.301
ECO_NA_16160	1191	1451	0.9992	45.3271	1361	0.9992	37.3368	569	0.9958	17.0513
ECO_unknown_02093	1647	1448	0.9988	32.7098	850	0.9988	16.8623	826	0.9976	17.8996
ECO_vps13a_12683	9696	1447	0.9969	5.55237	1143	0.9877	3.85163	1200	0.9908	4.41719
ECO_KIAA1109_08995	14946	1446	0.9754	3.59953	948	0.9612	2.0724	907	0.9747	2.16591
ECO_RPN1_11424	1803	1444	0.9939	29.7971	695	0.9811	12.5945	658	0.985	13.0253
ECO_SUCLG1_02653	960	1443	0.9688	55.9239	2679	0.9771	91.1785	1662	0.9729	61.7898
ECO_calm2b_17774	450	1440	0.9822	119.056	1695	0.9822	123.069	1045	0.9889	82.8821
ECO_NCOA6_18267	6051	1440	0.9909	8.85397	1359	0.9896	7.3381	1204	0.9927	7.10161
ECO_NA_20826	1845	1438	0.9946	28.9978	902	0.9751	15.9735	1534	0.9957	29.6747
ECO_SLC38A4_10750	1644	1430	0.9951	32.3621	751	0.9927	14.9255	285	0.986	6.18729
ECO_DPT_08546	576	1430	0.9983	92.3669	1335	0.9983	75.7269	1315	0.9983	81.4818
ECO_YWHAQ_10904	696	1428	0.9799	76.3346	34	0.9454	1.5961	156	0.9511	7.99968
ECO_SESN1_02000	1467	1427	0.9925	36.1907	1962	0.9993	43.6979	1378	0.9986	33.5256
ECO_RAI14_19265	3243	1427	0.9519	16.3712	1304	0.9457	13.1378	1706	0.9667	18.7754
ECO_RGPD2_01228	9330	1426	0.9882	5.68644	1486	0.9834	5.20389	1714	0.985	6.55672
ECO_NA_00690	1098	1425	0.9563	48.2853	54	0.8534	1.60688	34	0.7268	1.10518
ECO_ZCCHC13_07059	498	1418	0.996	105.937	1660	0.994	108.911	1146	0.992	82.132
ECO_NA_07205	5328	1417	0.9409	9.89483	1054	0.9559	6.4635	1330	0.9396	8.90932
ECO_SGCB_18875	957	1415	0.9645	55.0107	1441	0.9634	49.1975	1218	0.9613	45.4248
ECO_LENG8_10793	2598	1413	0.99	20.2351	1227	0.9869	15.4311	1160	0.9861	15.9359
ECO_CEBPB_08676	888	1411	0.9989	59.1176	335	0.9977	12.326	403	0.9887	16.1975
ECO_NA_03407	2118	1407	0.8003	24.7156	158	0.6478	2.43737	285	0.7252	4.8026
ECO_NA_23006	5112	1405	0.9896	10.2256	974	0.9941	6.22529	1916	0.9896	13.3771
ECO_oxct1a_10329	1569	1405	0.9968	33.3162	3094	0.9962	64.4301	1825	0.9943	41.5142
ECO_atl2_05699	1830	1404	0.9989	28.5443	1747	0.9995	31.1913	1220	0.9989	23.7939
ECO_EIF5B_02673	3405	1402	0.9903	15.3191	2466	0.9885	23.6629	1155	0.99	12.1066
ECO_tubb5_00061	1335	1400	0.9925	39.0166	484	0.9895	11.8456	428	0.9963	11.4425
ECO_AMFR_22580	1872	1400	0.9989	27.8243	2048	0.9989	35.745	2043	0.9995	38.9511
ECO_MAF1_14322	738	1399	0.9973	70.5284	743	0.9973	32.8945	723	0.9959	34.9655
ECO_MLL_16578	13563	1398	0.9816	3.8349	989	0.9701	2.38249	780	0.9599	2.05256
ECO_NA_06243	1173	1397	0.9983	44.3099	2123	0.9983	59.1348	1317	0.9966	40.0724
ECO_anpepb_04747	2775	1395	0.9766	18.7031	--	--	--	--	--	--
ECO_PHTF2_21090	1974	1395	0.9883	26.2924	1871	0.9873	30.9683	2202	0.9883	39.8132
ECO_NA_19422	849	1392	0.9882	61.0006	265	0.9658	10.1983	161	0.9764	6.76823
ECO_NA_07046	762	1391	0.9777	67.9164	1823	0.9934	78.1669	1812	0.9934	84.8712
ECO_Q8UUM2_ORYLA_01423	2514	1389	0.9853	20.556	2068	0.9877	26.8767	1188	0.9873	16.8659
ECO_NR1D2_11630	1830	1388	0.9995	28.219	1178	0.9989	21.0322	2012	0.9995	39.2405
ECO_UBXN2A_02783	741	1388	0.9892	69.6906	2570	0.996	113.32	1652	0.996	79.5699
ECO_NA_22253	1257	1383	0.9594	40.9345	1049	0.961	27.2666	866	0.957	24.5889
ECO_unknown_20725	648	1379	0.8827	79.1757	1782	0.4938	89.8512	838	0.8858	46.1558
ECO_SLC25A33_20494	963	1379	0.9938	53.2771	3209	0.9958	108.877	930	0.9979	34.4678
ECO_NKTR_20824	4047	1378	0.9968	12.6683	1455	0.9983	11.7468	1383	0.9926	12.1968
ECO_crebbpa_05942	7089	1378	0.9966	7.23214	1262	0.9845	5.81655	976	0.998	4.91385
ECO_TNPO1_07804	2682	1375	0.9799	19.0742	1089	0.9784	13.2666	993	0.9817	13.2144
ECO_myl2_09451	510	1371	0.9961	100.016	5488	0.9961	351.589	3897	0.9941	272.72
ECO_NA_06735	5841	1370	0.995	8.72642	--	--	--	--	--	--
ECO_NA_04633	7476	1369	0.998	6.81298	919	0.9976	4.0164	1071	0.9973	5.11302
ECO_KANK3_20029	2763	1369	0.9273	18.4342	2174	0.9345	25.7081	1951	0.9388	25.2019
ECO_ank3_07236	12210	1367	0.6778	4.16539	1510	0.5518	4.04066	1340	0.5601	3.91693
ECO_ASH1L_09751	8523	1365	0.9891	5.95858	1618	0.9945	6.20265	1344	0.9908	5.62813
ECO_IARS_03232	3801	1364	0.9984	13.3512	2339	0.9971	20.1059	1176	0.9974	11.0425
ECO_THOC4_03842	801	1363	0.9938	63.3091	1299	0.9975	52.9868	1028	0.9963	45.8055
ECO_NA_21727	1209	1362	0.9512	41.9135	966	0.9512	26.1061	746	0.9504	22.0227
ECO_NA_21784	1677	1361	0.9988	30.1945	1341	0.9982	26.1268	1156	0.9958	24.6027
ECO_NA_03399	1719	1361	0.9232	29.4568	1128	0.9261	21.44	783	0.9284	16.2571
ECO_ctgf_00327	1041	1360	0.9952	48.6061	221	0.9875	6.93638	431	0.9942	14.7769
ECO_WBP2NL_22523	804	1360	0.9789	62.934	1571	0.9789	63.8427	1260	0.9851	55.9335
ECO_NA_02719	294	1360	0.9286	172.105	2069	0.9286	229.935	1471	0.9286	178.576
ECO_acin1a_07959	5460	1356	0.9967	9.23995	1291	0.9993	7.72547	812	0.9998	5.30787
ECO_stat3_02885	2337	1354	0.988	21.5557	1490	0.9855	20.8314	1370	0.9949	20.9228
ECO_NA_11719	1497	1350	0.9987	33.5517	2374	0.9987	51.8144	1542	0.998	36.7637
ECO_zbtb4_22716	5010	1349	0.9938	10.0179	939	0.9976	6.12377	680	0.996	4.84427
ECO_NA_01298	2439	1349	0.9971	20.578	821	0.9951	10.9982	885	0.9877	12.9506
ECO_C6L8J0_ORYLA_15770	729	1348	0.9973	68.7963	1089	0.9986	48.8081	1084	0.9986	53.0712
ECO_EIF5_04892	1317	1342	0.9241	37.9114	2086	0.9241	51.7511	1253	0.915	33.9565
ECO_NA_12878	1881	1341	0.9936	26.5242	569	0.9942	9.88359	682	0.9936	12.9406
ECO_NA_10570	14874	1340	0.9724	3.35181	988	0.9488	2.1703	869	0.9663	2.08521
ECO_NA_08547	900	1338	0.9944	55.3116	1547	0.9967	56.1615	1337	0.9944	53.0208
ECO_frem3_08289	9069	1337	0.9914	5.48498	803	0.971	2.89299	1255	0.9936	4.93903
ECO_akap9_06320	12291	1336	0.9707	4.0441	1351	0.9855	3.59136	1075	0.9785	3.12161
ECO_smpx_04563	219	1333	0.9817	226.459	1125	0.9954	167.842	983	0.9817	160.202
ECO_NA_05497	6273	1329	0.9919	7.88229	920	0.9877	4.79186	1132	0.9904	6.44063
ECO_NA_14509	600	1326	0.8683	82.2233	885	0.8683	48.1929	819	0.825	48.718
ECO_NA_07441	8868	1326	0.9945	5.56315	1655	0.999	6.09766	1580	0.9966	6.359
ECO_VPS13C_04440	11220	1326	0.974	4.39697	617	0.9384	1.79673	650	0.9303	2.06765
ECO_KDM3B_13072	5358	1322	0.9994	9.17976	1795	0.9989	10.9459	1337	0.9985	8.90607
ECO_egln2_16625	672	1318	0.9985	72.9707	1722	0.9985	83.725	1106	0.9985	58.7412
ECO_PPL_04112	5250	1317	0.9973	9.33317	--	--	--	--	--	--
ECO_lpl_18604	1473	1314	0.9708	33.1891	1592	0.9722	35.3127	593	0.9633	14.3684
ECO_PDCD6IP_10005	2658	1313	0.9868	18.3786	1061	0.9865	13.0422	1064	0.9868	14.2871
ECO_NA_15059	939	1313	0.9936	52.0238	823	0.9957	28.6369	699	0.9904	26.5686
ECO_NA_02886	2361	1312	0.9953	20.6748	1805	0.9996	24.9788	1655	0.9987	25.0184
ECO_NA_09956	2367	1312	0.997	20.6224	955	0.997	13.1825	863	0.9966	13.0128
ECO_TPM4_00995	960	1311	0.8094	50.8082	504	0.9448	17.1534	590	0.9802	21.935
ECO_csrp3_21033	603	1309	0.995	80.7653	602	0.9983	32.619	1220	0.9983	72.2104
ECO_PALM2_09827	4161	1307	0.8861	11.6864	1928	0.8955	15.1391	2374	0.8926	20.3629
ECO_NA_06023	3012	1307	0.998	16.1445	1738	0.9963	18.8532	1590	0.999	18.8408
ECO_irf2bp2a_21378	1431	1304	0.993	33.9032	1225	0.9951	27.9697	1356	0.993	33.8203
ECO_NA_07945	1848	1300	0.9962	26.1724	1372	0.9951	24.2573	1944	0.9978	37.5449
ECO_NA_13364	3501	1298	0.998	13.7938	1163	0.9977	10.8537	1299	0.9977	13.2426
ECO_ST13_15833	1080	1297	0.9972	44.6806	2837	0.9981	85.8276	1285	0.9981	42.4655
ECO_pkd1_22211	13623	1296	0.9794	3.53944	892	0.967	2.13936	1103	0.9833	2.88975
ECO_PDE4C_20033	2340	1294	0.9111	20.5741	594	0.9081	8.29396	991	0.9107	15.1152
ECO_NA_08119	2505	1288	0.8886	19.1298	1250	0.8575	16.304	1095	0.8559	15.6014
ECO_KIAA0232_10597	4014	1287	0.9858	11.929	1597	0.9963	12.9993	1348	0.997	11.9859
ECO_xbp1_07785	1113	1283	0.9937	42.8878	1330	0.9937	39.0434	1044	0.9982	33.4782
ECO_NA_09594	1305	1281	0.9142	36.5209	963	0.9157	24.1105	895	0.9088	24.4776
ECO_FAT4_08234	14871	1277	0.9898	3.19487	563	0.9071	1.23697	--	--	--
ECO_NA_06558	6516	1276	0.8494	7.28572	910	0.8433	4.56301	871	0.8287	4.77083
ECO_gpia_18338	1665	1274	0.9988	28.4681	760	0.9844	14.9139	629	0.9946	13.4832
ECO_NA_02213	1362	1272	0.9875	34.7466	2151	0.9875	51.6006	1334	0.9875	34.9571
ECO_NA_02531	630	1262	0.9937	74.5283	1614	0.9857	83.7055	1231	0.9921	69.7388
ECO_IPO9_20603	3138	1261	0.9892	14.9508	2260	0.9933	23.5313	985	0.9895	11.2032
ECO_ATPIF1_09766	312	1259	0.8301	150.132	5382	0.8333	563.612	1271	0.8333	145.395
ECO_LGMN_11188	1296	1258	0.9977	36.1142	779	0.9961	19.6392	685	0.9954	18.8644
ECO_ZNF462_07536	6669	1258	0.9822	7.01815	840	0.9828	4.11538	908	0.9768	4.8594
ECO_blmh_01045	1350	1258	0.9985	34.6697	770	0.9985	18.6358	567	0.9985	14.9902
ECO_NA_10412	762	1257	0.9961	61.3738	1896	0.9974	81.297	1311	0.9934	61.4052
ECO_CLTCL1_11043	4977	1256	0.9962	9.38912	1463	0.9992	9.60435	1340	0.997	9.60936
ECO_usp25_21399	3411	1256	0.9824	13.6997	3001	0.9848	28.7459	1524	0.9783	15.9463
ECO_NA_08013	1278	1250	0.9233	36.39	1398	0.9288	35.7411	1414	0.9257	39.489
ECO_vcl_06469	3201	1250	0.9975	14.5287	560	0.9947	5.71602	810	0.9988	9.03143
ECO_GRN_09698	2223	1248	0.9987	20.8871	750	0.9987	11.0233	546	0.991	8.76618
ECO_NA_22149	1782	1247	0.9848	26.0352	841	0.9893	15.4198	2871	0.9966	57.502
ECO_SFPQ_00782	1962	1247	0.9817	23.6467	1081	0.9873	18.0019	1198	0.9908	21.7929
ECO_PIP5K1A_07413	2634	1245	0.9901	17.5856	1444	0.9123	17.9119	1012	0.8318	13.7127
ECO_FKBP4_06921	1233	1245	0.9943	37.5672	1426	0.9984	37.7875	868	0.9943	25.1254
ECO_HSPB8_07787	666	1237	0.9985	69.1032	1658	0.997	81.3395	2636	0.997	141.263
ECO_NA_05118	2610	1236	0.9766	17.619	850	0.9774	10.6407	831	0.9755	11.3636
ECO_SDHA_20873	1992	1235	0.998	23.0664	3737	0.996	61.295	1874	0.9955	33.5767
ECO_larp1_14631	2745	1235	0.878	16.7389	1082	0.8754	12.8788	860	0.8823	11.1818
ECO_per1_19195	4161	1235	0.9959	11.0426	1318	0.9969	10.3493	1458	0.9974	12.506
ECO_glud1b_18945	1626	1233	0.9563	28.2127	2625	0.9643	52.7473	1215	0.9613	26.6694
ECO_scrib_09285	5133	1232	0.9916	8.92981	1382	0.9852	8.79687	1090	0.9914	7.57901
ECO_ZC3H11A_17854	2685	1231	0.9978	17.0575	984	0.9899	11.9741	894	0.9959	11.8837
ECO_STARD9_13277	10455	1229	0.98	4.37351	663	0.9335	2.07196	582	0.9158	1.98681
ECO_adh5_21916	1089	1226	0.9972	41.8856	1473	0.9991	44.1943	1048	0.9991	34.3471
ECO_NA_12115	2940	1226	0.9837	15.5148	2396	0.9993	26.6275	1495	0.9997	18.1489
ECO_NDUFB9_00733	528	1225	0.9981	86.3187	2046	0.9962	126.609	1491	0.9981	100.786
ECO_GLUL_22800	1122	1223	0.9938	40.5542	152	0.9795	4.42631	209	0.9848	6.6483
ECO_NA_12804	861	1222	0.9954	52.8045	1037	0.9965	39.352	1004	0.9942	41.6186
ECO_RRAD_05705	897	1220	0.9989	50.6023	1898	0.9989	69.1345	3162	0.9989	125.813
ECO_unknown_03296	477	1220	0.9895	95.1577	457	0.9832	31.3032	489	0.9958	36.5888
ECO_kif1b_06128	2916	1219	0.9997	15.5532	2167	0.9979	24.2808	1291	0.9986	15.8014
ECO_NA_10794	1047	1213	0.9943	43.1039	1083	0.9971	33.7966	960	0.9981	32.7252
ECO_NA_06489	2388	1211	0.9736	18.8674	483	0.9728	6.60852	754	0.9749	11.2692
ECO_C18H11orf67_20958	330	1211	0.9909	136.532	1101	0.9848	109.01	1103	0.9909	119.294
ECO_unknown_21394	4827	1211	0.9959	9.33404	566	0.9712	3.83116	938	0.9857	6.93558
ECO_RPS21_14147	246	1204	0.9878	182.093	743	0.9756	98.6836	719	0.9715	104.316
ECO_FAT1_14048	13725	1199	0.9894	3.2502	515	0.8952	1.22599	598	0.9084	1.55506
ECO_A5HL82_ORYLA_16879	1323	1199	0.9955	33.718	1464	0.9992	36.1553	1054	0.9962	28.434
ECO_lsm14aa_18339	1575	1197	0.9708	28.2759	1913	0.9676	39.6849	1083	0.9657	24.5417
ECO_HADH_14175	930	1197	0.9957	47.8866	3137	0.9978	110.21	1989	0.9968	76.3324
ECO_HIVEP1_06877	7830	1193	0.9968	5.66867	479	0.9656	1.99878	916	0.9935	4.17533
ECO_ANK3_00212	11943	1193	0.7681	3.71646	608	0.5925	1.66334	734	0.6462	2.19351
ECO_NA_00991	1242	1192	0.9863	35.7073	949	0.9589	24.9652	554	0.9622	15.9201
ECO_NA_14071	4218	1189	0.9042	10.4876	1439	0.9099	11.1467	1248	0.8966	10.56
ECO_NA_17658	1398	1188	0.9914	31.6164	1336	0.9585	31.2241	850	0.9564	21.7005
ECO_CASQ2_19090	1359	1188	0.8484	32.5237	1286	0.9551	30.9181	1492	0.894	39.1838
ECO_tsc1b_12896	2844	1186	0.9884	15.5152	5463	0.9986	62.7614	1471	0.9937	18.4604
ECO_NA_00824	1989	1185	0.998	22.1659	1055	0.9985	17.3304	601	0.9995	10.7844
ECO_NA_22399	7059	1185	0.9673	6.24565	--	--	--	--	--	--
ECO_me3_13395	1788	1183	0.9972	24.6161	2202	0.9983	40.2384	1310	0.9978	26.1494
ECO_clip2_03424	2937	1179	0.9911	14.9353	472	0.9816	5.25085	544	0.9854	6.61077
ECO_acsbg2_11589	2274	1178	0.9965	19.2734	860	0.9969	12.3566	1201	0.9987	18.8499
ECO_ABCF1_10691	2499	1178	0.8435	17.5381	1406	0.8828	18.3827	885	0.8832	12.6396
ECO_NA_18713	3246	1176	0.9914	13.4791	593	0.9901	5.96894	777	0.9945	8.54338
ECO_SESTD1_17998	2274	1175	0.967	19.2243	243	0.9591	3.49146	581	0.982	9.11891
ECO_NA_11624	3405	1175	0.9465	12.8388	809	0.9495	7.76288	1146	0.943	12.0123
ECO_mll5_08325	4941	1174	0.9696	8.84007	725	0.9777	4.79418	783	0.9964	5.65593
ECO_NA_06863	2514	1174	0.9968	17.3742	771	0.9952	10.0203	1082	0.998	15.361
ECO_ZFP36L1_13263	1032	1171	0.9961	42.2163	461	0.9835	14.5953	227	0.9641	7.85061
ECO_CCDC6_00211	1380	1170	0.9978	31.5435	2215	0.9964	52.4428	1261	0.9986	32.6132
ECO_NA_11567	3615	1169	0.9375	12.0312	--	--	--	--	--	--
ECO_ptprsa_11882	6108	1167	0.9373	7.10844	745	0.9343	3.98518	856	0.9466	5.00186
ECO_NUAK1_04998	2004	1166	0.998	21.6473	1109	0.999	18.0811	1001	0.999	17.8276
ECO_C6orf62_10064	693	1166	0.9971	62.5991	1276	0.9913	60.1601	908	0.9928	46.7638
ECO_NA_20968	4350	1165	0.9784	9.96413	1778	0.9722	13.3547	1658	0.9724	13.6036
ECO_atp5h_15944	486	1164	0.9815	89.1085	2376	0.9774	159.735	1296	0.9691	95.1757
ECO_prdx2_08172	594	1164	0.9916	72.907	1065	0.9933	58.5807	830	0.9882	49.8711
ECO_NA_01053	3318	1164	0.9943	13.0521	1269	0.9855	12.4962	1036	0.9795	11.144
ECO_RB1CC1_22374	4866	1163	0.9866	8.89222	1377	0.9988	9.24598	1086	0.9883	7.96553
ECO_uba52_08039	387	1162	0.9948	111.711	86	0.9044	7.2607	28	0.8992	2.58229
ECO_CLU_03036	1476	1162	0.9302	29.2902	2349	0.9356	51.9981	1341	0.9322	32.4265
ECO_NA_19280	2139	1162	0.9995	20.2115	231	0.9897	3.52852	260	0.9963	4.3383
ECO_IBTK_17183	4038	1160	0.998	10.6879	1753	0.999	14.1843	1339	0.9958	11.8351
ECO_c4b_16877	4956	1156	0.9913	8.67819	427	0.9831	2.81506	539	0.9911	3.88163
ECO_CU855895.3_01066	444	1155	0.9977	96.7836	768	0.9955	56.5157	682	0.9955	54.8225
ECO_NA_17716	7590	1154	0.9879	5.65675	1126	0.9976	4.84717	796	0.9931	3.74307
ECO_NA_01551	633	1154	0.9984	67.8273	746	0.9984	38.5058	656	0.9984	36.9877
ECO_CHCHD6_01921	735	1153	0.932	58.3639	2823	0.9374	125.492	1526	0.9374	74.1011
ECO_ATP5EP2_01486	159	1153	0.9937	269.796	1350	0.9937	277.414	714	0.9937	160.272
ECO_NA_08662	360	1151	0.9972	118.953	3268	0.9889	296.6	2674	0.9944	265.104
ECO_FEM1A_08074	1854	1151	0.9978	23.0977	1543	0.9984	27.1924	1305	0.9973	25.1222
ECO_NA_18640	360	1150	0.9889	118.85	1497	0.9972	135.866	1256	0.9944	124.521
ECO_eif2s3_17328	1359	1150	0.9978	31.4834	1532	0.9985	36.8324	707	0.9978	18.5677
ECO_NA_05330	2334	1150	0.9781	18.3316	76	0.7948	1.06391	--	--	--
ECO_FBXO46_21510	2304	1148	0.9983	18.538	1528	0.9974	21.6687	1706	0.9987	26.4274
ECO_NA_02490	4509	1148	0.9583	9.47249	988	0.9428	7.15926	1455	0.9561	11.517
ECO_STBD1_18804	3459	1147	0.9902	12.3372	1792	0.9971	16.9269	1352	0.9977	13.9503
ECO_NA_12260	4083	1145	0.9846	10.4335	1500	0.9892	12.0034	1460	0.99	12.7624
ECO_kpna3_00472	1737	1141	0.8998	24.4393	1256	0.8958	23.6255	1113	0.8854	22.8693
ECO_NA_19595	1122	1141	0.9492	37.8351	1389	0.9465	40.4483	764	0.9296	24.3029
ECO_NA_03845	2163	1139	0.9538	19.5916	759	0.9584	11.4651	1161	0.9579	19.1572
ECO_NDUFA4_09637	216	1139	0.9954	196.188	1670	0.9583	252.612	1275	0.963	210.675
ECO_SGCG_05036	876	1138	0.9817	48.3327	1489	0.9817	55.5369	1128	0.9829	45.9581
ECO_WWP1_09156	2496	1138	0.994	16.9629	1580	0.9928	20.6825	1051	0.9936	15.0285
ECO_NA_14544	2538	1136	0.9976	16.6529	2024	0.9988	26.0561	1274	0.9976	17.9158
ECO_NA_15954	2055	1136	0.9966	20.5669	1331	0.9985	21.162	1471	0.9966	25.5481
ECO_CYR61_05391	1119	1136	0.9982	37.7703	539	0.9973	15.738	738	0.9946	23.5388
ECO_hcfc1a_04136	5064	1134	0.9935	8.33148	953	0.9885	6.1488	721	0.9939	5.08158
ECO_NA_08957	1251	1134	0.9944	33.7255	8707	0.9992	227.406	3185	0.9992	90.8677
ECO_NDUFA9_03549	1107	1134	0.9837	38.1126	2318	0.981	68.4159	1156	0.9846	37.2707
ECO_HSP90B1_15704	2475	1132	0.9139	17.0166	920	0.9196	12.1452	536	0.9111	7.72942
ECO_NA_01437	798	1130	0.901	52.6839	1136	0.8584	46.5122	792	0.8734	35.4225
ECO_NA_17550	1188	1127	0.9983	35.2948	1098	0.9966	30.1979	1477	0.9975	44.3733
ECO_TUFM_02019	1341	1123	0.9963	31.1569	1511	0.997	36.8152	1019	0.9985	27.1208
ECO_ERN2_17101	2706	1123	0.9797	15.4403	1507	0.9752	18.196	1310	0.9678	17.2783
ECO_dnajb6b_14309	828	1123	0.9698	50.4606	1035	0.9867	40.8415	1328	0.9891	57.2433
ECO_usp7_03877	3822	1121	0.9597	10.9123	1124	0.9594	9.60875	1086	0.9621	10.1414
ECO_unknown_00792	240	1120	0.7208	173.624	1152	0.725	156.831	995	0.725	147.968
ECO_tuba8l4_05130	1353	1120	0.9904	30.798	1301	0.9963	31.4174	912	0.9933	24.0577
ECO_SUCLA2_05466	1329	1120	0.9992	31.3542	1822	0.9985	44.7935	1339	0.9992	35.9594
ECO_NA_01670	4800	1119	0.9975	8.67344	--	--	--	--	--	--
ECO_ACADM_12302	1266	1119	0.9921	32.8851	1417	0.9921	36.5702	1636	0.9921	46.1219
ECO_wdr82_16691	1794	1119	0.9794	23.2065	1703	0.9593	31.0158	1628	0.9738	32.3884
ECO_CRAT_01331	1860	1119	0.9978	22.3831	2356	0.9978	41.386	1775	0.9984	34.0598
ECO_rhoq_00673	624	1118	0.992	66.6592	2684	0.9968	140.536	1019	0.9968	58.2837
ECO_NA_17936	1368	1117	0.9949	30.3787	863	0.9985	20.6118	813	0.9993	21.211
ECO_CALCOCO2_04835	1698	1116	0.9965	24.4528	4463	0.9982	85.8777	1826	0.9965	38.3814
ECO_GIGYF2_10562	3645	1115	0.9923	11.381	1463	0.9904	13.1141	1042	0.989	10.203
ECO_JAK1_07030	2922	1115	0.9897	14.197	689	0.9856	7.70425	829	0.9846	10.1259
ECO_PIM1_22499	996	1115	0.999	41.6503	360	0.998	11.8096	739	0.995	26.4815
ECO_cnksr1_12077	2205	1113	0.9624	18.7797	1107	0.9243	16.4033	1111	0.9234	17.983
ECO_NA_19575	4074	1113	0.9816	10.1643	906	0.9553	7.26605	696	0.9624	6.09741
ECO_NA_21355	1074	1112	0.9972	38.5215	839	0.9963	25.524	936	0.9991	31.1049
ECO_sod2_08300	678	1111	0.9985	60.9659	1730	0.9971	83.3696	1298	0.9985	68.3285
ECO_HELZ_20209	5931	1110	0.9889	6.96302	1058	0.9944	5.82839	937	0.9816	5.63857
ECO_FAM13A_08274	3258	1110	0.799	12.6758	1464	0.6851	14.6819	1629	0.7324	17.8454
ECO_ANO1_20931	2865	1110	0.9829	14.4145	825	0.9766	9.4085	1032	0.9798	12.8562
ECO_kdrl_13710	3555	1108	0.9961	11.5959	1156	0.9966	10.6245	2294	0.998	23.0309
ECO_GSTA5_09195	672	1107	0.997	61.2888	178	0.9836	8.6545	356	0.9896	18.9077
ECO_NA_02460	1446	1106	0.9993	28.457	1080	0.9993	24.4032	1148	0.9993	28.3355
ECO_nucb1_09687	1362	1102	0.9435	30.1028	2392	0.9493	57.3819	1069	0.9354	28.0129
ECO_PRRC2B_05591	4287	1100	0.9827	9.54645	1000	0.9778	7.62145	844	0.9741	7.02662
ECO_NAP1L1_15856	1203	1100	0.936	34.0196	946	0.9368	25.6931	722	0.941	21.4205
ECO_Q4AED3_ORYLA_09958	2571	1098	0.9973	15.8892	606	0.9911	7.70126	1058	0.9914	14.6873
ECO_NA_15071	6480	1098	0.9846	6.3042	1015	0.9918	5.11779	1148	0.9938	6.32301
ECO_ndufs7_20024	624	1097	0.9776	65.4071	2293	0.976	120.063	1254	0.9776	71.7249
ECO_NA_08309	4029	1097	0.9816	10.1301	1145	0.9901	9.28537	974	0.9901	8.62817
ECO_NDUFS3_04717	789	1095	0.8276	51.6345	2090	0.839	86.5487	1185	0.834	53.6042
ECO_jund_08035	936	1094	0.9979	43.4855	603	0.9989	21.0491	678	0.9936	25.853
ECO_COL6A6_12875	8229	1094	0.8993	4.94621	447	0.8985	1.77481	560	0.7714	2.42884
ECO_NA_21446	2412	1093	0.995	16.8595	1119	0.9954	15.1581	1317	0.9938	19.4879
ECO_NA_12208	2265	1090	0.9974	17.9044	838	0.996	12.0883	460	0.9987	7.24848
ECO_TKTL2_14823	1881	1090	0.9952	21.5596	600	0.9936	10.4221	416	0.9947	7.89336
ECO_ARIH2_02483	1536	1089	0.9967	26.3778	1545	0.9993	32.8646	1374	0.9987	31.9266
ECO_lepr_05365	3321	1086	0.9961	12.1664	622	0.975	6.11945	809	0.9807	8.69434
ECO_ZFHX4_04232	10965	1084	0.9591	3.6781	745	0.948	2.21993	672	0.9519	2.18735
ECO_NA_21758	1425	1083	0.6351	28.2759	1260	0.6021	28.89	1189	0.6428	29.78
ECO_ube2l3a_11495	465	1083	0.9978	86.6519	1406	0.9957	98.7924	725	0.9871	55.6471
ECO_SLC15A2_15568	2130	1082	0.9385	18.8995	226	0.9263	3.46673	467	0.9408	7.82518
ECO_EP400NL_15513	8937	1082	0.9719	4.50441	879	0.9479	3.21357	697	0.9539	2.78354
ECO_PRRC2C_02459	8529	1082	0.995	4.71989	1039	0.9848	3.98023	999	0.9962	4.18046
ECO_NA_01901	6414	1080	0.9673	6.26466	1404	0.9718	7.15203	1047	0.9847	5.82606
ECO_KIAA0368_09335	5520	1080	0.987	7.27926	1811	0.985	10.7194	1436	0.9824	9.2848
ECO_NA_10426	969	1079	0.9897	41.4286	509	0.8947	17.1627	405	0.8947	14.9172
ECO_myst3_14421	6822	1078	0.9909	5.87908	812	0.9739	3.88898	639	0.9906	3.34308
ECO_NA_06589	2850	1077	0.9975	14.0596	1756	0.9961	20.1313	1381	0.9986	17.2944
ECO_CAV3_19634	477	1077	0.9769	84.004	1453	0.9769	99.5264	1073	0.9958	80.2858
ECO_PPP1CC_03005	972	1076	0.999	41.1859	1435	0.9979	48.2366	1106	0.9969	40.6112
ECO_NA_17116	4017	1075	0.989	9.95656	524	0.9816	4.26207	764	0.9975	6.78811
ECO_ARHGEF1_04766	3213	1073	0.9841	12.4249	444	0.9779	4.51506	292	0.9477	3.24362
ECO_NA_00861	1746	1073	0.988	22.8643	489	0.9616	9.15073	974	0.9903	19.91
ECO_AQP3_13975	909	1071	0.9868	43.8357	36	0.9417	1.4135	--	--	--
ECO_DGKH_02090	3432	1071	0.9569	11.6103	1335	0.9636	12.7094	941	0.961	9.78587
ECO_ZMYND17_02108	1272	1071	0.9984	31.326	2724	0.9976	69.9699	1914	0.9945	53.7047
ECO_NA_01738	1302	1071	0.9969	30.6042	1193	0.9946	29.9379	2240	0.9985	61.4037
ECO_epas1b_04268	2838	1070	0.9605	14.0273	722	0.9686	8.3122	1059	0.9831	13.3181
ECO_ide_01154	2919	1069	0.9966	13.6253	1781	0.9983	19.9352	1212	0.9979	14.8192
ECO_NA_14687	204	1067	0.9902	194.597	1058	0.9461	169.452	868	0.9951	151.861
ECO_NA_11102	1623	1066	0.992	24.4366	773	0.992	15.5615	752	0.9938	16.537
ECO_NA_05231	840	1066	0.9976	47.2151	1195	0.9976	46.4815	750	0.9964	31.8669
ECO_NA_01278	627	1065	0.992	63.1953	1260	0.9952	65.659	1415	0.9936	80.5464
ECO_HIF3A_19430	2049	1065	0.9971	19.3379	2020	0.9688	32.2107	1685	0.9971	29.3505
ECO_NA_19209	8613	1065	0.9922	4.60042	376	0.9371	1.55808	--	--	--
ECO_PDHX_06625	1488	1065	0.9973	26.6287	2994	0.9933	65.7416	959	0.9919	23.0024
ECO_BX284638.3_03895	4311	1064	0.8736	9.18261	710	0.8256	5.38111	961	0.8713	7.95614
ECO_esyt1b_10256	3141	1063	0.992	12.5912	411	0.9672	4.27529	485	0.9828	5.51101
ECO_NA_13111	3087	1062	0.9534	12.7994	697	0.9534	7.37713	1025	0.953	11.8507
ECO_NA_04321	7377	1059	0.9824	5.34095	1049	0.9866	4.64608	839	0.9722	4.05919
ECO_FKBP5_15190	1368	1057	0.9978	28.7469	787	0.9993	18.7966	1898	0.9978	49.5185
ECO_NA_06491	3192	1057	0.9455	12.3201	856	0.9552	8.76198	999	0.9549	11.1702
ECO_smtnl1_14558	1407	1056	0.995	27.9237	321	0.9879	7.45422	447	0.9936	11.3389
ECO_ACACB_17487	6744	1053	0.9881	5.80916	732	0.9865	3.54638	1517	0.9978	8.02833
ECO_PHKG1_16573	1185	1051	0.9958	32.998	2797	0.9992	77.1197	1604	0.9966	48.3107
ECO_NA_13660	1080	1050	0.9917	36.1716	1756	0.9981	53.1241	1190	0.9815	39.3261
ECO_SEMA3C_10884	2232	1049	0.9561	17.4857	718	0.9386	10.5105	984	0.9606	15.7347
ECO_ITIH5_17921	2364	1045	0.9217	16.4464	1149	0.9323	15.8805	1309	0.9323	19.7628
ECO_USP9X_19163	7893	1045	0.9701	4.9258	1374	0.9494	5.68769	1121	0.9743	5.06898
ECO_pygma_14443	2460	1044	0.998	15.7895	1369	0.9992	18.1827	1407	0.9988	20.4134
ECO_NA_21923	2565	1044	0.984	15.1431	--	--	--	--	--	--
ECO_NA_19335	3948	1043	0.9932	9.82901	1247	0.9752	10.32	2920	0.9965	26.3975
ECO_NA_01727	2538	1042	0.9972	15.2749	2258	0.9992	29.0686	905	0.998	12.7267
ECO_ptpn13_07500	7680	1041	0.982	5.04304	287	0.9177	1.22099	510	0.9708	2.3701
ECO_AGTPBP1_12665	3615	1041	0.9809	10.7138	1399	0.9842	12.6445	1361	0.982	13.4371
ECO_NA_19953	1503	1040	0.9854	25.7441	1160	0.9854	25.2168	566	0.9774	13.4405
ECO_lrrfip1b_07866	1224	1039	0.9935	31.5818	1262	0.9992	33.6875	731	0.9992	21.3154
ECO_NA_14472	1317	1038	0.997	29.3234	681	0.9932	16.8948	592	0.9909	16.0433
ECO_NA_20110	14760	1038	0.9523	2.61646	--	--	--	--	--	--
ECO_PNRC2_20693	468	1037	0.9915	82.4395	897	0.9979	62.6236	730	0.9979	55.6717
ECO_NA_21334	948	1036	0.9968	40.6588	1636	0.9989	56.3853	1808	0.9989	68.0687
ECO_CSNK1A1_18169	1098	1036	0.9882	35.1043	1055	0.9863	31.3936	931	0.9945	30.2625
ECO_COPA_12324	3669	1033	0.9962	10.475	714	0.9817	6.35831	535	0.994	5.20431
ECO_CAPN2_05490	2061	1033	0.9253	18.6477	591	0.9389	9.36916	502	0.9253	8.69327
ECO_NA_12982	1443	1033	0.9986	26.634	1591	0.9979	36.0243	1119	0.9951	27.6771
ECO_NA_00770	6966	1033	0.9711	5.51721	1524	0.9713	7.14813	976	0.9733	5.00062
ECO_cnot6l_17822	1794	1031	0.9426	21.3815	2144	0.9376	39.0475	1192	0.9376	23.7143
ECO_Q9W6X4_ORYLA_15438	987	1031	0.9889	38.8637	2896	0.999	95.8678	1296	0.999	46.8646
ECO_CUL1_17340	2331	1031	0.9953	16.4558	1313	0.9966	18.4041	1148	0.9957	17.5775
ECO_PGM2L1_07018	1764	1030	0.9943	21.7241	1481	0.9994	27.4314	1396	0.9983	28.2452
ECO_PGM5_06796	1698	1027	0.9935	22.5027	325	0.9976	6.2537	355	0.9865	7.46187
ECO_NA_10847	255	1022	0.9882	149.112	169	0.7843	21.654	203	0.9882	28.4127
ECO_NA_21932	3381	1020	0.979	11.2243	673	0.9784	6.50371	1251	0.9861	13.2059
ECO_TMOD1_22165	1068	1018	0.9429	35.4633	589	0.9391	18.0192	652	0.9345	21.7888
ECO_prps1b_16529	936	1017	0.9947	40.4248	1509	0.9968	52.675	789	0.9925	30.0856
ECO_NA_14031	2460	1016	0.9976	15.366	653	0.9963	8.673	777	0.9976	11.2731
ECO_NA_07487	1467	1014	0.97	25.7164	1767	0.998	39.3548	1921	0.9952	46.7363
ECO_ACHE_05268	1494	1013	0.99	25.2268	1036	0.998	22.6569	1417	0.9893	33.8514
ECO_DDB1_19246	3453	1012	0.9899	10.904	1301	0.9838	12.3104	1095	0.9907	11.3181
ECO_LAMA5_14146	10965	1012	0.9881	3.4338	727	0.9606	2.16629	635	0.9663	2.06691
ECO_NA_04690	6852	1011	0.964	5.48955	626	0.9549	2.98503	521	0.9565	2.7138
ECO_cttnbp2_10310	4350	1010	0.9522	8.63843	1782	0.9529	13.3847	2059	0.9655	16.8937
ECO_cycsb_04676	315	1009	0.981	119.174	2271	0.9968	235.558	1567	0.9841	177.548
ECO_CCDC47_09650	1473	1008	0.9939	25.4601	3044	0.9932	67.5201	1368	0.9925	33.1467
ECO_BPHL_01187	855	1007	0.9977	43.8194	446	0.9977	17.0435	817	0.9977	34.1046
ECO_apbb2_09145	2511	1006	0.9992	14.9058	1002	0.9972	13.038	953	0.9972	13.5458
ECO_NA_20082	2334	1004	0.9473	16.0043	--	--	--	--	--	--
ECO_REV3L_21192	9141	1002	0.9809	4.07828	1038	0.9801	3.71018	983	0.9751	3.83811
ECO_NA_15510	10608	1000	0.9389	3.50727	864	0.907	2.66116	630	0.9341	2.11965
ECO_NA_01986	1044	1000	0.9895	35.6371	1467	0.9904	45.9114	1104	0.9866	37.7421
ECO_mt1-mmp_07958	1629	997	0.9988	22.7707	484	0.9939	9.70768	537	0.9914	11.7655
ECO_NA_07479	819	996	0.9597	45.2458	1197	0.9597	47.7531	976	0.9597	42.5327
ECO_NA_03585	3327	996	0.9991	11.1381	876	0.9973	8.60285	637	0.9964	6.83351
ECO_BPGM_15742	777	996	0.9897	47.6915	1830	0.9923	76.9522	1488	0.9897	68.3501
ECO_NA_16880	4758	996	0.9773	7.78821	702	0.9306	4.82063	546	0.9519	4.09567
ECO_NA_13377	2262	995	0.9987	16.3656	921	0.9951	13.3033	958	0.9965	15.1158
ECO_IRF2BP2_10753	1518	994	0.9486	24.3622	1690	0.9506	36.3753	2796	0.9513	65.7389
ECO_NA_11585	7017	993	0.9906	5.26502	874	0.9873	4.06959	635	0.9812	3.22983
ECO_ptgs2_11582	1836	992	0.9984	20.1021	--	--	--	--	--	--
ECO_me1_17177	1725	992	0.9913	21.3956	1839	0.9977	34.8324	1150	0.9965	23.7939
ECO_dyrk4_03550	1815	992	0.9912	20.3347	1296	0.9895	23.3303	496	0.9873	9.75354
ECO_ZC3H13_03247	5022	992	0.9823	7.34916	1332	0.9769	8.666	759	0.9797	5.39414
ECO_NFE2L1_08502	2400	989	0.9917	15.3316	1487	0.9975	20.2437	1068	0.9933	15.8824
ECO_RPL38_19756	210	989	0.881	175.218	574	0.8571	89.3066	549	0.8524	93.3061
ECO_CACNA1A_04908	7008	989	0.9894	5.25055	310	0.9043	1.57879	--	--	--
ECO_grb10a_12497	1725	987	0.9977	21.2878	841	0.9994	15.9294	837	0.9994	17.3178
ECO_NA_18125	3150	986	0.8514	11.6458	714	0.8689	7.40592	2623	0.8981	29.7197
ECO_TCN1_17539	1281	984	0.9875	28.5791	1175	0.9938	29.9695	1064	0.9977	29.6449
ECO_eif4h_15781	804	983	0.9925	45.4883	1181	0.9963	47.9938	724	0.9975	32.1395
ECO_CEP350_03639	9561	982	0.9923	3.8213	671	0.9824	2.29303	717	0.9883	2.67654
ECO_CLEC2D_00119	711	981	0.9972	51.3336	556	0.9887	25.5503	683	0.9972	34.2853
ECO_NA_05902	1908	980	0.9528	19.1095	802	0.9523	13.7337	671	0.9528	12.5517
ECO_A5HL80_ORYLA_18644	1311	980	0.9931	27.8116	1815	0.9985	45.234	991	0.9985	26.9791
ECO_FBN1_03668	8034	979	0.9766	4.53371	--	--	--	--	--	--
ECO_smg1_14991	10881	978	0.9822	3.34405	758	0.9644	2.2761	662	0.972	2.17143
ECO_HTT_08179	9483	977	0.9909	3.83311	821	0.9629	2.82871	686	0.9839	2.58188
ECO_GHITM_03161	1047	976	0.9981	34.6821	1600	0.999	49.9303	1081	0.9971	36.8499
ECO_NA_06749	5898	976	0.9934	6.1567	--	--	--	--	--	--
ECO_strn3_14237	1998	976	0.995	18.1743	1265	0.9935	20.6865	1124	0.9955	20.0784
ECO_CYFIP1_08563	3765	976	0.9979	9.64467	541	0.9934	4.69487	501	0.995	4.7493
ECO_CTNNB1_16159	2286	976	0.9956	15.8846	670	0.9965	9.57612	693	0.9969	10.8197
ECO_NA_20485	630	971	0.9921	57.3431	468	0.9857	24.2715	618	0.9921	35.011
ECO_DYSFIP1_03844	723	970	0.9931	49.9156	3843	0.9986	173.669	726	0.9903	35.839
ECO_NA_09765	1896	969	0.9989	19.0146	1162	0.9979	20.0244	672	0.9995	12.6499
ECO_NA_14625	1191	969	0.9882	30.2702	2002	0.9924	54.9216	1279	0.9891	38.328
ECO_NA_05920	1041	969	0.9952	34.6319	655	0.9962	20.558	853	0.9933	29.2453
ECO_NA_21064	1881	966	0.9973	19.1069	778	0.9957	13.5139	710	0.9947	13.4718
ECO_NA_14579	657	965	0.9909	54.6468	1246	0.9939	61.9646	839	0.9954	45.5778
ECO_NA_23013	822	965	0.9453	43.6775	222	0.927	8.82414	612	0.9343	26.5728
ECO_DDX1_06725	2205	964	0.9986	16.2656	977	0.9977	14.477	745	0.9946	12.0588
ECO_mafl_14119	936	962	0.9861	38.2386	1388	0.9968	48.4512	1171	0.9957	44.6517
ECO_IMMT_06830	2253	962	0.9978	15.8861	1315	0.9978	19.0702	918	0.9818	14.5425
ECO_NA_08157	2811	961	0.9982	12.7194	879	0.9943	10.2169	672	0.9954	8.53229
ECO_VARS_00054	3786	960	0.9947	9.43394	748	0.9989	6.45524	399	0.996	3.7614
ECO_LETM2_19945	1290	960	0.9868	27.6875	956	0.9853	24.2136	746	0.9907	20.6398
ECO_NA_18651	4482	960	0.9866	7.96897	1284	0.9933	9.36018	1220	0.9971	9.71505
ECO_FAT2_11935	12756	958	0.9697	2.79418	--	--	--	--	--	--
ECO_NA_11091	2325	957	0.9763	15.3141	902	0.9716	12.6758	586	0.9854	8.99564
ECO_NA_16366	3501	957	0.9957	10.17	1026	0.9943	9.57517	2160	0.9934	22.0201
ECO_supt6h_03368	5214	957	0.9873	6.82879	1181	0.9918	7.40065	1014	0.9891	6.94103
ECO_COPS2_06488	1347	955	0.9503	26.3778	1353	0.9465	32.8187	798	0.9495	21.1443
ECO_FEM1C_12646	1857	955	0.9978	19.1335	1340	0.9941	23.5768	1433	0.9962	27.5417
ECO_NA_22808	9777	953	0.9282	3.62652	586	0.8741	1.95832	549	0.9094	2.00412
ECO_INTS1_02845	6312	952	0.9952	5.61142	850	0.984	4.3999	787	0.993	4.45005
ECO_NA_04617	3237	952	0.9521	10.942	231	0.9218	2.33163	254	0.9222	2.80058
ECO_NA_18959	930	949	0.9968	37.9652	--	--	--	--	--	--
ECO_ptprfb_01004	6420	948	0.8436	5.49384	353	0.7874	1.79652	366	0.8097	2.03471
ECO_CHD9_20273	9027	948	0.9555	3.90722	647	0.9715	2.34181	585	0.9665	2.31297
ECO_KIF1B_20518	5460	947	0.9661	6.45298	1081	0.9132	6.46881	1177	0.9121	7.6938
ECO_NA_09110	4005	947	0.9905	8.79731	831	0.9895	6.77938	700	0.996	6.23811
ECO_NA_16176	1086	946	0.9991	32.4089	274	0.9982	8.24351	298	0.9816	9.79363
ECO_NA_08554	2259	940	0.9947	15.4815	2308	0.9969	33.3819	1210	0.9973	19.1173
ECO_SRRT_05839	2631	939	0.9867	13.2785	590	0.9913	7.32694	357	0.9715	4.84289
ECO_NA_07905	1746	938	0.937	19.9876	600	0.9387	11.2279	632	0.9307	12.919
ECO_NA_09231	2382	938	0.9874	14.6509	1054	0.9479	14.4574	663	0.9878	9.93411
ECO_NA_11631	585	937	0.9915	59.5918	1542	0.9949	86.1231	722	0.9897	44.0493
ECO_NA_21583	2052	937	0.4795	16.9889	1675	0.479	26.6703	1075	0.479	18.6977
ECO_ITGB1BP2_09919	999	937	0.9209	34.8961	970	0.9289	31.7247	504	0.9209	18.0062
ECO_f2r_02394	1326	937	0.9955	26.2905	333	0.9879	8.20525	1289	0.9977	34.695
ECO_SOD1_10160	471	936	0.9958	73.9363	1420	0.9936	98.5051	907	0.9936	68.7296
ECO_NA_00109	2745	934	0.9381	12.6592	2216	0.9698	26.3766	1932	0.9825	25.1201
ECO_RRP12_09241	3846	932	0.9919	9.0159	1313	0.9948	11.1544	582	0.9927	5.40096
ECO_lrrfip2_01106	1341	931	0.9746	25.83	1034	0.9978	25.1932	769	0.9754	20.467
ECO_sltm_06000	3027	930	0.9987	11.4307	548	0.9881	5.91506	512	0.9944	6.03691
ECO_NA_00982	4086	929	0.9787	8.45902	600	0.9807	4.79782	569	0.9787	4.97017
ECO_camk2b1_07776	1902	927	0.9322	18.1331	694	0.8712	11.9218	663	0.938	12.4411
ECO_ADD1_07531	2298	927	0.9795	15.0083	1012	0.9552	14.3887	741	0.9204	11.5087
ECO_PDGFRA_18867	4407	927	0.9968	7.82599	851	0.9964	6.30925	1138	0.9993	9.2163
ECO_SAFB_18605	2565	926	0.986	13.4316	798	0.9973	10.165	597	0.9945	8.307
ECO_TINAGL1_10018	1503	925	0.9534	22.8974	1228	0.9255	26.695	2006	0.9874	47.6353
ECO_otud3_08766	870	924	0.9966	39.5144	2261	0.9954	84.9127	9723	0.9989	398.876
ECO_EIF4EBP3_13525	348	924	0.8994	98.786	2326	0.9195	218.384	999	0.9052	102.457
ECO_stau1_03376	2055	924	0.9956	16.7287	934	0.9932	14.85	486	0.9966	8.44076
ECO_kdr_16827	4080	924	0.9995	8.42586	692	0.9975	5.54162	1072	0.9995	9.3776
ECO_acss1_04779	1596	922	0.9743	21.4932	1184	0.9762	24.2387	1713	0.9806	38.3073
ECO_NA_11278	531	920	0.9962	64.4608	1432	0.9962	88.1129	1026	0.9962	68.962
ECO_NA_02121	7176	920	0.9546	4.76989	774	0.8665	3.52411	735	0.9418	3.65563
ECO_ltbp3_06283	3549	918	0.9899	9.62364	779	0.9896	7.17171	765	0.9839	7.6933
ECO_BPTF_17871	10428	914	0.9641	3.26098	749	0.9748	2.34678	634	0.9672	2.16993
ECO_NA_11978	7779	913	0.9905	4.36666	724	0.9832	3.04093	590	0.9824	2.70698
ECO_WRAP53_04186	1200	912	0.9967	28.2759	804	0.995	21.891	1098	0.9975	32.6572
ECO_NA_18250	1611	912	0.9944	21.0621	794	0.9938	16.1033	595	0.9919	13.1819
ECO_PIK3C2A_19873	5181	910	0.9986	6.53477	483	0.9882	3.04596	718	0.9986	4.94616
ECO_NA_13686	1347	909	0.951	25.1072	963	0.9436	23.3588	570	0.9399	15.103
ECO_NA_19618	1413	907	0.9993	23.8818	1112	0.9979	25.7131	1170	0.9986	29.553
ECO_NA_06753	3510	907	0.9989	9.61397	535	0.9923	4.9801	528	0.9926	5.36888
ECO_ITGAV_09818	3060	906	0.9905	11.0156	349	0.9817	3.72645	381	0.9866	4.44386
ECO_ALDH4A1_20058	1851	905	0.8801	18.1905	1802	0.879	31.8082	1345	0.8795	25.9342
ECO_ALDH7A1_01761	1629	905	0.9914	20.6695	1531	0.9883	30.7076	928	0.9957	20.3322
ECO_sqstm1_11941	1416	904	0.9739	23.7524	802	0.9682	18.5056	929	0.9753	23.4158
ECO_NA_06505	12777	903	0.9653	2.62943	510	0.9142	1.30416	405	0.8948	1.13131
ECO_NOTCH2_10351	7563	903	0.9775	4.44218	461	0.9705	1.99158	506	0.9663	2.38789
ECO_phrf1_06634	5355	903	0.9806	6.2738	819	0.9852	4.99707	657	0.9897	4.37888
ECO_BX000999.8_06604	11940	903	0.9946	2.81375	405	0.9422	1.10826	463	0.8968	1.38399
ECO_DNAJC18_06224	1170	902	0.9906	28.6829	1063	0.9957	29.6851	856	0.9932	26.1123
ECO_NA_19988	5352	902	0.9955	6.27037	672	0.9864	4.10246	821	0.9942	5.475
ECO_mmrn2a_07372	3186	900	0.994	10.5099	525	0.9928	5.384	1464	0.9994	16.4003
ECO_NA_07309	2373	900	0.9979	14.1107	1456	0.9979	20.0473	698	0.9983	10.4982
ECO_NA_12910	2772	900	0.9437	12.0796	984	0.9214	11.5983	692	0.9224	8.90984
ECO_NA_15831	7932	899	0.9701	4.21677	885	0.9823	3.64546	858	0.9808	3.86066
ECO_hspa9_17130	1899	898	0.981	17.5936	1044	0.9895	17.9625	766	0.9858	14.3966
ECO_NA_08623	867	898	0.9988	38.5354	1568	0.9977	59.0906	1627	0.9977	66.977
ECO_NA_16425	3597	898	0.9969	9.28835	1043	0.9967	9.47404	492	0.9956	4.88182
ECO_NA_03412	6897	897	0.787	4.83877	949	0.7698	4.4957	999	0.8031	5.16967
ECO_AIMP1_08122	858	897	0.9988	38.8963	1263	0.9988	48.0958	1240	0.9965	51.5812
ECO_LAMB3_17846	3459	896	0.9948	9.63741	--	--	--	--	--	--
ECO_NUP153_10051	5427	895	0.8482	6.13572	891	0.8489	5.36425	754	0.85	4.95871
ECO_glo1_20067	468	894	0.9979	71.0713	675	0.9957	47.1248	728	0.9957	55.5191
ECO_NA_16851	9276	893	0.9864	3.58173	740	0.9863	2.60653	732	0.9665	2.81649
ECO_NA_06476	852	893	0.9977	38.9955	1871	0.9988	71.7506	963	0.9965	40.3407
ECO_EIF2S1_12207	948	892	0.9926	35.0073	1480	0.9947	51.0087	754	0.9937	28.387
ECO_NA_10538	2112	891	0.9986	15.6959	732	0.9995	11.3242	1133	0.9948	19.1467
ECO_NA_07643	2442	891	0.9898	13.5748	155	0.8468	2.07385	301	0.9627	4.39924
ECO_NA_22989	3360	890	0.9887	9.85493	954	0.9908	9.27684	647	0.9824	6.87262
ECO_Q90ZJ6_ORYLA_21562	342	890	0.9971	96.8203	228	0.9971	21.7821	247	0.9912	25.7767
ECO_POLB_19931	1017	889	0.9921	32.5225	767	0.9912	24.6414	536	0.9931	18.8105
ECO_NA_09066	5979	888	0.9841	5.5257	862	0.9848	4.71053	777	0.9891	4.6382
ECO_NDUFA8_18198	600	888	0.8817	55.0636	1767	0.8817	96.2225	1121	0.8817	66.6825
ECO_USP5_00073	2523	888	0.996	13.0948	1924	0.9988	24.916	784	0.9972	11.0906
ECO_MYL9_01917	522	887	0.9866	63.2202	302	0.9828	18.9029	260	0.9732	17.7771
ECO_KIF13A_16920	5535	887	0.9733	5.96223	614	0.9288	3.62445	552	0.9622	3.55942
ECO_NA_03773	2445	885	0.993	13.4669	779	0.9796	10.41	687	0.991	10.0285
ECO_TET3_14423	6315	885	0.9357	5.21402	350	0.9213	1.81086	262	0.8952	1.48076
ECO_TET2_03984	5205	885	0.9908	6.32594	896	0.9937	5.62443	617	0.9885	4.23079
ECO_NA_20183	822	885	0.9988	40.0566	1821	0.9951	72.3818	1086	0.9964	47.1536
ECO_MEOX2_21623	945	884	0.9989	34.8035	1169	0.9958	40.4179	665	0.9841	25.1158
ECO_NA_06663	2214	884	0.8202	14.8552	2024	0.8717	29.8692	2362	0.9444	38.0767
ECO_LARS_17196	3513	884	0.9687	9.36218	576	0.9638	5.35717	388	0.9664	3.94195
ECO_PSMD2_06426	2721	884	0.9941	12.0872	1489	0.9993	17.8796	1017	0.9945	13.3398
ECO_NA_18866	5097	881	0.9492	6.43078	718	0.9525	4.60258	599	0.9429	4.1944
ECO_AIFM1_17628	2244	880	0.8975	14.5902	1612	0.873	23.4711	891	0.8748	14.1714
ECO_MIA3_12216	4824	880	0.9471	6.787	897	0.9521	6.07542	748	0.95	5.53416
ECO_PINK1_21773	1728	879	0.9988	18.9255	1731	0.9994	32.7299	1191	0.9983	24.5994
ECO_setd5_19223	3672	878	0.9926	8.89599	702	0.9894	6.24634	716	0.9905	6.95933
ECO_NA_20165	459	878	0.9891	71.168	435	0.9891	30.9648	482	0.9913	37.4793
ECO_PSMD1_16490	2796	878	0.9957	11.6832	1325	0.9968	15.4835	806	0.995	10.2886
ECO_ralgapa1_17247	6192	877	0.9704	5.26952	601	0.9943	3.17128	661	0.9931	3.81002
ECO_FSTL1_21347	1119	876	0.9491	29.1257	533	0.8856	15.5628	605	0.8874	19.2967
ECO_WSB1_22743	1245	875	0.9984	26.1482	309	0.9855	8.10924	404	0.9896	11.5816
ECO_NA_15033	1428	875	0.9951	22.7973	885	0.9972	20.2491	520	0.9958	12.9967
ECO_akap12b_03940	3714	875	0.9717	8.76534	485	0.9712	4.26669	3626	0.9801	34.8452
ECO_NA_16323	5520	874	0.9817	5.89081	755	0.9757	4.46888	782	0.9788	5.05621
ECO_tjp2b_03707	3168	874	0.9511	10.2643	354	0.9422	3.65098	528	0.9384	5.94848
ECO_mtor_08901	6975	872	0.96	4.65131	929	0.9749	4.35174	839	0.9763	4.29314
ECO_NA_22586	7455	870	0.997	4.34184	943	0.9819	4.1329	676	0.9954	3.23636
ECO_RRBP1_21068	3183	869	0.9981	10.1575	463	0.9918	4.75265	201	0.9768	2.25381
ECO_sec23a_14204	2433	869	0.9445	13.2886	1990	0.9622	26.724	823	0.9429	12.073
ECO_PPP1R2_16493	621	868	0.9984	52.0033	1991	0.9984	104.754	1330	0.9968	76.4394
ECO_CAP1_21001	1263	868	0.9747	25.5693	253	0.9446	6.54498	195	0.9509	5.51047
ECO_PCF11_22321	4683	868	0.9511	6.89602	852	0.9528	5.94438	754	0.9522	5.74651
ECO_LOX_19286	1266	867	0.9992	25.4793	752	0.9976	19.4078	628	0.9976	17.7045
ECO_ctsd_08314	1146	866	0.9791	28.1149	1553	0.986	44.277	819	0.9843	25.5068
ECO_NA_13740	2676	866	0.991	12.0402	448	0.9899	5.46995	561	0.9903	7.48228
ECO_NDUFB5_01758	561	865	0.7255	57.3662	2366	0.8841	137.798	1084	0.7184	68.9642
ECO_NA_16246	657	865	0.7428	48.9839	960	0.7412	47.7416	831	0.7428	45.1433
ECO_FAM13B_07252	2991	865	0.9137	10.7598	500	0.9134	5.46191	684	0.9121	8.16201
ECO_NA_08173	1011	864	0.9931	31.7955	330	0.9733	10.6648	121	0.9248	4.27161
ECO_serinc1_04946	1380	864	0.9986	23.2936	4250	0.9993	100.624	1358	0.9957	35.1219
ECO_HBEGF_01065	687	862	0.9694	46.6824	1326	0.9694	63.0635	1478	0.9753	76.7847
ECO_DOCK6_16341	6273	862	0.9692	5.11252	439	0.9665	2.28655	517	0.953	2.94152
ECO_NA_14971	1956	861	0.9944	16.3771	2762	0.998	46.1366	912	0.9913	16.6411
ECO_SERPINH1_03952	1218	859	0.991	26.2391	352	0.9926	9.44249	289	0.9885	8.46852
ECO_MKRN1_21574	1224	858	0.9796	26.0801	4454	0.991	118.894	1446	0.9877	42.1642
ECO_CPD_08373	4113	858	0.9947	7.76124	711	0.9959	5.6481	754	0.9961	6.54289
ECO_plekhn1_20507	2109	856	0.9981	15.1008	458	0.9872	7.09545	490	0.982	8.29233
ECO_NA_07855	915	856	0.9967	34.8061	943	0.9967	33.673	806	0.9967	31.4392
ECO_NA_13133	4578	856	0.9762	6.95666	575	0.9954	4.10377	838	0.9725	6.53319
ECO_SRP68_06734	1632	855	0.9963	19.4917	533	0.9902	10.6708	475	0.9896	10.388
ECO_NA_09619	2430	855	0.9963	13.0907	99	0.9082	1.33113	90	0.9008	1.32188
ECO_impdh2_02482	1773	853	0.8618	17.8996	878	0.8629	16.1799	810	0.8629	16.3055
ECO_NA_06241	1878	853	0.9931	16.8988	592	0.9925	10.2995	654	0.9936	12.4291
ECO_vcanb_12701	4287	852	0.867	7.39416	574	0.8334	4.37471	942	0.8465	7.8425
ECO_RPN2_12391	2067	851	0.9037	15.3176	968	0.8955	15.3012	518	0.9008	8.9443
ECO_arg2_11173	1050	850	0.9971	30.1184	1162	0.9952	36.1583	353	0.9905	11.9989
ECO_NA_18570	2055	848	0.8623	15.3528	1380	0.9436	21.9411	923	0.9197	16.0305
ECO_PARP4_01462	5418	848	0.9448	5.82317	584	0.9116	3.5218	511	0.8891	3.36619
ECO_AQP1_04370	786	848	0.9949	40.1399	829	0.9987	34.4606	676	0.9975	30.696
ECO_USP24_07853	7770	847	0.982	4.05569	1841	0.9967	7.74148	1575	0.9968	7.23464
ECO_cnppd1_09945	1326	844	0.9932	23.6811	1192	0.9887	29.3714	807	0.9932	21.7214
ECO_NA_15053	5559	844	0.9926	5.6487	454	0.991	2.6684	860	0.9802	5.52152
ECO_NA_17853	690	843	0.9913	45.4549	677	0.9928	32.0576	617	0.9971	31.9149
ECO_NA_17600	8037	842	0.9948	3.89781	747	0.9923	3.03681	784	0.9928	3.4816
ECO_sgcd_21931	879	841	0.9977	35.5967	857	0.9943	31.8554	798	0.9943	32.402
ECO_ABCC9_10699	4737	839	0.9894	6.58963	582	0.9806	4.01431	718	0.9937	5.40976
ECO_srp54_14205	1515	838	0.9921	20.5795	1051	0.9894	22.6663	792	0.998	18.6582
ECO_PPP2R1B_16603	1788	837	0.9849	17.4165	666	0.9827	12.1702	641	0.976	12.7952
ECO_smtnl_07995	2253	837	0.9756	13.8219	1649	0.9738	23.9139	770	0.9716	12.1979
ECO_DENND4C_20002	5529	836	0.9964	5.62552	601	0.9922	3.55156	434	0.9526	2.80156
ECO_AP2M1_08053	1305	836	0.9985	23.8341	829	0.9923	20.7556	622	0.9954	17.0113
ECO_NA_22475	1350	835	0.857	23.0121	537	0.8578	12.9967	500	0.8444	13.2188
ECO_PTPRK_19493	4287	835	0.9946	7.24662	541	0.9809	4.12321	565	0.9713	4.70384
ECO_NA_18038	840	834	0.9988	36.9394	195	0.981	7.58484	292	0.9905	12.4068
ECO_NA_18824	318	831	0.9937	97.2247	1239	0.9937	127.302	818	0.9969	91.8086
ECO_UBR1_14881	5190	830	0.9832	5.94995	1371	0.9985	8.631	1317	0.9969	9.05682
ECO_SRP72_08232	2007	829	0.9955	15.3677	1204	0.998	19.6006	643	0.993	11.4346
ECO_NA_13089	990	828	0.996	31.117	1309	0.996	43.2012	630	0.9919	22.7124
ECO_cd81_19257	723	827	0.9723	42.5569	465	0.964	21.0139	542	0.9571	26.7558
ECO_NA_03708	1875	827	0.9861	16.4099	1394	0.9861	24.2914	975	0.9861	18.5593
ECO_sec61g_04243	201	826	0.99	152.893	1280	0.995	208.068	647	0.99	114.886
ECO_ABCF2_09273	1836	826	0.9989	16.7382	954	0.9951	16.9772	536	0.9995	10.4196
ECO_TCEA3_17751	1803	825	0.9723	17.024	933	0.9296	16.9074	689	0.9623	13.6389
ECO_TGFBI_11953	1917	824	0.9384	15.9922	434	0.9478	7.39705	485	0.9463	9.02977
ECO_NA_21812	6135	824	0.9974	4.99707	395	0.963	2.10365	266	0.956	1.54748
ECO_NCOA4_17927	1680	821	0.9881	18.1818	1178	0.9964	22.9101	552	0.9821	11.727
ECO_CKAP5_02923	6078	821	0.9913	5.02557	599	0.9837	3.22001	647	0.9794	3.79928
ECO_NA_22009	2937	820	0.9932	10.3875	502	0.9728	5.58459	606	0.9973	7.36421
ECO_Q66NG2_ORYLA_00952	5946	820	0.9622	5.13088	863	0.9797	4.74217	496	0.9649	2.97724
ECO_CNN1_21590	840	819	0.9976	36.275	92	0.9417	3.57849	526	0.9905	22.3493
ECO_FARSB_09304	1710	819	0.9982	17.8193	871	0.9994	16.6423	640	0.9906	13.358
ECO_NA_06349	1176	818	0.994	25.8791	965	0.9932	26.8109	601	0.9991	18.24
ECO_fasn_01692	8040	816	0.9005	3.77604	377	0.8306	1.53206	431	0.9031	1.91328
ECO_KIAA0430_08151	5322	816	0.9724	5.7045	1294	0.9951	7.94421	989	0.987	6.63252
ECO_NCOR2_05618	6291	816	0.9696	4.82584	468	0.9601	2.43062	432	0.959	2.45088
ECO_sept9a_18274	1800	816	0.9967	16.8663	554	0.9972	10.0561	841	0.9967	16.6756
ECO_SNRNP200_01277	6429	816	0.9872	4.72225	711	0.9921	3.61341	487	0.979	2.7036
ECO_SSPN_06600	666	814	0.997	45.4729	864	0.9865	42.3868	784	0.9985	42.0145
ECO_NA_10112	2106	814	0.9995	14.3803	570	0.9943	8.84316	450	0.9953	7.62626
ECO_dnajc19_04973	297	812	0.9966	101.719	1602	0.9966	176.237	761	0.9899	91.4504
ECO_HERC4_01110	3081	811	0.9529	9.79336	623	0.9604	6.60675	434	0.9185	5.02754
ECO_NA_01263	7353	811	0.971	4.10354	744	0.9699	3.30598	729	0.968	3.53851
ECO_NA_15983	4212	811	0.9988	7.16366	742	0.9936	5.75581	613	0.9945	5.19433
ECO_NA_11886	669	811	0.9895	45.1022	1690	0.994	82.5376	801	0.994	42.733
ECO_KPNB1_13492	2547	810	0.9458	11.832	875	0.9482	11.2246	649	0.949	9.09438
ECO_OSMR_08203	2964	810	0.996	10.1674	724	0.9936	7.98089	1114	0.999	13.4142
ECO_BCL9_04710	4308	809	0.9981	6.98675	755	0.9838	5.72615	505	0.9831	4.18382
ECO_fam46ba_17752	1185	809	0.9966	25.3999	1383	0.9975	38.1325	1732	0.9992	52.1659
ECO_ARNT_10821	2271	808	0.9872	13.2372	773	0.9467	11.1212	618	0.9863	9.71244
ECO_TSC2_22212	5580	808	0.9909	5.38741	1262	0.9984	7.38952	1028	0.9971	6.57531
ECO_ACIN1_05981	3768	808	0.9798	7.97817	1259	0.9944	10.9171	962	0.9875	9.11216
ECO_NA_12548	2712	807	0.958	11.071	1098	0.9609	13.2283	935	0.9594	12.3049
ECO_NA_02435	5178	807	0.9876	5.79848	1236	0.9764	7.79916	1462	0.9749	10.0773
ECO_NA_06588	939	807	0.983	31.975	738	0.9872	25.6792	686	0.9883	26.0745
ECO_NA_01644	3654	805	0.9923	8.19653	519	0.9995	4.64077	809	0.9973	7.902
ECO_NA_04594	735	804	0.9986	40.6978	737	0.9932	32.7621	474	0.9932	23.017
ECO_SMARCA2_03290	2604	804	0.9401	11.4873	670	0.9378	8.40669	634	0.9412	8.68971
ECO_cspg4_02958	6663	802	0.9836	4.47824	344	0.9691	1.68686	570	0.9812	3.05325
ECO_ZNF521_10579	3519	801	0.9989	8.46868	945	0.9989	8.77412	586	0.9991	5.94341
ECO_DUSP10_12218	1395	801	0.9599	21.3629	790	0.9541	18.5031	1750	0.9541	44.7735
ECO_NA_22674	2142	800	0.9958	13.8955	1336	0.9953	20.3788	786	0.9804	13.0967
ECO_NA_15159	849	800	0.9953	35.0578	1698	0.9953	65.3463	1420	0.9976	59.695
ECO_EWSR1_17532	1818	800	0.9851	16.3719	826	0.9906	14.8449	584	0.9879	11.4651
ECO_DLC1_20173	3504	799	0.9971	8.4837	633	0.9974	5.90243	1085	0.9971	11.0515
ECO_THOC2_22305	4737	799	0.9276	6.27547	560	0.928	3.86257	449	0.9261	3.38299
ECO_NDUFA5_01393	342	798	0.9678	86.8119	2038	0.9591	194.701	1118	0.9708	116.674
ECO_NEDD4L_07515	3036	797	0.9509	9.76696	1189	0.9489	12.7959	812	0.9792	9.54578
ECO_VDAC1_01195	852	797	0.9977	34.8034	452	0.9965	17.3337	377	0.9965	15.7928
ECO_MTMR4_05660	3852	796	0.9764	7.68828	1707	0.9772	14.479	1374	0.9761	12.7309
ECO_ELTD1_01786	2208	796	0.9873	13.4127	528	0.9905	7.81315	817	0.9882	13.2063
ECO_TYK2_16336	3501	794	0.9937	8.43784	654	0.9854	6.10347	712	0.99	7.25847
ECO_tnip1_01072	2067	794	0.9956	14.2917	656	0.9966	10.3694	477	0.9816	8.23636
ECO_TBC1D4_19139	3795	794	0.9581	7.78415	1246	0.9689	10.7275	952	0.9697	8.95328
ECO_med13_03454	6555	794	0.9922	4.50662	714	0.9782	3.55891	590	0.9841	3.21245
ECO_atrx_16514	6150	793	0.9899	4.79734	737	0.9756	3.91547	464	0.9833	2.69277
ECO_NA_01907	4905	793	0.7694	6.01502	788	0.7664	5.24902	599	0.7843	4.35858
ECO_NA_18816	1866	792	0.9984	15.7912	2534	0.9995	44.3697	2555	0.9984	48.8693
ECO_NA_02116	1314	792	0.9817	22.425	1179	0.9543	29.3163	455	0.9658	12.3587
ECO_NDUFV2_00951	777	791	0.9601	37.8755	1421	0.9498	59.7536	676	0.9356	31.0515
ECO_atp5j_09955	318	791	0.9371	92.5448	1267	0.9371	130.179	902	0.9434	101.236
ECO_UQCRB_10054	324	791	0.9784	90.831	1986	0.9753	200.274	1076	0.9784	118.529
ECO_NA_09225	396	791	0.9823	74.3163	938	0.9949	77.3925	626	0.9949	56.4204
ECO_NA_20440	4668	791	0.9972	6.30447	345	0.9715	2.41479	424	0.9886	3.24184
ECO_THOP1_08814	2058	790	0.9951	14.2818	655	0.9981	10.3989	579	0.9947	10.0413
ECO_CAMK2N2_13826	702	790	0.8989	41.869	840	0.8048	39.0961	1028	0.9003	52.2653
ECO_AOC2_14996	2259	790	0.9942	13.0111	927	0.9951	13.4077	766	0.9951	12.1024
ECO_CCNL1_05061	1644	788	0.9939	17.8331	781	0.9982	15.5217	663	0.9976	14.3936
ECO_LCP1_05472	1896	785	0.9446	15.404	336	0.9573	5.79018	221	0.9272	4.16017
ECO_NA_01086	2772	785	0.6721	10.5361	1106	0.6912	13.0363	774	0.654	9.96563
ECO_ola1_22118	1173	784	0.9983	24.8668	484	0.9983	13.4815	562	0.9974	17.1
ECO_NA_04753	426	784	0.9883	68.4714	1544	0.993	118.421	1108	0.9977	92.8298
ECO_lrig1_12350	3198	784	0.899	9.12095	1088	0.8965	11.1158	1168	0.8981	13.0353
ECO_NA_09034	3363	784	0.9842	8.67345	434	0.9732	4.21652	725	0.9881	7.69429
ECO_snrnp70_19019	1410	784	0.9986	20.6871	861	0.9929	19.9515	426	0.9986	10.7832
ECO_ARPC3_06965	531	783	0.9868	54.8618	833	0.9887	51.2556	476	0.9849	31.9941
ECO_aldh18a1_01096	2325	780	0.9966	12.4817	703	0.9884	9.87924	489	0.994	7.5066
ECO_IRS4_04040	3660	779	0.9904	7.91879	504	0.9699	4.49926	826	0.9899	8.05483
ECO_TSR1_22010	2505	779	0.994	11.57	1536	0.9948	20.0343	573	0.9948	8.16402
ECO_ANGPTL4_20028	1353	779	0.9941	21.4211	2030	0.9948	49.0218	1256	0.9948	33.1321
ECO_PTPRC_18762	2223	777	0.9982	13.0042	151	0.942	2.21936	91	0.9136	1.46103
ECO_ATRN_13004	3924	777	0.7849	7.36707	620	0.7864	5.16243	650	0.7801	5.9121
ECO_NA_15303	972	777	0.9198	29.7411	977	0.8611	32.8412	628	0.9126	23.0595
ECO_THBD_19670	1659	776	0.997	17.4028	1530	0.9946	30.1326	1109	0.9982	23.8585
ECO_sart1_14053	2331	776	0.985	12.3857	910	0.9906	12.7553	598	0.991	9.15622
ECO_BCL9L_11112	4614	776	0.9855	6.2573	843	0.9707	5.96954	737	0.9777	5.70095
ECO_NA_10044	3888	775	0.9846	7.41614	--	--	--	--	--	--
ECO_NA_00261	2088	774	0.9579	13.7916	1114	0.9713	17.4319	967	0.9761	16.5293
ECO_BAZ2A_17365	8133	774	0.9796	3.54073	522	0.9682	2.09706	529	0.955	2.32146
ECO_znf865_10783	4170	773	0.9945	6.89678	801	0.9938	6.27607	634	0.9902	5.42638
ECO_unknown_12818	381	772	0.9869	75.3867	953	0.9974	81.7258	1012	0.9974	94.801
ECO_PLXND1_07081	5181	769	0.5895	5.52224	679	0.5779	4.28201	434	0.5655	2.98974
ECO_MEGF8_04061	8337	768	0.9422	3.42732	717	0.968	2.80996	558	0.9685	2.38881
ECO_GCDH_22541	1323	768	0.9856	21.5975	2307	0.9992	56.9743	1195	0.9917	32.2378
ECO_EIF4G3_12962	4605	767	0.997	6.19681	821	0.9972	5.82512	648	0.9941	5.0223
ECO_SETD7_17134	1113	767	0.991	25.6391	1424	0.9991	41.8029	738	0.9964	23.6656
ECO_lmod2b_15332	1614	767	0.9963	17.6805	513	0.987	10.385	2052	0.9994	45.3765
ECO_NA_17213	984	766	0.9909	28.9625	266	0.9919	8.83238	1020	0.9898	36.9966
ECO_NDUFAB1_03874	501	765	0.992	56.8102	1343	0.99	87.5849	695	0.988	49.5113
ECO_UQCRQ_01728	249	765	0.9157	114.305	1653	0.9197	216.903	743	0.9438	106.499
ECO_NA_06033	6204	765	0.9802	4.58767	315	0.8902	1.81216	--	--	--
ECO_EIF3I_22753	933	765	0.9764	30.5058	1531	0.9839	53.6148	811	0.9753	31.0239
ECO_UBAC1_03093	1227	765	0.9633	23.1963	834	0.9861	22.2082	879	0.9878	25.5683
ECO_KIAA1370_07187	3447	765	0.9388	8.25701	1293	0.9394	12.256	1145	0.9347	11.8555
ECO_COQ9_12608	1026	764	0.9981	27.7044	1438	0.9971	45.7934	648	0.9961	22.5416
ECO_NA_12118	4680	764	0.9368	6.07366	766	0.9372	5.34779	661	0.9404	5.04095
ECO_CPN1_15016	1347	763	0.997	21.0746	429	0.997	10.4059	317	0.9822	8.39941
ECO_GOLGA4_11473	6258	763	0.9756	4.53619	1038	0.9939	5.41942	514	0.9818	2.93147
ECO_RHOA_04874	663	763	0.8824	42.8167	797	0.8733	39.2768	601	0.8824	32.3533
ECO_NA_11063	1542	763	0.9903	18.4095	488	0.9922	10.3401	429	0.9818	9.92956
ECO_MPP1_17660	1404	762	0.9907	20.1925	725	0.9993	16.8718	1392	0.9943	35.3858
ECO_USP47_10950	4095	762	0.9993	6.92315	1106	0.9983	8.82455	926	0.9927	8.07076
ECO_U2SURP_08773	2667	762	0.9974	10.63	682	0.9985	8.35512	435	0.9944	5.82135
ECO_NA_12496	9123	762	0.9829	3.10756	578	0.9735	2.07005	577	0.9722	2.25733
ECO_USP34_16063	10143	761	0.9821	2.79139	741	0.9673	2.38695	685	0.9837	2.41036
ECO_psmd3_13613	1590	760	0.9899	17.7836	1313	0.9918	26.981	784	0.9931	17.5985
ECO_FNBP4_06679	2805	760	0.9041	10.0805	503	0.8945	5.85904	451	0.8856	5.73853
ECO_NFE2L2_14696	1806	760	0.9878	15.6566	485	0.9839	8.77435	366	0.9762	7.23303
ECO_NA_17667	4626	759	0.8182	6.10434	232	0.77	1.6386	136	0.7173	1.04928
ECO_NA_06550	4485	757	0.9958	6.27966	744	0.9953	5.42003	421	0.9848	3.35025
ECO_NA_11514	3351	757	0.9931	8.40474	725	0.9896	7.06895	783	0.9896	8.33959
ECO_olfml2ba_18646	2712	756	0.9915	10.3713	356	0.9768	4.28896	374	0.9845	4.92197
ECO_NA_15808	867	756	0.9723	32.4418	702	0.9539	26.4551	409	0.9712	16.8369
ECO_DNAJA4_10436	1188	756	0.9924	23.676	402	0.984	11.0561	373	0.9823	11.206
ECO_CLIP1_17570	6621	756	0.9852	4.24816	877	0.9779	4.3278	789	0.9793	4.25315
ECO_NA_08446	360	756	0.9944	78.1307	789	0.9944	71.6087	282	0.9944	27.9579
ECO_NA_00050	2955	755	0.998	9.50588	--	--	--	--	--	--
ECO_NA_09439	2055	755	0.9956	13.669	729	0.9961	11.5906	973	0.9942	16.8989
ECO_BCKDHA_11098	1323	754	0.997	21.2038	1866	0.9985	46.0832	1221	0.9962	32.9392
ECO_NA_12261	2565	754	0.9926	10.9367	1057	0.9926	13.4641	888	0.9945	12.3561
ECO_trip11_11181	5895	754	0.9844	4.75872	1918	0.9834	10.6306	848	0.9788	5.13416
ECO_ATG2A_13669	6048	753	0.9921	4.63218	1586	0.9992	8.56806	1069	0.9916	6.30846
ECO_ARID1A_17755	5820	753	0.993	4.81365	746	0.9873	4.188	654	0.9938	4.01062
ECO_LRPPRC_06145	4203	751	0.9731	6.64788	987	0.9653	7.67271	513	0.9767	4.35627
ECO_KPNA4_21357	1572	751	0.9987	17.7742	939	0.9981	19.5166	970	0.9955	22.023
ECO_canx_07169	1479	751	0.95	18.8918	464	0.9425	10.2504	440	0.9391	10.618
ECO_btf3l4_12288	516	750	0.9438	54.0772	570	0.9419	36.0924	385	0.9225	26.6298
ECO_junbl_09429	882	750	0.9966	31.637	317	0.9955	11.7431	284	0.9887	11.4923
ECO_mvp_21503	2577	750	0.9868	10.828	479	0.988	6.07313	328	0.9829	4.54273
ECO_LY75-CD302_07616	4770	750	0.9834	5.84986	504	0.9792	3.45226	568	0.9822	4.24998
ECO_plcd3a_09612	2385	750	0.979	11.6997	790	0.9816	10.8226	679	0.9816	10.161
ECO_ARHGAP5_11557	4524	749	0.9958	6.15973	680	0.9973	4.91109	753	0.9978	5.94059
ECO_MUSTN1_02509	207	749	0.9903	134.621	543	0.9903	85.7079	715	0.9903	123.28
ECO_NA_06744	5889	748	0.9822	4.72566	497	0.9603	2.75744	430	0.972	2.60606
ECO_zeb2a_09855	3993	747	0.8943	6.96024	849	0.8981	6.94704	812	0.8976	7.25795
ECO_NA_16310	4521	746	0.9843	6.13913	487	0.9766	3.51954	578	0.9706	4.563
ECO_hapln1a_13962	1041	746	0.8617	26.6619	181	0.8511	5.68092	350	0.8799	11.9998
ECO_URGCP_15850	3492	746	0.9599	7.94817	481	0.941	4.50051	744	0.9565	7.60424
ECO_REEP5_15106	558	746	0.9642	49.7402	1161	0.9355	67.9813	718	0.9444	45.9248
ECO_VPS13D_19176	8469	746	0.9784	3.27725	714	0.9897	2.75459	825	0.9798	3.47679
ECO_ITM2B_05469	810	745	0.9975	34.2195	729	0.9988	29.4058	611	0.9988	26.9224
ECO_DEPDC5_01170	4608	745	0.9933	6.01515	618	0.9891	4.38195	649	0.9991	5.02677
ECO_AFF4_06861	3468	744	0.9983	7.98172	507	0.9928	4.77661	575	0.9963	5.9176
ECO_DOCK11_10623	6201	744	0.9808	4.46389	904	0.9945	4.76319	996	0.9939	5.73264
ECO_fermt2_12176	2034	742	0.9961	13.5724	550	0.9956	8.83493	901	0.9921	15.81
ECO_perp_06135	558	742	0.991	49.4735	148	0.9839	8.666	212	0.9767	13.56
ECO_slr_10332	1737	741	0.9937	15.8716	827	0.996	15.556	1029	0.9954	21.1433
ECO_NA_12901	1665	741	0.9694	16.558	720	0.9694	14.1289	554	0.9682	11.8755
ECO_NA_05178	2604	741	0.9654	10.5872	355	0.9754	4.45429	366	0.9616	5.01646
ECO_NA_18957	2676	741	0.9955	10.3023	785	0.9974	9.58462	823	0.9963	10.9767
ECO_NA_11172	2583	740	0.9644	10.6588	540	0.9636	6.83063	282	0.9504	3.89656
ECO_NA_04173	3879	740	0.9923	7.09765	650	0.9928	5.47501	521	0.9928	4.79375
ECO_PSMC1_17775	1269	740	0.9937	21.6957	1076	0.9976	27.704	604	0.9992	16.9876
ECO_fam120c_22757	3114	740	0.9961	8.84129	642	0.9936	6.73609	512	0.991	5.86825
ECO_PRDX3_01120	711	739	0.9986	38.6703	1483	0.9944	68.1495	762	0.993	38.251
ECO_NA_20639	4434	739	0.947	6.20085	517	0.9434	3.80966	464	0.9465	3.7349
ECO_NA_15553	927	738	0.9968	29.6196	620	0.9827	21.8526	326	0.9871	12.5515
ECO_NA_10148	2247	738	0.9951	12.2196	1237	0.9978	17.987	1126	0.9938	17.8851
ECO_RBM39_13358	1518	737	0.913	18.0634	722	0.9545	15.5402	426	0.9513	10.016
ECO_etfa_10417	984	736	0.9868	27.8282	2038	0.9878	67.6706	1015	0.9868	36.8153
ECO_NA_13747	2112	736	0.9882	12.9654	604	0.9962	9.34403	527	0.9924	8.90582
ECO_NA_03122	2262	735	0.9978	12.0892	1169	0.9929	16.8855	826	0.9934	13.033
ECO_NA_11502	4077	734	0.9688	6.6982	439	0.9811	3.51816	325	0.963	2.84512
ECO_NA_09410	2796	734	0.9435	9.76701	685	0.9435	8.00469	961	0.9453	12.2671
ECO_NA_01108	3582	734	0.9877	7.62383	198	0.9391	1.80605	240	0.9718	2.39135
ECO_NA_00256	1155	733	0.9922	23.6116	982	0.9991	27.7793	562	0.9974	17.3665
ECO_DNMBP_15015	5088	733	0.9636	5.35994	396	0.9817	2.54296	506	0.9727	3.54945
ECO_NA_22140	2394	733	0.9908	11.3915	991	0.9946	13.5251	924	0.9975	13.7754
ECO_calm2b_17255	675	731	0.6637	40.2918	667	0.8296	32.2859	561	0.6578	29.6631
ECO_shrprbck1r_14379	2139	731	0.9738	12.7148	638	0.9762	9.74543	877	0.9771	14.6334
ECO_UBXN1_13648	894	731	0.9709	30.4216	1240	0.972	45.3185	645	0.9676	25.7501
ECO_NA_09525	4899	731	0.9312	5.55153	772	0.9614	5.14874	647	0.961	4.71361
ECO_ATF3_04629	681	730	0.9971	39.8821	414	0.9853	19.863	884	0.9985	46.33
ECO_NA_12814	1458	729	0.9342	18.6026	464	0.8813	10.398	383	0.954	9.37559
ECO_NA_12716	870	728	0.9966	31.1326	625	0.9943	23.4721	380	0.992	15.5891
ECO_tsc1b_04087	3822	728	0.9825	7.08669	1731	0.9848	14.7978	746	0.9817	6.96635
ECO_MYL6B_20409	627	728	0.7177	43.1983	392	0.7177	20.4272	296	0.6938	16.8493
ECO_NA_07026	5442	728	0.9985	4.97709	1614	0.9961	9.69028	1503	0.9987	9.85729
ECO_prdx5_07739	417	727	0.9976	64.8636	1257	0.9976	98.4896	858	0.9928	73.4359
ECO_TRAP1_15069	2082	727	0.9856	12.9914	1742	0.987	27.3375	510	0.9798	8.74272
ECO_NA_02978	5046	726	0.9673	5.35294	558	0.9677	3.61308	429	0.9554	3.03436
ECO_nap1l4b_06657	858	726	0.9779	31.4813	1041	0.9837	39.6419	566	0.9837	23.5443
ECO_fras1_13404	9198	725	0.9704	2.93256	477	0.9388	1.8509	--	--	--
ECO_cdc42bpb_06358	5097	725	0.9837	5.29208	629	0.9753	4.03206	561	0.9574	3.92831
ECO_unknown_15882	465	725	0.8258	58.008	150	0.8043	10.5397	763	0.8194	58.5637
ECO_atp5d_09923	480	725	0.9958	56.1952	1653	0.9938	112.518	873	0.9938	64.9128
ECO_MUT_02787	2235	724	0.9973	12.0521	956	0.9991	13.9756	814	0.9915	12.9988
ECO_NA_10038	1308	723	0.9962	20.5652	455	0.9908	11.3657	388	0.9572	10.5872
ECO_LATS2_02579	3348	723	0.9916	8.03444	569	0.9901	5.55288	984	0.991	10.4898
ECO_ECHS1_09218	876	723	0.992	30.707	890	0.9954	33.1953	662	0.9909	26.9719
ECO_C4B4D0_ORYLA_01723	2406	723	0.9759	11.1801	716	0.9385	9.72319	598	0.9347	8.8708
ECO_NA_08667	1458	722	0.8539	18.4239	441	0.8457	9.88262	425	0.8402	10.4037
ECO_NA_05191	642	722	0.9922	41.8413	209	0.986	10.6366	495	0.9813	27.5187
ECO_RASA1_13965	3162	722	0.9918	8.49529	712	0.9981	7.35715	717	0.9975	8.09309
ECO_PLEKHG5_14391	3249	721	0.9572	8.25635	540	0.9738	5.43044	619	0.9948	6.79983
ECO_SMARCA2_17053	2241	721	0.9545	11.9701	822	0.9558	11.9845	717	0.963	11.4192
ECO_NA_12882	735	720	0.9701	36.4458	877	0.932	38.9855	579	0.9347	28.1157
ECO_DNAJC13_09290	6861	719	0.9588	3.89892	542	0.9848	2.58109	422	0.9805	2.19524
ECO_NA_01560	600	718	0.9983	44.5221	290	0.995	15.792	469	0.985	27.8984
ECO_NA_19746	2742	718	0.9927	9.74226	1340	0.9927	15.9672	1213	0.9931	15.7889
ECO_aatka_16240	4917	717	0.9687	5.42527	828	0.927	5.50201	589	0.9675	4.27536
ECO_NA_13844	2400	717	0.9454	11.115	1046	0.9487	14.2401	636	0.9467	9.45808
ECO_NA_06542	2157	716	0.9926	12.35	2130	0.9949	32.2642	1432	0.9995	23.6946
ECO_SMC1A_20413	3696	715	0.9951	7.19742	976	0.994	8.62798	436	0.9978	4.21029
ECO_NA_10094	4416	715	0.9497	6.02393	452	0.9135	3.34426	252	0.9332	2.03671
ECO_NA_20539	1062	715	0.9925	25.0486	299	0.9925	9.19894	273	0.9934	9.17477
ECO_LRRC2_12918	1074	714	0.9907	24.7341	2563	0.9981	77.9714	1842	0.9963	61.2128
ECO_ptk2.1_06334	3105	714	0.999	8.55538	556	0.9981	5.85065	576	0.9965	6.62092
ECO_NA_19803	1845	714	0.8911	14.3981	807	0.8743	14.2912	615	0.9084	11.897
ECO_RGS5_20532	558	714	0.8656	47.6065	573	0.8871	33.5515	702	0.8907	44.9014
ECO_NA_04909	540	713	0.9981	49.1245	2046	0.9981	123.795	1191	0.9889	78.7182
ECO_BAG6_11699	3579	713	0.9964	7.41192	944	0.9947	8.6179	538	0.993	5.3651
ECO_acaca_17640	7032	713	0.9612	3.77236	531	0.9669	2.46721	483	0.9514	2.45146
ECO_PNISR_04156	2418	713	0.993	10.9707	1043	0.9955	14.0935	602	0.9905	8.88582
ECO_FNIP1_01412	3606	713	0.9861	7.35642	553	0.9886	5.01061	963	0.995	9.53142
ECO_PXDN_06035	4170	712	0.9635	6.35253	239	0.9259	1.87263	367	0.9436	3.14114
ECO_setd2_16936	7737	712	0.9691	3.42381	554	0.9775	2.33953	555	0.9849	2.56022
ECO_BX005076.1_21545	5700	712	0.9932	4.64738	721	0.996	4.13287	781	0.9912	4.89028
ECO_prmt1_00174	1041	712	0.9673	25.4467	691	0.9702	21.688	599	0.9625	20.5368
ECO_PUM1_09996	3585	711	0.9704	7.37876	823	0.9657	7.5007	741	0.9688	7.37711
ECO_NA_08696	1704	710	0.9959	15.5021	1180	0.9982	22.6258	844	0.9941	17.6779
ECO_DOCK1_16432	5604	709	0.9754	4.70707	367	0.9168	2.13973	384	0.9411	2.44563
ECO_C1K304_ORYLA_01998	1992	709	0.998	13.2422	759	0.9925	12.4493	710	0.9915	12.7211
ECO_SIX4_14913	2040	709	0.9926	12.9306	1493	0.9936	23.9123	1466	0.9931	25.6484
ECO_DAB2_20311	2232	708	0.9816	11.8016	524	0.9772	7.67058	484	0.9763	7.73942
ECO_NA_06913	2595	708	0.9973	10.1508	900	0.995	11.3317	806	0.9981	11.0855
ECO_NARS_12710	1650	708	0.9079	15.9644	515	0.8994	10.198	239	0.8879	5.16977
ECO_NA_07618	6546	708	0.9901	4.02402	437	0.9607	2.18121	542	0.9725	2.95516
ECO_psmc5_09298	1149	707	0.9817	22.893	1207	0.9913	34.3225	608	0.9878	18.886
ECO_NA_16901	906	707	0.9978	29.0331	797	0.9934	28.7423	582	0.9978	22.9273
ECO_etv5a_07715	1623	706	0.9982	16.1841	395	0.9797	7.95188	591	0.9858	12.9965
ECO_R3HDM1_16452	2997	706	0.9893	8.76437	545	0.9826	5.94157	435	0.9736	5.18036
ECO_NA_04558	6366	706	0.998	4.12611	595	0.9906	3.05381	513	0.9862	2.87613
ECO_ARPC1B_17111	1083	706	0.9954	24.2538	368	0.9917	11.1022	253	0.9908	8.33776
ECO_ndufs4_11019	525	705	0.9771	49.9612	1394	0.9924	86.755	754	0.9848	51.2589
ECO_nr1d2b_20726	1848	704	0.9583	14.1734	535	0.9573	9.45895	793	0.9583	15.3154
ECO_ZFHX2_00030	4734	704	0.985	5.53283	788	0.9928	5.43863	603	0.9899	4.54618
ECO_ILK_13951	1359	703	0.9963	19.2459	464	0.9934	11.1555	496	0.9912	13.0263
ECO_NDUFA13_13791	555	703	0.8234	47.1265	2097	0.8613	123.452	1037	0.845	66.6873
ECO_NA_00897	4992	702	0.9	5.23197	515	0.89	3.37073	638	0.902	4.56145
ECO_NA_04128	2793	702	0.9592	9.35123	609	0.966	7.12422	504	0.9642	6.44046
ECO_NA_07759	951	701	0.7392	27.4246	360	0.7613	12.3684	500	0.7361	18.7649
ECO_NA_11939	645	700	0.9938	40.3776	1032	0.9969	52.2771	674	0.9984	37.2956
ECO_CDC14B_10341	1518	700	0.9855	17.1565	258	0.9545	5.55315	407	0.9697	9.56929
ECO_NA_17772	1800	700	0.9922	14.4687	1218	0.9939	22.1088	1159	0.9956	22.981
ECO_GFPT2_13088	2031	699	0.9828	12.8047	165	0.9581	2.89955	--	--	--
ECO_NA_01674	1188	699	0.9992	21.8909	781	0.9975	21.4796	581	0.9941	17.4549
ECO_NA_12670	7770	699	0.9425	3.34702	560	0.9171	2.35482	470	0.9317	2.15891
ECO_YTHDF2_12069	1794	699	0.9766	14.4963	1051	0.9777	19.1413	743	0.9894	14.7817
ECO_SBNO2_22568	4746	699	0.9722	5.47964	264	0.9501	1.81747	357	0.9867	2.68471
ECO_COPB1_10922	2862	698	0.9948	9.07378	545	0.9955	6.22183	396	0.993	4.93836
ECO_NA_11300	2148	698	0.9553	12.0899	947	0.9567	14.4048	685	0.9963	11.3819
ECO_ROCK1_04375	4098	697	0.998	6.32796	794	0.9917	6.33053	748	0.9878	6.51459
ECO_NA_08062	1992	697	0.9955	13.0181	1060	0.9965	17.3863	804	0.995	14.4054
ECO_NBEAL2_16934	8382	697	0.9603	3.09377	--	--	--	--	--	--
ECO_NA_21416	5658	697	0.991	4.58324	363	0.9675	2.09621	522	0.9901	3.2928
ECO_NA_09490	2034	696	0.9577	12.731	518	0.9513	8.32089	156	0.8795	2.73735
ECO_igf2r_15247	5610	695	0.982	4.60919	663	0.9763	3.86137	565	0.9859	3.59454
ECO_BCL6B_05409	1692	694	0.896	15.2603	355	0.8528	6.85519	261	0.8375	5.50551
ECO_CTSC_19536	1380	694	0.9986	18.7104	527	0.987	12.4774	456	0.9993	11.7935
ECO_FAM35A_18764	2457	693	0.9784	10.4938	1352	0.9206	17.9789	652	0.9801	9.47108
ECO_ALKBH5_05358	1041	693	0.9962	24.7677	1246	0.9885	39.1074	936	0.9952	32.0909
ECO_TPP2_07644	3807	693	0.9982	6.77256	966	0.9982	8.29059	746	0.9982	6.9938
ECO_tbx15_02591	1833	691	0.9831	14.0255	536	0.9831	9.55418	644	0.9951	12.5395
ECO_ARHGAP31_06252	3843	690	0.9685	6.68008	387	0.9498	3.29027	628	0.9581	5.83239
ECO_NA_19674	5343	690	0.9774	4.8047	816	0.9934	4.98995	917	0.9934	6.1255
ECO_RPL22_03353	363	688	0.9697	70.5155	716	0.9642	64.4462	481	0.9725	47.2929
ECO_abat_00457	1434	688	0.9812	17.8502	97	0.9623	2.21011	271	0.9854	6.74493
ECO_KDM4C_09334	4701	686	0.9738	5.42921	971	0.9843	6.7487	718	0.9892	5.45119
ECO_unknown_00791	606	686	0.9356	42.1167	559	0.868	30.1391	574	0.8548	33.8062
ECO_G3BP1_11931	1491	686	0.9933	17.1178	812	0.994	17.7938	414	0.9993	9.91014
ECO_LMOD1_20601	2142	685	0.9865	11.898	212	0.9706	3.23376	189	0.9776	3.14919
ECO_SRF_01090	1800	684	0.9939	14.1379	557	0.9972	10.1105	447	0.9967	8.86323
ECO_LTBP4_06434	4464	683	0.9384	5.69245	423	0.9196	3.09605	426	0.9126	3.40598
ECO_MSRA_15290	702	682	0.9872	36.1451	710	0.9658	33.0455	569	0.9872	28.9289
ECO_EML1_14925	2160	682	0.9801	11.7472	385	0.981	5.82369	288	0.9815	4.75878
ECO_BBOX1_11381	1290	681	0.9977	19.6408	1323	0.9984	33.509	1289	0.9977	35.6632
ECO_NA_11394	4413	681	0.9844	5.74137	564	0.9821	4.17577	467	0.9832	3.77694
ECO_ANO10_18921	1896	680	0.9916	13.3436	301	0.9958	5.18704	508	0.9926	9.56275
ECO_ank3a_07235	768	679	0.9922	32.8936	809	0.9974	34.4174	574	0.9961	26.6752
ECO_NA_20827	1596	679	0.9442	15.8285	1150	0.9336	23.5427	1272	0.9398	28.4454
ECO_D4QE78_ORYLA_02542	2385	679	0.9979	10.5921	530	0.9941	7.2607	336	0.9933	5.02815
ECO_EIF4A3_05480	1272	679	0.9788	19.8603	955	0.9835	24.5306	649	0.9473	18.2102
ECO_NA_03254	3357	678	0.9857	7.51417	394	0.9827	3.83474	382	0.9675	4.06134
ECO_pcbp2_20635	957	677	0.9979	26.3196	708	0.9937	24.172	490	0.9916	18.2743
ECO_NA_10848	264	677	0.9318	95.4086	143	0.6818	17.698	135	0.8561	18.251
ECO_NLRX1_05532	2892	677	0.9934	8.7095	510	0.9827	5.76187	656	0.9837	8.09586
ECO_NA_11396	6945	676	0.9629	3.62141	764	0.9417	3.59428	464	0.9911	2.38453
ECO_NA_22260	1260	676	0.9857	19.9608	--	--	--	--	--	--
ECO_NA_04266	2265	675	0.9912	11.0876	497	0.9938	7.16934	771	0.9885	12.1491
ECO_NA_16088	1305	675	0.9946	19.244	1089	0.9992	27.2652	1017	0.9992	27.8143
ECO_ARHGAP39_04117	3432	675	0.995	7.31744	736	0.995	7.00683	731	0.9953	7.60199
ECO_MICAL2_12617	3291	675	0.9763	7.63095	715	0.9565	7.09855	744	0.9812	8.06868
ECO_NA_03938	1737	674	0.9217	14.4365	--	--	--	--	--	--
ECO_psma8_10581	756	674	0.9841	33.1696	1098	0.996	47.4539	545	0.9841	25.7295
ECO_TCF20_22528	7161	674	0.9941	3.50178	555	0.9689	2.53227	338	0.9462	1.68461
ECO_AUP1_13596	1188	673	0.9806	21.0766	949	0.9798	26.1	510	0.9764	15.3218
ECO_NF1_04911	6537	672	0.9703	3.82467	318	0.9436	1.58942	502	0.959	2.74083
ECO_NA_19014	921	671	0.8654	27.106	306	0.8697	10.8556	244	0.8697	9.45556
ECO_SMG7_07090	3363	671	0.9667	7.42332	1323	0.9596	12.8536	608	0.967	6.45259
ECO_NA_16684	1398	670	0.9793	17.8308	396	0.995	9.25506	550	0.9986	14.0415
ECO_dock7_05404	6363	670	0.9643	3.91756	399	0.9551	2.04881	424	0.9752	2.37827
ECO_BTG1_18741	462	670	0.9762	53.9555	796	0.9913	56.294	580	0.9762	44.8067
ECO_BCOR_19129	5358	668	0.9927	4.63849	797	0.9845	4.86012	866	0.9884	5.76863
ECO_FARSA_22543	1494	668	0.9967	16.6352	1368	0.998	29.9176	497	0.9946	11.8731
ECO_NA_20106	1584	668	0.8428	15.69	389	0.8409	8.0239	344	0.8333	7.75105
ECO_NA_01822	3036	667	0.9862	8.17385	353	0.9783	3.79895	234	0.9522	2.75088
ECO_sdprb_15393	1152	667	0.9601	21.5415	496	0.9601	14.0676	631	0.9627	19.5494
ECO_NA_20441	1509	666	0.9814	16.4205	525	0.9828	11.3674	574	0.9801	13.5763
ECO_NA_22357	1293	666	0.9985	19.1637	668	0.9969	16.8799	377	0.9985	10.4064
ECO_DPYSL3_05220	2037	665	0.8778	12.146	379	0.8198	6.0791	321	0.9293	5.62434
ECO_NA_15380	1488	664	0.9704	16.6023	521	0.9698	11.44	361	0.9563	8.65887
ECO_NA_04182	3768	663	0.9841	6.54644	745	0.9801	6.46006	513	0.982	4.85919
ECO_NA_00635	2433	663	0.9868	10.1385	530	0.9918	7.11746	412	0.9885	6.04383
ECO_PLK2_12628	1926	662	0.9969	12.7881	800	0.9964	13.5714	556	0.9927	10.3033
ECO_VBP1_16717	597	662	0.9983	41.2559	743	0.9983	40.6636	465	0.995	27.7994
ECO_NA_06155	597	662	0.7337	41.2559	257	0.5645	14.0653	210	0.6365	12.5546
ECO_NA_17536	2106	661	0.9791	11.6774	1185	0.9877	18.3845	835	0.9843	14.1509
ECO_FUBP1_12293	1878	661	0.9931	13.0951	809	0.9909	14.0749	575	0.9909	10.9277
ECO_SKP1_01197	492	660	0.9939	49.9093	587	0.9939	38.982	355	0.9919	25.7526
ECO_ssr1_14132	1068	660	0.7612	22.9919	657	0.7678	20.0995	443	0.765	14.8044
ECO_hspd1_07676	1602	660	0.9794	15.328	656	0.9769	13.3793	261	0.985	5.81481
ECO_setd3_07825	1734	659	0.9965	14.1397	506	0.9983	9.53438	411	0.9885	8.4596
ECO_LGALS3_11202	1071	659	0.9991	22.8928	617	0.9991	18.8229	587	0.9935	19.5617
ECO_calm2b_16636	1227	658	0.3594	19.9519	618	0.3725	16.4564	526	0.3447	15.3002
ECO_NA_01810	918	658	0.9935	26.6677	--	--	--	--	--	--
ECO_ppp1r12a_00464	3153	658	0.993	7.76434	558	0.9994	5.78231	619	0.9918	7.00687
ECO_ALAS1_03227	1878	657	0.9968	13.0158	1202	0.9984	20.9122	1011	0.9995	19.2138
ECO_ARPP21_10004	1650	657	0.7036	14.8144	946	0.7267	18.7326	598	0.7885	12.9352
ECO_NA_16864	1179	656	0.9924	20.7011	727	0.9839	20.1471	502	0.9779	15.1966
ECO_NA_17425	4641	654	0.9918	5.24287	837	0.9981	5.89257	893	0.9981	6.86747
ECO_AUTS2_03457	2958	654	0.9804	8.22588	1250	0.9811	13.8071	960	0.9848	11.5832
ECO_PLOD2_08779	2169	653	0.9945	11.201	209	0.9594	3.14831	322	0.9839	5.29851
ECO_URGCP_15849	5157	653	0.9348	4.71106	423	0.8022	2.68	545	0.9246	3.77187
ECO_MDN1_04298	16167	653	0.8085	1.50275	717	0.8964	1.44904	523	0.86	1.15459
ECO_NA_17022	1038	652	0.999	23.3697	917	0.9933	28.8644	729	0.9952	25.0661
ECO_NA_05955	1125	652	0.9956	21.5624	896	0.9884	26.0224	653	0.9929	20.7166
ECO_NA_13733	3972	651	0.9962	6.09782	417	0.9756	3.43019	335	0.9559	3.01018
ECO_NA_09639	1218	651	0.9795	19.8855	615	0.9417	16.4975	500	0.9688	14.6514
ECO_CNN2_08025	948	650	0.9884	25.5098	275	0.9968	9.47797	319	0.9937	12.0099
ECO_NA_05347	3639	650	0.9904	6.6456	660	0.9874	5.92588	478	0.992	4.68817
ECO_NA_01853	2094	650	0.9909	11.5489	389	0.9809	6.06966	288	0.9981	4.90877
ECO_RLF_12099	5409	650	0.9847	4.47094	517	0.9741	3.12295	291	0.9641	1.92014
ECO_NA_22540	2139	650	0.9724	11.3059	572	0.9729	8.73728	466	0.9729	7.77557
ECO_aass_01179	2796	649	0.9986	8.63595	1060	0.9971	12.3868	647	0.9936	8.25894
ECO_SEPHS2_14261	1155	649	0.8606	20.9057	441	0.884	12.4752	349	0.8623	10.7845
ECO_ZFHX3_10963	10128	648	0.9701	2.38042	556	0.9389	1.79367	419	0.8982	1.47655
ECO_NA_05939	426	647	0.9883	56.5064	1099	0.9953	84.2906	800	0.9977	67.0251
ECO_NA_03315	3129	647	0.993	7.6931	383	0.9949	3.9993	340	0.9936	3.8782
ECO_NA_07062	3696	647	0.9784	6.51291	461	0.9175	4.07531	554	0.9464	5.34977
ECO_CHRNE_04248	1500	647	0.9873	16.0478	730	0.9813	15.9009	902	0.9773	21.4621
ECO_Q6I749_ORYLA_00601	1776	647	0.9972	13.5539	439	0.987	8.07631	149	0.9904	2.99434
ECO_NA_10246	1191	647	0.9689	20.2113	2502	0.9614	68.6383	366	0.9689	10.968
ECO_NA_06139	4680	647	0.8744	5.14353	569	0.8799	3.97244	620	0.8853	4.72828
ECO_KIAA0100_22029	6774	646	0.9876	3.54805	597	0.9748	2.87952	654	0.9897	3.4458
ECO_NA_09574	9339	646	0.9601	2.57356	303	0.9072	1.15798	--	--	--
ECO_SERPINE2_06428	1194	646	0.995	20.1294	361	0.9966	9.87857	537	0.9975	16.0519
ECO_tnks_02968	3663	646	0.9836	6.56143	630	0.9853	5.61946	543	0.9863	5.29078
ECO_NA_17284	2415	645	0.9971	9.93677	383	0.9934	5.18171	416	0.9905	6.14799
ECO_NA_08929	2757	645	0.9648	8.70413	345	0.9579	4.08859	370	0.9213	4.78985
ECO_PIK3IP1_17523	840	645	0.9917	28.5682	389	0.9821	15.1308	124	0.9738	5.26865
ECO_BX936343.1_09677	1254	645	0.9346	19.1366	451	0.9163	11.7509	327	0.9274	9.30695
ECO_NA_08721	1737	645	0.9603	13.8154	654	0.9614	12.3018	714	0.9666	14.6709
ECO_MAST2_02756	3543	645	0.9977	6.77316	487	0.996	4.49106	671	0.996	6.75941
ECO_HARS2_00288	1572	645	0.9606	15.2655	403	0.916	8.37614	267	0.8969	6.062
ECO_NA_17959	2793	643	0.9789	8.5653	972	0.986	11.3707	1202	0.9864	15.36
ECO_IPO4_09894	3237	643	0.9821	7.39045	547	0.9815	5.52123	260	0.9781	2.86674
ECO_VPS24_14896	618	643	0.9871	38.7102	860	0.9984	45.4675	542	0.9806	31.3017
ECO_NA_08717	2769	642	0.9964	8.6261	1379	0.9978	16.2717	637	0.9776	8.21058
ECO_nup98_04042	5328	642	0.9861	4.48305	921	0.9863	5.64789	793	0.9857	5.3121
ECO_NA_22047	744	640	0.9866	32.0044	1101	0.996	48.351	593	0.9866	28.4472
ECO_NA_08079	1497	640	0.996	15.906	616	0.996	13.4447	233	0.994	5.55509
ECO_CNOT4_15737	2454	640	0.9837	9.70305	757	0.9813	10.0789	692	0.9833	10.0644
ECO_cmt4b2_10937	5553	639	0.9991	4.2813	376	0.9901	2.21234	437	0.9932	2.80874
ECO_NA_17665	1443	639	0.9951	16.4754	687	0.9938	15.5554	579	0.9958	14.3209
ECO_NA_00392	351	639	0.9516	67.7324	--	--	--	--	--	--
ECO_anxa11b_03338	1503	639	0.9894	15.8177	381	0.9434	8.28242	347	0.9408	8.24001
ECO_NA_19658	1677	639	0.9911	14.1765	282	0.9744	5.49424	353	0.9756	7.51275
ECO_coro1ca_17513	1431	639	0.9965	16.6136	294	0.9902	6.71273	309	0.9993	7.70683
ECO_ARID1A_19364	6063	638	0.9652	3.91504	394	0.9627	2.12324	406	0.9589	2.38999
ECO_NA_16777	4011	638	0.9858	5.91794	705	0.9945	5.74285	809	0.9938	7.19868
ECO_rhobtb2a_13970	2259	638	0.9641	10.5077	445	0.9602	6.43628	338	0.9584	5.3402
ECO_NA_09967	3510	637	0.9801	6.75204	285	0.9678	2.65295	455	0.9977	4.62659
ECO_NCKAP1_04731	3387	636	0.9873	6.98626	459	0.9885	4.42781	459	0.9903	4.83676
ECO_TRRAP_02234	11595	636	0.9451	2.04075	554	0.9554	1.5611	662	0.9572	2.03772
ECO_NA_04894	1185	635	0.973	19.9369	284	0.9696	7.83053	571	0.9679	17.1979
ECO_cdc27_13625	3672	635	0.6269	6.43389	648	0.6264	5.76585	695	0.6234	6.75522
ECO_NA_07325	729	634	0.9492	32.3567	161	0.9424	7.21588	152	0.9424	7.44172
ECO_SH3TC2_13506	5661	634	0.7424	4.16676	608	0.738	3.50915	389	0.7386	2.45253
ECO_NA_04787	5436	634	0.9932	4.33923	475	0.9722	2.855	528	0.9781	3.46666
ECO_KIAA1267_16722	3345	633	0.9958	7.04061	562	0.9889	5.48948	620	0.9973	6.61535
ECO_LYST_21384	11328	632	0.9126	2.07571	349	0.8563	1.00661	--	--	--
ECO_h3f3d_21518	411	631	0.9951	57.1203	626	0.9951	49.765	443	0.9878	38.4697
ECO_CLIP4_14706	2190	631	0.9909	10.7198	767	0.989	11.4431	976	0.9941	15.9061
ECO_NA_07256	1002	631	0.8234	23.4296	793	0.7735	25.8581	796	0.8144	28.3532
ECO_NA_05984	1515	630	0.9941	15.4714	342	0.9927	7.37572	437	0.9967	10.295
ECO_GNL2_20682	2202	630	0.9846	10.6445	2377	0.9995	35.2698	785	0.9973	12.7236
ECO_SEC63_18940	2277	630	0.996	10.2939	718	0.9974	10.3027	570	0.996	8.93447
ECO_arpc1a_17112	1113	629	0.9955	21.0261	377	0.9784	11.0672	304	0.9856	9.74845
ECO_NA_00382	1860	629	0.9812	12.5817	656	0.9909	11.5234	695	0.9892	13.3361
ECO_ARHGEF5_00116	5235	629	0.971	4.4703	--	--	--	--	--	--
ECO_OLFML1_19173	1221	629	0.9975	19.1663	189	0.9533	5.05752	222	0.9934	6.48925
ECO_SCAF8_14749	4173	629	0.9511	5.60796	708	0.9585	5.5434	521	0.9595	4.45601
ECO_NA_15673	360	628	0.9639	64.9023	1127	0.9861	102.285	479	0.975	47.4887
ECO_NA_18174	5424	628	0.9869	4.30767	178	0.8479	1.07224	223	0.9019	1.46738
ECO_NA_09532	14991	628	0.8641	1.55859	--	--	--	--	--	--
ECO_TEP1_12314	6939	628	0.8755	3.36717	363	0.8592	1.70923	307	0.8425	1.57906
ECO_NEURL4_22714	4851	628	0.9922	4.81649	908	0.9977	6.11569	584	0.9986	4.29674
ECO_GAPVD1_01321	4425	627	0.9905	5.27178	469	0.9742	3.46299	359	0.9919	2.8956
ECO_TIE1_05394	2982	627	0.9896	7.82281	476	0.9876	5.21543	491	0.9953	5.87667
ECO_NA_15018	2364	627	0.8858	9.86785	505	0.8887	6.97967	403	0.8909	6.08436
ECO_NA_08811	10557	627	0.9316	2.20968	568	0.9132	1.75792	302	0.8556	1.021
ECO_NDUFB10_05866	516	626	0.9942	45.1364	1819	0.9961	115.179	1031	0.9903	71.3126
ECO_DDX19A_03580	1464	626	0.9228	15.9087	908	0.9583	20.2645	418	0.9529	10.1904
ECO_NA_08451	1389	626	0.9561	16.7677	755	0.9604	17.7597	665	0.9618	17.0874
ECO_setd1a_09651	6534	626	0.9876	3.56449	497	0.9758	2.48524	475	0.9815	2.59461
ECO_eif1axa_17320	417	626	0.9808	55.8523	464	0.988	36.3558	419	0.976	35.8621
ECO_kcnc3b_00421	1920	625	0.988	12.111	1847	0.9927	31.4309	1131	0.9776	21.0242
ECO_NA_07899	1209	625	0.9413	19.2334	1479	0.9975	39.9699	1053	0.9942	31.0856
ECO_UBE3A_03266	2457	625	0.9951	9.46406	496	0.9853	6.5958	437	0.9821	6.34795
ECO_enah_04988	2184	625	0.8288	10.6471	526	0.9167	7.86909	461	0.8054	7.53365
ECO_IK_20350	1656	624	0.8955	14.0193	903	0.8901	17.8163	531	0.878	11.4444
ECO_NA_09691	1614	624	0.969	14.3841	1315	0.9572	26.6203	1116	0.9765	24.6784
ECO_NA_20056	2172	623	0.9995	10.6716	867	0.9972	13.0422	843	0.9982	13.8524
ECO_FKBP3_21153	666	622	0.9955	34.7471	882	0.9895	43.2699	530	0.988	28.4026
ECO_ZYX_00107	1872	622	0.9952	12.362	226	0.9893	3.94452	456	0.9915	8.69393
ECO_GBE1_11152	2070	622	0.9749	11.1795	870	0.9961	13.7322	720	0.986	12.4142
ECO_camsap1b_03094	4377	622	0.9934	5.28709	336	0.9756	2.50815	373	0.9959	3.04151
ECO_RALGAPA2_14739	5952	622	0.9852	3.88803	348	0.9647	1.91033	407	0.9735	2.44056
ECO_ctnna2_21202	1614	620	0.9957	14.2919	454	0.9919	9.19059	562	0.9963	12.4277
ECO_NA_19178	3858	620	0.9878	5.97905	938	0.9816	7.94386	698	0.9764	6.45729
ECO_RRP1B_03722	1971	620	0.9944	11.7033	599	0.9929	9.92959	353	0.9767	6.39213
ECO_NA_13337	711	618	0.9972	32.3386	450	0.993	20.6792	453	0.9902	22.7398
ECO_GCFC1_10183	2772	618	0.9971	8.29465	546	0.9982	6.43562	425	0.9798	5.47209
ECO_map1lc3a_09014	384	617	0.9896	59.7801	920	0.9948	78.2795	702	0.9948	65.2474
ECO_NA_12461	4008	616	0.9489	5.71815	405	0.9626	3.30155	729	0.9741	6.49168
ECO_nnos_02356	4275	616	0.9965	5.36102	--	--	--	--	--	--
ECO_SRPR_05009	1959	616	0.9923	11.699	774	0.9923	12.9092	637	0.9985	11.6055
ECO_BSG_09927	1065	615	0.7944	21.4846	860	0.8854	26.384	580	0.9521	19.4373
ECO_SORL1_10672	6195	615	0.9834	3.69349	186	0.9052	1.07159	--	--	--
ECO_SZT2_21736	9666	615	0.9667	2.36718	408	0.9421	1.37913	561	0.966	2.07144
ECO_COPB2_08051	2793	615	0.9936	8.19232	691	0.9939	8.08348	417	0.9946	5.32871
ECO_C6_04333	2634	615	0.9852	8.68684	281	0.8876	3.48563	223	0.9328	3.02166
ECO_pkp3_15619	2391	615	0.9728	9.5697	--	--	--	--	--	--
ECO_cse1l_19642	2916	614	0.9928	7.834	753	0.9959	8.43721	400	0.9949	4.89587
ECO_NA_21887	1884	614	0.9889	12.1252	740	0.9963	12.8334	958	0.9958	18.1485
ECO_HIC1_22011	2208	613	0.9955	10.3291	987	0.9968	14.6053	468	0.9905	7.56491
ECO_NA_16869	4368	613	0.946	5.22132	369	0.8613	2.76016	150	0.8017	1.22565
ECO_arhgap29b_01020	4173	613	0.9909	5.46531	350	0.9538	2.74038	519	0.9926	4.43891
ECO_NA_20060	2697	612	0.9826	8.44254	750	0.9852	9.08597	568	0.9874	7.51665
ECO_NA_04593	630	612	0.9889	36.1421	476	0.9841	24.6864	433	0.973	24.5304
ECO_NA_06882	387	612	0.9922	58.836	16	0.7933	1.35083	23	0.7028	2.12116
ECO_NA_15032	3231	612	0.9913	7.04721	258	0.9759	2.609	229	0.9533	2.52962
ECO_ABCE1_00640	1800	611	0.9983	12.6291	800	0.9967	14.5214	445	0.9911	8.82358
ECO_FP067396.1_00393	393	611	0.9847	57.8431	309	0.9796	25.6896	144	0.9898	13.0776
ECO_TEAD4_09481	1338	610	0.9978	16.962	967	0.991	23.6136	771	0.988	20.5663
ECO_EIF3K_11071	621	610	0.9082	36.5461	706	0.9259	37.1453	436	0.9308	25.0583
ECO_CLK2_09762	1602	610	0.9469	14.1667	575	0.9988	11.7273	426	0.9919	9.49083
ECO_supt5h_10662	3060	610	0.9951	7.41671	532	0.9977	5.68043	443	0.9951	5.16701
ECO_DHTKD1_15721	2739	610	0.9726	8.28591	852	0.9759	10.1634	419	0.9671	5.45983
ECO_DDR1_00063	2943	610	0.9952	7.71156	214	0.9548	2.37583	306	0.9935	3.71098
ECO_mettl11a_16198	669	609	0.9836	33.8683	928	0.9761	45.3224	486	0.9851	25.9279
ECO_ARRDC3_13995	1248	609	0.9992	18.1554	685	0.9992	17.9336	598	0.9984	17.1019
ECO_ak2_00777	750	609	0.972	30.2106	555	0.9853	24.1781	322	0.964	15.3233
ECO_DAGLB_15984	2013	609	0.9916	11.2558	977	0.9876	15.8578	601	0.9916	10.6558
ECO_NA_02450	6384	608	0.948	3.54334	629	0.9511	3.21921	452	0.9585	2.52699
ECO_DYRK1A_21977	2130	607	0.9925	10.6026	520	0.9977	7.97655	529	0.9972	8.86407
ECO_PREX1_08919	4938	607	0.9951	4.57341	439	0.9793	2.90472	335	0.9887	2.42131
ECO_ZCCHC6_11003	3210	607	0.9573	7.03536	757	0.9751	7.70517	640	0.9626	7.11594
ECO_prpf39_21155	2184	606	0.9702	10.3234	535	0.9725	8.00373	444	0.9931	7.25584
ECO_WDFY3_17705	10869	606	0.9216	2.07437	747	0.946	2.24555	587	0.9253	1.92755
ECO_ASH1L_16169	4317	606	0.7825	5.22268	594	0.7806	4.49568	557	0.805	4.60501
ECO_ACTR3B_23029	1056	605	0.9735	21.3154	851	0.9867	26.3304	668	0.9896	22.5772
ECO_NA_16021	897	605	0.9967	25.0938	234	0.9866	8.52343	656	0.9933	26.1017
ECO_NA_10989	741	605	0.9987	30.3766	611	0.9946	26.941	466	0.9973	22.4453
ECO_FAM129A_19838	2925	605	0.9925	7.69542	382	0.9839	4.26706	608	0.9747	7.41882
ECO_NA_03974	921	605	0.9967	24.4398	1015	0.9967	36.0079	491	0.9826	19.0274
ECO_ppp3ccb_02731	1422	604	0.974	15.803	460	0.9662	10.5694	359	0.9669	9.01057
ECO_NLN_20298	2058	604	0.9976	10.9193	393	0.9951	6.23934	300	0.9966	5.20275
ECO_NA_09613	1257	604	0.9761	17.8774	1249	0.9849	32.4652	499	0.9889	14.1685
ECO_SOS2_18519	3519	604	0.971	6.38587	1450	0.9454	13.4629	552	0.9724	5.59857
ECO_TPM4_18601	855	604	0.9076	26.2829	343	0.8994	13.1075	422	0.9006	17.6158
ECO_NA_13969	2340	603	0.9936	9.58747	456	0.9769	6.36708	442	0.9953	6.74161
ECO_C3orf63_21468	4920	603	0.9675	4.5599	602	0.9709	3.99781	539	0.9671	3.91004
ECO_flt1_17033	3315	603	0.9973	6.76763	747	0.9903	7.36255	458	0.9822	4.93105
ECO_TOMM34_12883	969	602	0.9742	23.114	452	0.9732	15.2407	344	0.9752	12.6704
ECO_ATG2B_11723	6231	602	0.9822	3.59452	1094	0.9876	5.73655	822	0.9892	4.70838
ECO_mtus1a_13562	3522	602	0.8302	6.35931	553	0.6454	5.13011	503	0.8101	5.09725
ECO_ZZEF1_05644	8829	601	0.9724	2.53259	600	0.9745	2.2204	432	0.9541	1.74634
ECO_HN1_05901	1377	601	0.7749	16.2384	592	0.6594	14.0469	395	0.6049	10.2381
ECO_xpot_10713	2847	600	0.9912	7.84091	323	0.9852	3.70686	307	0.9796	3.84865
ECO_MARCKS_14293	816	599	0.9975	27.3111	479	0.9853	19.1795	184	0.9877	8.04794
ECO_GPS1_19009	1461	598	0.9788	15.2284	672	0.9822	15.0283	447	0.9774	10.9198
ECO_LRRC40_03736	1797	598	0.9983	12.381	788	0.9983	14.3275	401	0.9933	7.96441
ECO_sox6_09471	2403	598	0.9667	9.2587	644	0.9655	8.75635	518	0.9709	7.69366
ECO_NDFIP2_16473	843	598	0.8671	26.3922	526	0.8754	20.3868	500	0.8731	21.169
ECO_ogn_15452	852	597	0.9988	26.0698	182	0.9883	6.97948	225	0.9648	9.42541
ECO_NA_21067	471	597	0.9936	47.1581	26	0.9703	1.80361	45	0.9724	3.40996
ECO_NA_08440	1362	597	0.9229	16.308	1484	0.9222	35.5998	1270	0.9236	33.28
ECO_NA_19752	357	597	0.986	62.217	701	0.986	64.1565	687	0.986	68.6824
ECO_rad21_09558	1929	596	0.9959	11.4952	733	0.9953	12.4155	434	0.9953	8.02998
ECO_ZFR_21919	3192	596	0.9865	6.94682	467	0.9787	4.78019	389	0.9806	4.34955
ECO_NA_09452	1902	596	0.99	11.6584	680	0.9832	11.6813	591	0.9863	11.0901
ECO_DOCK10_16608	6309	595	0.9865	3.5088	278	0.9372	1.43971	--	--	--
ECO_FBRSL1_14402	3024	595	0.9034	7.32045	437	0.8892	4.72162	427	0.8403	5.03968
ECO_ADAMTS2_20348	3483	594	0.9403	6.34506	323	0.944	3.02998	581	0.946	5.9536
ECO_TMEM59_01007	975	594	0.9918	22.6665	1194	0.999	40.0121	666	0.9979	24.3796
ECO_pdcd4a_03994	1410	593	0.9957	15.6473	582	0.9965	13.4864	586	0.9979	14.8332
ECO_DMXL1_00668	9192	593	0.9488	2.4002	435	0.9283	1.54622	407	0.9349	1.58031
ECO_slc6a8_18427	1833	593	0.994	12.0364	868	0.9973	15.4721	1187	0.9989	23.1124
ECO_dnpep_12416	1410	593	0.9894	15.6473	933	0.9972	21.6199	436	0.9837	11.0363
ECO_NA_12369	3081	593	0.8835	7.16087	180	0.8582	1.90885	193	0.8757	2.23575
ECO_LRBA_14082	8550	593	0.9467	2.58043	281	0.8628	1.07382	331	0.9153	1.38172
ECO_NA_02018	1281	593	0.9969	17.223	824	0.9938	21.0169	736	0.9945	20.5062
ECO_MYLK_09849	4653	592	0.7296	4.7336	235	0.7167	1.65016	392	0.766	3.00684
ECO_NA_03284	3696	591	0.9946	5.94919	904	0.9965	7.99149	529	0.9911	5.10835
ECO_NA_20387	1179	591	0.9839	18.6499	480	0.9746	13.3021	339	0.9924	10.2623
ECO_AGFG2_19177	1470	591	0.998	14.958	900	0.9973	20.004	390	0.9973	9.46901
ECO_NA_19064	4008	591	0.9978	5.48608	714	0.9915	5.82052	645	0.9975	5.74367
ECO_NA_13186	1137	591	0.9965	19.3388	378	0.9736	10.8623	375	0.9921	11.7714
ECO_DSC1_10585	2370	591	0.9726	9.27773	86	0.8591	1.18561	124	0.8979	1.86737
ECO_NA_13024	3702	590	0.9973	5.9295	518	0.9895	4.57177	653	0.9922	6.29555
ECO_NA_13739	4155	590	0.9822	5.28304	411	0.9829	3.23193	646	0.98	5.54905
ECO_NA_04261	1107	590	0.9368	19.8293	693	0.9657	20.4539	488	0.9386	15.7336
ECO_SMG5_11657	3375	590	0.9985	6.50401	609	0.9899	5.89569	397	0.9917	4.1983
ECO_Q2L4U5_ORYLA_12361	1233	590	0.9927	17.8029	1893	0.9943	50.1624	1158	0.9968	33.5199
ECO_NA_12413	1596	589	0.9737	13.7305	1238	0.9862	25.3442	618	0.9887	13.8202
ECO_MLIP_09185	609	589	0.9885	35.9833	3548	0.9984	190.352	1722	0.9984	100.919
ECO_HNRNPD_21902	942	588	0.9448	23.2236	785	0.9406	27.2276	626	0.9469	23.7181
ECO_NA_20613	1515	588	0.9683	14.44	211	0.9525	4.55052	142	0.9175	3.34528
ECO_RC3H2_03567	3393	587	0.9979	6.43661	1201	0.9991	11.5651	706	0.9956	7.42639
ECO_PDCL3_07932	699	587	0.9828	31.2438	1763	0.9957	82.4074	910	0.9757	46.4645
ECO_slc43a1b_08600	1647	587	0.9575	13.2601	354	0.9684	7.02265	517	0.9636	11.2035
ECO_COX7A1_10660	327	587	0.7064	66.7872	700	0.7125	69.9426	697	0.7125	76.075
ECO_MEF2D_00695	1608	586	0.8626	13.5586	690	0.8595	14.0202	643	0.8595	14.2719
ECO_LONRF2_00346	2253	586	0.9982	9.67696	1045	0.9969	15.1547	359	0.9938	5.68709
ECO_NA_20920	2418	586	0.9992	9.01662	402	0.9983	5.43201	333	0.9983	4.91524
ECO_MTMR3_03009	3720	586	0.997	5.86081	1017	0.9895	8.93242	822	0.9914	7.88653
ECO_PHLPP1_05236	5181	584	0.9695	4.19374	383	0.9703	2.41533	478	0.9886	3.29285
ECO_C1K2Z9_ORYLA_17108	1869	583	0.9979	11.6054	476	0.9979	8.32126	517	0.9984	9.87276
ECO_mink1_00345	3852	583	0.9429	5.63099	484	0.9091	4.10535	407	0.9148	3.77108
ECO_NA_07979	2352	583	0.9898	9.22219	1436	0.9894	19.9484	971	0.9902	14.7346
ECO_TMED10_16224	621	582	0.9952	34.8686	825	0.9952	43.4064	448	0.9952	25.748
ECO_NA_03625	825	581	0.9927	26.2014	1190	0.9952	47.1286	739	0.9988	31.9704
ECO_ppp2r5ea_00398	1404	581	0.9922	15.3961	963	0.9929	22.4104	755	0.9765	19.1927
ECO_popdc1_18988	1077	581	0.9954	20.0707	902	0.9972	27.3642	731	0.9898	24.2247
ECO_NA_01048	2415	581	0.7847	8.9508	359	0.8501	4.857	400	0.8083	5.91153
ECO_pcl_22629	3540	581	0.9986	6.10626	347	0.9989	3.20271	248	0.9828	2.50038
ECO_SMYD2_00906	1350	581	0.9356	16.012	232	0.8904	5.61494	128	0.9052	3.38402
ECO_GBF1_03119	4752	580	0.9735	4.54103	336	0.9611	2.31022	455	0.9668	3.41737
ECO_hgs_16267	2283	580	0.9382	9.45202	1095	0.9435	15.6711	656	0.9435	10.2555
ECO_ZFC3H1_23004	6186	579	0.9693	3.48234	659	0.9703	3.4807	540	0.9682	3.1156
ECO_KDM5D_08634	4377	579	0.9886	4.92158	502	0.9881	3.7473	430	0.9721	3.5063
ECO_yes1_11512	1653	578	0.9631	13.0094	499	0.9595	9.86322	551	0.9583	11.897
ECO_heatr5a_14234	6039	578	0.9803	3.56095	1026	0.9881	5.55103	411	0.9682	2.42904
ECO_ST5_10929	3312	578	0.9943	6.49292	174	0.9511	1.71652	145	0.9858	1.56255
ECO_ALDOB_02608	1095	578	0.9991	19.6389	549	0.9954	16.3813	236	0.9836	7.69228
ECO_NA_16288	2757	578	0.9416	7.79998	547	0.9645	6.48249	357	0.9677	4.62156
ECO_NA_05088	414	577	0.9179	51.8535	13	0.8551	1.02597	--	--	--
ECO_NA_11302	1095	577	0.9963	19.6049	1803	0.9918	53.7988	858	0.9963	27.966
ECO_cyb5r3_13068	843	577	0.9988	25.4654	416	0.9561	16.1234	428	0.9822	18.1206
ECO_NA_06912	1239	577	0.9887	17.3264	1037	0.9952	27.3463	507	0.9927	14.6047
ECO_MINK1_04250	3771	577	0.9719	5.69275	328	0.9557	2.8419	369	0.9565	3.49242
ECO_NA_19287	2631	575	0.9973	8.13111	--	--	--	--	--	--
ECO_CAMTA1_11832	3045	575	0.9041	7.0256	566	0.9002	6.07324	765	0.9567	8.96667
ECO_NA_20288	1605	575	0.9838	13.3289	538	0.9826	10.9521	336	0.9919	7.47173
ECO_RBM6_16662	3903	575	0.9982	5.48115	530	0.9864	4.43679	359	0.9693	3.28287
ECO_NA_08186	1947	574	0.9707	10.9685	280	0.9764	4.69876	261	0.9173	4.78445
ECO_IWS1_21646	2031	574	0.9941	10.5149	479	0.9872	7.70578	521	0.9793	9.15556
ECO_PDP1_08966	1578	574	0.9968	13.5334	1024	0.9987	21.2024	558	0.993	12.6207
ECO_AFG3L2_21683	2103	574	0.9544	10.1549	1268	0.9548	19.7002	624	0.9434	10.5902
ECO_NA_02172	261	574	0.9655	81.8227	148	0.9195	18.5273	206	0.954	28.1698
ECO_D6RUX0_ORYLA_01203	2841	574	0.9479	7.51698	472	0.9514	5.42828	467	0.9447	5.86682
ECO_NA_03006	507	574	0.9744	42.1218	1528	0.9842	98.4706	713	0.9822	50.1925
ECO_METTL11B_19025	900	573	0.9922	23.6873	1073	0.9989	38.9537	1834	0.9989	72.7301
ECO_NA_10870	1158	573	0.9827	18.4098	1088	0.9948	30.6981	1610	0.9974	49.622
ECO_NA_10903	2613	572	0.9927	8.1444	499	0.992	6.23954	440	0.9855	6.00994
ECO_YARS_12462	1608	572	0.9981	13.2347	474	0.9857	9.63127	243	0.9981	5.39358
ECO_NA_00306	2685	572	0.9408	7.92601	315	0.9374	3.83316	319	0.9296	4.24037
ECO_NA_00612	2820	572	0.9883	7.54657	753	0.9922	8.72443	502	0.9933	6.35348
ECO_NA_18692	1419	572	0.9922	14.9974	507	0.981	11.6739	324	0.9908	8.14929
ECO_NA_07110	8295	571	0.947	2.56108	275	0.8424	1.0832	--	--	--
ECO_NA_13431	3579	571	0.9947	5.93577	826	0.9941	7.54066	552	0.9955	5.50471
ECO_PLCE1_10098	6735	571	0.9563	3.15429	277	0.9054	1.3438	291	0.9295	1.5421
ECO_NA_12013	7737	570	0.9705	2.74097	619	0.9742	2.61402	504	0.965	2.32496
ECO_MARK3_04893	2238	570	0.9263	9.47583	556	0.9227	8.11719	535	0.9669	8.532
ECO_NA_03661	4092	570	0.9761	5.18253	402	0.979	3.20983	703	0.9807	6.13164
ECO_RASIP1_00124	2868	570	0.9857	7.39432	568	0.9923	6.47084	543	0.9955	6.75737
ECO_adamts9_12347	5856	570	0.958	3.6214	259	0.9059	1.44507	1337	0.9653	8.14869
ECO_dmgdh_02379	2613	569	0.9973	8.10169	142	0.99	1.77558	180	0.979	2.45861
ECO_PUF60_09284	1566	569	0.9336	13.5183	594	0.9355	12.3933	349	0.9636	7.9541
ECO_SOS2_11207	3999	569	0.9947	5.29375	621	0.9947	5.07378	646	0.9992	5.76552
ECO_hspb7_18435	483	569	0.9938	43.8296	406	0.9876	27.4644	1037	0.9917	76.6282
ECO_vps35_04030	2433	568	0.9799	8.68578	805	0.9799	10.8105	434	0.9745	6.36656
ECO_NDUFB4_23022	384	568	0.9479	55.0326	1839	0.9635	156.474	777	0.9505	72.2183
ECO_NA_10187	3282	568	0.9738	6.43891	158	0.9113	1.57293	468	0.9686	5.08938
ECO_NA_00199	1632	568	0.9877	12.9488	306	0.9602	6.12622	178	0.9737	3.89275
ECO_NA_21693	1287	568	0.9355	16.42	1490	0.9681	37.8267	868	0.9363	24.0712
ECO_MTMR10_10972	2262	567	0.9421	9.32595	342	0.9271	4.93997	242	0.9363	3.81839
ECO_myo9b_03659	6258	566	0.9789	3.36499	245	0.9172	1.27915	213	0.9508	1.21479
ECO_NA_13269	3324	566	0.9925	6.33517	579	0.9979	5.69126	493	0.9958	5.2935
ECO_shroom4_09909	4581	566	0.9548	4.59683	470	0.9867	3.35219	744	0.9983	5.79655
ECO_rereb_15212	3546	566	0.9532	5.93855	549	0.9628	5.05854	348	0.9588	3.50266
ECO_RPA4_02282	828	566	0.9964	25.4325	299	0.9843	11.7986	462	0.9843	19.9145
ECO_NA_20168	4107	566	0.9669	5.12737	318	0.9708	2.52984	254	0.9701	2.20732
ECO_NA_11693	1566	565	0.8646	13.4233	295	0.8519	6.15491	265	0.8582	6.03964
ECO_rela_10601	1968	565	0.9634	10.6813	445	0.94	7.38799	476	0.9654	8.63255
ECO_ACAP2_16492	2364	565	0.9898	8.89209	400	0.9526	5.52845	425	0.9505	6.41651
ECO_suclg2_12353	1278	564	0.9961	16.4192	463	0.9961	11.837	322	0.9859	8.99254
ECO_SUPT16H_02818	3081	564	0.9783	6.81067	762	0.987	8.0808	530	0.9883	6.13962
ECO_NDUFB8_03156	567	563	0.9594	36.9426	700	0.9965	40.3372	668	0.9894	42.0485
ECO_UPF1_00627	3300	563	0.9848	6.34742	403	0.9612	3.99009	258	0.93	2.79038
ECO_NA_20129	8733	563	0.9684	2.39854	611	0.966	2.28596	317	0.9067	1.29555
ECO_NA_10558	4275	562	0.997	4.89106	254	0.9841	1.94128	604	0.9967	5.04264
ECO_RALGAPB_08918	4494	562	0.9913	4.65271	624	0.9829	4.53673	401	0.9858	3.1847
ECO_HDAC9_16890	1866	560	0.9909	11.1655	896	0.9882	15.6887	717	0.985	13.714
ECO_NA_04571	3915	560	0.7872	5.3218	253	0.7648	2.11145	380	0.7811	3.46425
ECO_NA_07805	2871	559	0.9558	7.24405	541	0.9634	6.1568	455	0.9485	5.65634
ECO_limch1_08254	4686	559	0.7894	4.43825	431	0.717	3.00515	355	0.7456	2.70385
ECO_NA_11771	2358	559	0.9902	8.82004	389	0.9885	5.3901	455	0.9941	6.88692
ECO_NA_15260	4443	558	0.9854	4.67262	443	0.9764	3.25776	292	0.9766	2.34565
ECO_TM9SF2_22105	1959	558	0.9944	10.5975	445	0.9985	7.42193	340	0.9949	6.19443
ECO_NA_02897	1500	558	0.9393	13.8403	761	0.9373	16.5762	371	0.9353	8.82754
ECO_QKI_12066	1149	557	0.9869	18.0359	602	0.9983	17.1186	561	0.9878	17.4261
ECO_btf3l4_18670	423	557	0.9976	48.9911	839	0.9953	64.8056	534	0.9882	45.0566
ECO_mphosph8_09869	2793	557	0.9356	7.41971	478	0.9398	5.59176	319	0.9356	4.0764
ECO_GRINA_10046	1044	556	0.9952	19.8142	973	0.9971	30.4511	743	0.9981	25.4007
ECO_LRRC32_08092	2127	556	0.9041	9.72546	267	0.9003	4.10143	390	0.9116	6.54417
ECO_COPS4_21897	1221	556	0.9975	16.9419	870	0.9984	23.2806	524	0.9984	15.317
ECO_NA_14302	3675	555	0.9935	5.61873	433	0.9693	3.84965	275	0.9633	2.67075
ECO_CAV1_10302	828	555	0.9964	24.9382	401	0.9988	15.8236	493	0.9988	21.2507
ECO_ZNF646_13503	4350	554	0.9844	4.73831	465	0.9876	3.49265	505	0.9901	4.14342
ECO_asb14_21467	1692	553	0.9941	12.1598	685	0.9982	13.2276	799	0.9994	16.854
ECO_CPEB3_01156	2142	553	0.9188	9.60524	796	0.9202	12.1418	758	0.9669	12.6301
ECO_NA_16703	1680	553	0.9911	12.2467	518	0.9929	10.0742	484	0.9946	10.2824
ECO_chrnb1_13761	1455	553	0.9938	14.1405	873	0.9931	19.6039	887	0.9938	21.7579
ECO_egr1_20788	1524	552	0.9862	13.4759	168	0.9633	3.60177	474	0.9908	11.1007
ECO_SEL1L_00324	2454	552	0.9967	8.36888	785	0.9967	10.4517	592	0.9927	8.61002
ECO_ARFGEF1_17011	5811	552	0.9793	3.5342	489	0.99	2.74947	342	0.9869	2.10055
ECO_BCAM_02299	1665	551	0.9808	12.3123	690	0.9808	13.5402	602	0.9784	12.9044
[truncated: 9,511 more rows]
