# Supplementary material for: Comparative Transcriptomic Study of Muscle Provides New Insights into the Growth Superiority of a Novel Grouper Hybrid
Source: PLoS One. 2016 Dec 22;11(12):e0168802. doi: 10.1371/journal.pone.0168802 (PMC5179234; doi:10.1371/journal.pone.0168802)
Supplement: S3 Table — (XLSX) [file pone.0168802.s003.xlsx]

## Sheet: Sheet1
geneID	geneLength	Efu-Expression	Hyb-Expression	Efu-RPKM	Hyb-RPKM	log2 Ratio(Hyb/Efu)	Up-Down-Regulation(Hyb/Efu)	P-value	FDR
ECO_C14orf1_11743	432	0	24	0.001	1.98283	10.9533	Up	1.93e-08	1.47e-07
ECO_NA_22712	471	0	16	0.001	1.21243	10.2437	Up	7.08e-06	3.86e-05
ECO_NA_11690	588	0	15	0.001	0.910482	9.83049	Up	1.48e-05	7.69e-05
ECO_NA_06758	582	0	14	0.001	0.858543	9.74575	Up	3.1e-05	0.000152675
ECO_nr1d1_13499	513	0	12	0.001	0.834874	9.70542	Up	0.000135755	0.000593362
ECO_NA_10635	1398	0	32	0.001	0.816959	9.67412	Up	5.25e-11	5.08e-10
ECO_NA_02829	1446	0	33	0.001	0.814522	9.66981	Up	2.51e-11	2.49e-10
ECO_cryba1l_12134	627	0	13	0.001	0.740002	9.53139	Up	6.49e-05	0.000300376
ECO_SPC24_18513	600	0	12	0.001	0.713818	9.47941	Up	0.000135755	0.00059308
ECO_NA_03553	1629	0	31	0.001	0.6792	9.40769	Up	1.1e-10	1.03e-09
ECO_pvrl2l_00051	732	0	13	0.001	0.633854	9.30801	Up	6.49e-05	0.000300452
ECO_NA_09872	789	0	14	0.001	0.633298	9.30674	Up	3.1e-05	0.000152716
ECO_NA_09618	1542	0	24	0.001	0.5555	9.11764	Up	1.93e-08	1.47e-07
ECO_ndrg4_15244	1098	0	15	0.001	0.48758	8.9295	Up	1.48e-05	7.68e-05
ECO_noxo1a_05870	1434	0	19	0.001	0.472892	8.88537	Up	7.73e-07	4.85e-06
ECO_NA_07539	1371	0	17	0.001	0.442556	8.78972	Up	3.39e-06	1.94e-05
ECO_TXNDC6_05157	1794	0	22	0.001	0.437681	8.77374	Up	8.44e-08	6.01e-07
ECO_NA_09076	1839	0	22	0.001	0.426971	8.73799	Up	8.44e-08	6e-07
ECO_CR384061.1_21052	1521	0	17	0.001	0.398912	8.63993	Up	3.39e-06	1.95e-05
ECO_nr1d1_13500	1383	0	14	0.001	0.361296	8.49704	Up	3.1e-05	0.000152757
ECO_NA_18971	1572	0	14	0.001	0.317858	8.31224	Up	3.1e-05	0.000152798
ECO_BX908745.1_21248	1395	0	12	0.001	0.307018	8.26218	Up	0.000135755	0.000593503
ECO_OTOP2_20135	1737	0	12	0.001	0.246569	7.94585	Up	0.000135755	0.000592939
ECO_grin3b_18372	3312	0	21	0.001	0.226301	7.8221	Up	1.77e-07	1.21e-06
ECO_MDGA2_21152	2805	0	17	0.001	0.216308	7.75695	Up	3.39e-06	1.95e-05
ECO_inpp5ja_19290	2844	0	16	0.001	0.200793	7.64956	Up	7.08e-06	3.86e-05
ECO_PCSK6_14862	2259	0	12	0.001	0.189593	7.56676	Up	0.000135755	0.000593221
ECO_NA_12657	3600	0	12	0.001	0.11897	6.89445	Up	0.000135755	0.000593645
ECO_NA_11524	6852	0	16	0.001	0.0833412	6.38096	Up	7.08e-06	3.86e-05
ECO_tmtopsa_21316	936	1	68	0.0349072	2.59293	6.21491	Up	5.57e-21	9.27e-20
ECO_NA_06699	7947	0	14	0.001	0.0628756	5.97443	Up	3.1e-05	0.000152839
ECO_CACNA1A_04908	7008	6	310	0.0279736	1.57879	5.81861	Up	1.06e-89	5.94e-88
ECO_CHST1_07538	1287	2	92	0.0507741	2.55133	5.65101	Up	3.76e-27	7.62e-26
ECO_NA_19069	447	3	104	0.219283	8.30392	5.24293	Up	1.28e-29	2.81e-28
ECO_pdzd7a_21823	2736	4	116	0.0477678	1.51321	4.98543	Up	3.98e-32	9.26e-31
ECO_CABZ01072083.1_12649	1443	1	27	0.0226425	0.667813	4.88234	Up	3.29e-08	2.46e-07
ECO_TNN_15348	2622	1	27	0.0124612	0.367526	4.88234	Up	3.29e-08	2.45e-07
ECO_ABP1_00819	2229	1	27	0.0146582	0.432326	4.88234	Up	3.29e-08	2.46e-07
ECO_NA_12387	2670	4	102	0.0489486	1.36347	4.79987	Up	7.49e-28	1.55e-26
ECO_cdkn1a_19660	507	1	21	0.0644441	1.47832	4.51977	Up	2.21e-06	1.3e-05
ECO_hist2h2l_20893	579	45	843	2.53937	51.9644	4.35498	Up	1.36e-207	1.61e-205
ECO_NA_13327	3561	2	36	0.0183506	0.360818	4.29737	Up	5.8e-10	5.13e-09
ECO_NOX1_22088	1737	1	18	0.0188101	0.369854	4.29737	Up	1.77e-05	9.04e-05
ECO_NA_04903	324	1	18	0.100843	1.98283	4.29737	Up	1.77e-05	9.04e-05
ECO_NA_18046	768	3	54	0.12763	2.50951	4.29737	Up	2.14e-14	2.58e-13
ECO_NA_19125	507	1	16	0.0644441	1.12634	4.12745	Up	6.99e-05	0.000322599
ECO_NA_16282	774	11	175	0.464347	8.06964	4.11923	Up	1.12e-42	3.37e-41
ECO_adh8_09001	1119	3	47	0.0875956	1.49908	4.09708	Up	2.55e-12	2.72e-11
ECO_NA_13420	3219	16	249	0.162402	2.7608	4.08745	Up	8.5e-60	3.29e-58
ECO_NA_00788	1389	91	1388	2.14057	35.6652	4.05845	Up	0	0
ECO_crfb14_13759	882	4	60	0.148178	2.42795	4.03434	Up	2.95e-15	3.76e-14
ECO_EFCAB4A_10493	927	1	15	0.0352461	0.577522	4.03434	Up	0.000138613	0.000603842
ECO_WISP2_08437	996	6	83	0.196826	2.97424	3.91753	Up	3.14e-20	5.1e-19
ECO_NA_09756	1299	10	137	0.251526	3.76416	3.90355	Up	1.85e-32	4.34e-31
ECO_FNDC9_08564	555	4	53	0.235482	3.40832	3.85537	Up	3.27e-13	3.68e-12
ECO_ELMO2_12808	2001	3	37	0.0489853	0.659951	3.75194	Up	2.13e-09	1.79e-08
ECO_tnfaip6_07718	693	3	37	0.141442	1.90557	3.75194	Up	2.13e-09	1.79e-08
ECO_FAAH_18663	1731	4	48	0.0755012	0.989695	3.71241	Up	9.11e-12	9.33e-11
ECO_NA_13760	744	14	157	0.614818	7.53154	3.61471	Up	7.01e-35	1.76e-33
ECO_NA_17173	1011	78	864	2.52078	30.5014	3.59693	Up	3.21e-184	3.26e-182
ECO_NA_01563	1473	158	1742	3.50466	42.2088	3.5902	Up	0	0
ECO_MMP17_13907	1758	7	75	0.130098	1.52265	3.54891	Up	4.09e-17	5.74e-16
ECO_NA_13351	996	4	42	0.131218	1.50504	3.51977	Up	4.71e-10	4.19e-09
ECO_MYO3A_15061	5694	2	20	0.0114763	0.125363	3.44938	Up	2.77e-05	0.000137465
ECO_DUSP4_13892	1107	3	28	0.0885452	0.90275	3.34984	Up	7.79e-07	4.89e-06
ECO_DAO_17511	972	8	74	0.268915	2.71721	3.3369	Up	4.31e-16	5.71e-15
ECO_NA_22771	1491	17	152	0.372531	3.63851	3.28791	Up	3.15e-31	7.11e-30
ECO_SRD5A1_12492	783	5	44	0.208641	2.00562	3.26495	Up	6.78e-10	5.95e-09
ECO_ITIH1_02508	1944	29	254	0.487408	4.66331	3.25815	Up	9.06e-51	3.06e-49
ECO_NA_05962	1986	16	136	0.263228	2.44409	3.21491	Up	1.54e-27	3.17e-26
ECO_SPATA18_18874	1368	3	25	0.0716517	0.652246	3.18634	Up	5.31e-06	2.95e-05
ECO_NA_18623	1266	10	83	0.258082	2.33992	3.18056	Up	3.55e-17	5e-16
ECO_NA_09707	1218	7	57	0.187777	1.67026	3.15298	Up	4.17e-12	4.37e-11
ECO_LOC100302441_11782	3525	1238	10037	11.475	101.625	3.14669	Up	0	0
ECO_pax7b_02039	360	5	40	0.453794	3.96565	3.12745	Up	8.5e-09	6.72e-08
ECO_CD53_05241	558	6	46	0.351324	2.94226	3.06605	Up	8.91e-10	7.72e-09
ECO_akap12b_03940	3714	485	3626	4.26669	34.8452	3.02977	Up	0	0
ECO_SLC7A11_00295	1377	5	37	0.118639	0.959014	3.01497	Up	5.52e-08	4.02e-07
ECO_aldh1a3_00877	1536	6	44	0.12763	1.02239	3.00192	Up	3.08e-09	2.54e-08
ECO_ezr_12224	1737	72	503	1.35433	10.3354	2.93194	Up	2.45e-89	1.36e-87
ECO_NA_00453	1578	3	20	0.0621163	0.452356	2.86441	Up	0.000120813	0.000534798
ECO_NA_15221	5820	941	6164	5.28272	37.8004	2.83905	Up	0	0
ECO_csrp1a_17230	579	11	71	0.620734	4.3766	2.81776	Up	2.41e-13	2.73e-12
ECO_fgf16_16515	552	7	45	0.414334	2.90958	2.81195	Up	6.7e-09	5.36e-08
ECO_EPHA10_02401	3051	5	32	0.053545	0.374339	2.80552	Up	1.17e-06	7.2e-06
ECO_NA_16660	3948	76	484	0.628967	4.37548	2.79838	Up	5.49e-82	2.75e-80
ECO_adh8_09006	1119	181	1152	5.28494	36.7434	2.79753	Up	1.31e-192	1.39e-190
ECO_EFTUD1_19477	624	3	19	0.157083	1.08674	2.79041	Up	0.00022254	0.000935737
ECO_NUFIP1_18237	1263	3	19	0.0776085	0.536917	2.79041	Up	0.00022254	0.000935952
ECO_ITIH1_11427	1005	23	145	0.747744	5.14943	2.7838	Up	1.62e-25	3.12e-24
ECO_lmo4a_02057	555	11	69	0.647576	4.43724	2.77654	Up	7.95e-13	8.76e-12
ECO_NA_11259	522	18	112	1.12666	7.65781	2.76488	Up	6.74e-20	1.08e-18
ECO_NUDT13_04359	1026	64	380	2.03809	13.2188	2.6973	Up	2.94e-62	1.19e-60
ECO_FAM124A_04444	1650	10	59	0.198019	1.27622	2.68816	Up	8.09e-11	7.71e-10
ECO_ADAMTS14_03345	3162	35	206	0.361657	2.32521	2.68467	Up	2.62e-34	6.5e-33
ECO_TM4SF18_19815	591	49	286	2.70894	17.2717	2.67261	Up	8.47e-47	2.7e-45
ECO_NA_10936	1728	5	29	0.0945404	0.598979	2.6635	Up	7.06e-06	3.85e-05
ECO_NA_18524	630	35	201	1.81518	11.3871	2.64922	Up	4.8e-33	1.15e-31
ECO_CNN1_21590	840	92	526	3.57849	22.3493	2.64281	Up	1.2e-83	6.16e-82
ECO_tgfb2_22736	741	6	33	0.26456	1.58947	2.58688	Up	2.3e-06	1.35e-05
ECO_NA_16193	1032	6	33	0.18996	1.14128	2.58688	Up	2.3e-06	1.35e-05
ECO_NA_15403	2370	302	1631	4.16342	24.5619	2.56059	Up	1.38e-246	1.79e-244
ECO_NA_10599	1458	10	54	0.224096	1.32188	2.56041	Up	1.49e-09	1.27e-08
ECO_KCND1_08095	1965	6	32	0.0997654	0.581225	2.54249	Up	4.11e-06	2.32e-05
ECO_sox4a_12482	1119	182	966	5.31413	30.8109	2.53553	Up	3.39e-145	2.93e-143
ECO_PHOSPHO2_03135	735	19	100	0.844612	4.8559	2.52338	Up	2.51e-16	3.36e-15
ECO_SBK2_18452	906	19	99	0.685199	3.9	2.50888	Up	4.43e-16	5.86e-15
ECO_bdh2_02649	717	39	202	1.7772	10.0552	2.50026	Up	3.46e-31	7.8e-30
ECO_adamts9_12347	5856	259	1337	1.44507	8.14869	2.49542	Up	1.36e-196	1.51e-194
ECO_NA_14758	1806	20	103	0.361829	2.03553	2.49202	Up	1.48e-16	2.01e-15
ECO_NA_11859	2778	20	102	0.235228	1.31046	2.47795	Up	2.6e-16	3.48e-15
ECO_unknown_15882	465	150	763	10.5397	58.5637	2.47417	Up	6.91e-112	4.72e-110
ECO_NA_19152	750	14	71	0.609899	3.37874	2.46984	Up	1.01e-11	1.03e-10
ECO_DLEC1_20833	4143	16	79	0.126182	0.680565	2.43123	Up	1.1e-12	1.2e-11
ECO_RPGR_13387	3549	13	64	0.119682	0.643622	2.42701	Up	1.65e-10	1.53e-09
ECO_NA_22293	693	20	98	0.942948	5.04719	2.42023	Up	2.45e-15	3.14e-14
ECO_krt4_06885	1245	18	88	0.472383	2.52273	2.41696	Up	6.83e-14	8.03e-13
ECO_dbp2_10782	1095	84	408	2.50643	13.2985	2.40756	Up	9.08e-59	3.48e-57
ECO_cd99l2_14338	687	7	34	0.332914	1.76636	2.40756	Up	4.13e-06	2.33e-05
ECO_NA_13550	3684	12	58	0.106427	0.561908	2.40047	Up	1.55e-09	1.32e-08
ECO_uck2a_08508	789	11	53	0.455519	2.39749	2.39594	Up	8.3e-09	6.57e-08
ECO_Q9PRF1_ORYLA_15219	5829	77675	372771	435.39	2282.47	2.39022	Up	0	0
ECO_TMEM233_07009	300	41	196	4.46533	23.318	2.38461	Up	9.53e-29	2.02e-27
ECO_NA_08884	3177	18	86	0.185117	0.966136	2.38379	Up	2.08e-13	2.36e-12
ECO_NA_10852	297	754	3594	82.948	431.896	2.3804	Up	0	0
ECO_NA_17238	1992	8	38	0.131218	0.68085	2.37538	Up	1.32e-06	8.04e-06
ECO_KYNU_21730	1404	24	114	0.558516	2.89798	2.37538	Up	2.93e-17	4.16e-16
ECO_unknown_11060	720	12	57	0.544553	2.82553	2.37538	Up	2.7e-09	2.24e-08
ECO_unknown_02160	285	15	71	1.71964	8.89141	2.37031	Up	3.09e-11	3.04e-10
ECO_MAST1_09432	5229	25	117	0.156211	0.798591	2.35396	Up	1.68e-17	2.41e-16
ECO_NA_04480	1122	28	131	0.815373	4.16712	2.35352	Up	2.02e-19	3.19e-18
ECO_NTN5_19186	2193	31	145	0.461864	2.35986	2.35316	Up	2.45e-21	4.15e-20
ECO_NA_19198	5049	6	28	0.0388273	0.197929	2.34984	Up	4.01e-05	0.000193485
ECO_tfpia_18033	699	8	37	0.373942	1.88922	2.3369	Up	2.3e-06	1.35e-05
ECO_HPCAL4_06407	576	13	60	0.737415	3.7178	2.3339	Up	1.52e-09	1.3e-08
ECO_YWHAQ_10904	696	34	156	1.5961	7.99968	2.32539	Up	1.53e-22	2.7e-21
ECO_NA_07929	351	23	104	2.14098	10.5751	2.30433	Up	2.38e-15	3.06e-14
ECO_MB_09362	444	29	131	2.13406	10.5304	2.30289	Up	5.92e-19	9.1e-18
ECO_ACSS1_16221	1932	22	99	0.372055	1.82888	2.29737	Up	1.25e-14	1.53e-13
ECO_NA_06955	429	9	40	0.685451	3.32782	2.27945	Up	1.27e-06	7.77e-06
ECO_NA_02513	1641	136	598	2.70783	13.0062	2.26399	Up	2.58e-79	1.25e-77
ECO_SCAMP2_12012	876	8	35	0.298385	1.42601	2.25673	Up	6.93e-06	3.78e-05
ECO_TST_09389	717	8	35	0.364554	1.74223	2.25673	Up	6.93e-06	3.79e-05
ECO_TNFAIP2_18042	1188	32	140	0.880085	4.206	2.25673	Up	1.06e-19	1.69e-18
ECO_LPAR4_13557	1065	8	35	0.245432	1.17294	2.25673	Up	6.93e-06	3.79e-05
ECO_NA_09384	1248	6	26	0.157083	0.74356	2.24293	Up	0.000121602	0.000538031
ECO_scn8ab_10267	5739	6	26	0.0341591	0.161694	2.24293	Up	0.000121602	0.000537902
ECO_npr2_18212	2874	13	56	0.147791	0.695438	2.23436	Up	1.35e-08	1.04e-07
ECO_otud3_08766	870	2261	9723	84.9127	398.876	2.23189	Up	0	0
ECO_NA_06954	579	7	30	0.395012	1.84927	2.22698	Up	3.8e-05	0.000184022
ECO_NA_19191	528	7	30	0.433167	2.02789	2.22698	Up	3.8e-05	0.000184071
ECO_NA_06273	1932	12	51	0.202939	0.94215	2.21491	Up	7.17e-08	5.15e-07
ECO_NA_05448	3717	8	34	0.0703216	0.32647	2.21491	Up	1.19e-05	6.29e-05
ECO_dec2_06601	1134	13	55	0.37456	1.73104	2.20837	Up	2.3e-08	1.74e-07
ECO_NA_07755	5394	22	92	0.133261	0.608743	2.19158	Up	5.33e-13	5.93e-12
ECO_CD36_10883	1431	6	25	0.136994	0.62353	2.18634	Up	0.000209872	0.000889801
ECO_NA_02514	2712	305	1270	3.67453	16.7136	2.1854	Up	2.89e-159	2.61e-157
ECO_DPY19L3_21462	2100	25	103	0.388966	1.75055	2.17009	Up	3.14e-14	3.74e-13
ECO_ANKRD1_09772	981	488	2003	16.2533	72.8734	2.16466	Up	4.54e-247	5.91e-245
ECO_Q9PRF1_ORYLA_15220	5790	6256	25452	35.3028	156.892	2.15192	Up	0	0
ECO_NA_00546	1350	85	344	2.0572	9.09456	2.14432	Up	2.12e-43	6.48e-42
ECO_fgf12_21641	765	43	174	1.83653	8.11792	2.14413	Up	1.01e-22	1.8e-21
ECO_C1K302_ORYLA_11146	1938	128	516	2.15798	9.50283	2.13868	Up	4.74e-64	1.96e-62
ECO_BX005380.2_09052	678	11	44	0.530096	2.31622	2.12745	Up	1.11e-06	6.81e-06
ECO_NA_03459	705	9	36	0.417104	1.82251	2.12745	Up	1.1e-05	5.84e-05
ECO_lmod2b_15332	1614	513	2052	10.385	45.3765	2.12745	Up	1.46e-247	1.92e-245
ECO_NA_01488	1371	20	80	0.476633	2.08262	2.12745	Up	4.14e-11	4.03e-10
ECO_NA_19165	2490	132	525	1.73207	7.52518	2.11923	Up	2.12e-64	8.82e-63
ECO_FBXL22_10445	687	64	252	3.04379	13.0918	2.10473	Up	1.68e-31	3.82e-30
ECO_NA_01564	651	1041	4073	52.2469	223.301	2.09557	Up	0	0
ECO_NA_11352	2889	82	320	0.92738	3.9533	2.09183	Up	2.85e-39	8.03e-38
ECO_NA_21752	3018	218	846	2.36009	10.0048	2.08378	Up	1.63e-100	9.96e-99
ECO_f2r_02394	1326	333	1289	8.20525	34.695	2.08011	Up	7.99e-152	7.06e-150
ECO_NA_18112	828	15	58	0.591905	2.50009	2.07854	Up	3.31e-08	2.47e-07
ECO_NA_17213	984	266	1020	8.83238	36.9966	2.06652	Up	1.58e-119	1.16e-117
ECO_NA_02998	3885	98	372	0.824188	3.4175	2.0519	Up	2.63e-44	8.12e-43
ECO_MYC_03811	1176	18	68	0.500099	2.06376	2.04499	Up	3.12e-09	2.57e-08
ECO_NA_13961	9447	317	1195	1.09637	4.51472	2.0419	Up	1.43e-137	1.18e-135
ECO_LIPH_06240	1392	8	30	0.187777	0.7692	2.03434	Up	0.0001	0.000448728
ECO_NA_21249	2574	8	30	0.101548	0.415978	2.03434	Up	0.0001	0.000448838
ECO_CARD11_09383	3723	15	56	0.13164	0.536849	2.02791	Up	9.28e-08	6.57e-07
ECO_NA_21163	1206	391	1448	10.593	42.8527	2.01627	Up	1.4e-163	1.29e-161
ECO_NA_18125	3150	714	2623	7.40592	29.7197	2.00467	Up	1.8e-292	2.76e-290
ECO_NRG3_09706	882	10	36	0.370444	1.45677	1.97545	Up	2.78e-05	0.000137876
ECO_NA_16731	2610	70	251	0.876292	3.43234	1.96971	Up	6.58e-29	1.41e-27
ECO_ISYNA1_22906	1464	14	50	0.312448	1.21895	1.96395	Up	7.96e-07	4.99e-06
ECO_NA_02791	1275	34	121	0.871284	3.38713	1.95885	Up	1.32e-14	1.61e-13
ECO_KIAA1731_11059	1392	43	153	1.0093	3.92292	1.95857	Up	4.37e-18	6.47e-17
ECO_CHDH_01467	1818	9	32	0.161748	0.628222	1.95752	Up	8.79e-05	0.000397303
ECO_HAS2_20860	1659	26	92	0.512057	1.97924	1.95057	Up	2.21e-11	2.21e-10
ECO_rab40b_18159	858	26	92	0.990096	3.82699	1.95057	Up	2.21e-11	2.21e-10
ECO_NA_04028	675	16	56	0.774475	2.96102	1.9348	Up	2.26e-07	1.52e-06
ECO_NA_00052	1659	19	66	0.374195	1.41989	1.92392	Up	2.08e-08	1.58e-07
ECO_BAG2_09175	474	22	76	1.51648	5.72259	1.91594	Up	1.93e-09	1.63e-08
ECO_mapkapk2a_13352	939	70	241	2.4357	9.16028	1.91106	Up	8.89e-27	1.78e-25
ECO_raver2_07031	2631	52	178	0.645764	2.41466	1.90274	Up	4.57e-20	7.38e-19
ECO_NA_22149	1782	841	2871	15.4198	57.502	1.89882	Up	1.27e-297	1.99e-295
ECO_NA_16672	2394	42	143	0.573213	2.13191	1.895	Up	2.51e-16	3.36e-15
ECO_FOSL1_13694	1023	30	102	0.958157	3.55862	1.89298	Up	4.91e-12	5.12e-11
ECO_kcnc4_20472	1743	23	78	0.431143	1.59718	1.88929	Up	1.69e-09	1.43e-08
ECO_NA_18315	1341	24	81	0.584755	2.15582	1.88234	Up	9.01e-10	7.8e-09
ECO_B1NJF9_ORYLA_16690	663	11	37	0.542089	1.9918	1.87747	Up	3.99e-05	0.000192447
ECO_NA_09445	732	11	37	0.49099	1.80405	1.87747	Up	3.99e-05	0.000192396
ECO_NA_16738	2139	73	245	1.11507	4.08802	1.87426	Up	1.57e-26	3.13e-25
ECO_HXC4_ORYLA_14769	795	45	151	1.84942	6.77902	1.874	Up	6.33e-17	8.75e-16
ECO_PLA2G4A_11581	2163	18	60	0.271899	0.990038	1.86441	Up	1.7e-07	1.17e-06
ECO_PDE4DIP_19022	7422	2942	9779	12.9513	47.0252	1.86034	Up	0	0
ECO_NA_07057	1404	23	76	0.535244	1.93198	1.85181	Up	4.46e-09	3.62e-08
ECO_NA_21330	1395	10	33	0.234216	0.8443	1.84992	Up	0.000125033	0.000550823
ECO_NA_04885	2175	60	197	0.901329	3.23269	1.84261	Up	3.59e-21	6.03e-20
ECO_igdcc4_02796	3600	50	163	0.453794	1.616	1.83232	Up	1.19e-17	1.73e-16
ECO_am1_10938	621	46	149	2.42023	8.56351	1.82306	Up	3.71e-16	4.93e-15
ECO_NA_07611	7389	2888	9313	12.7703	44.9843	1.81662	Up	0	0
ECO_HTRA3_14343	1344	19	61	0.461897	1.6199	1.81026	Up	2.37e-07	1.6e-06
ECO_C9H17orf105_19153	825	15	48	0.594058	2.07656	1.80552	Up	4.93e-06	2.75e-05
ECO_NA_12531	2319	25	80	0.352233	1.23125	1.80552	Up	3.29e-09	2.7e-08
ECO_NA_01440	828	16	51	0.631365	2.19835	1.79987	Up	2.6e-06	1.52e-05
ECO_NA_14492	1533	11	35	0.234445	0.81486	1.7973	Up	0.000106149	0.000474226
ECO_NA_06033	6204	99	315	0.52138	1.81216	1.7973	Up	7.3e-32	1.68e-30
ECO_GFPT2_13088	2031	52	165	0.836536	2.89955	1.79333	Up	2.27e-17	3.24e-16
ECO_MYO1E_05998	1263	54	171	1.39695	4.83226	1.79041	Up	6.53e-18	9.59e-17
ECO_fam107b_06903	450	68	215	4.93728	17.0523	1.78818	Up	4.25e-22	7.39e-21
ECO_CU929143.2_09845	504	13	41	0.84276	2.90342	1.78456	Up	2.89e-05	0.000143345
ECO_abcb4_08944	3726	93	289	0.815514	2.76829	1.76322	Up	1.24e-28	2.61e-27
ECO_OSR1_11924	813	21	65	0.843956	2.85351	1.7575	Up	1.71e-07	1.18e-06
ECO_NA_10444	651	55	170	2.76041	9.3202	1.75548	Up	2.25e-17	3.22e-16
ECO_NA_10088	4047	133	411	1.07377	3.62465	1.75516	Up	8.58e-40	2.43e-38
ECO_NA_20388	3963	57	176	0.46994	1.58506	1.75399	Up	6.47e-18	9.51e-17
ECO_NA_09457	2181	89	274	1.33329	4.48386	1.74975	Up	5.89e-27	1.18e-25
ECO_FAM65A_14679	3633	90	277	0.80941	2.72127	1.74934	Up	3.17e-27	6.44e-26
ECO_anks1b_07146	1656	41	126	0.808937	2.71561	1.74718	Up	3.59e-13	4.02e-12
ECO_NA_11151	2163	14	43	0.211477	0.709527	1.74636	Up	2.44e-05	0.000122113
ECO_NA_07934	1167	16	49	0.447961	1.49859	1.74216	Up	6.71e-06	3.67e-05
ECO_hspb9_01223	1836	4674	14286	83.1778	277.712	1.73932	Up	0	0
ECO_pdk2_00718	1239	304	929	8.01666	26.761	1.73906	Up	1.18e-86	6.35e-85
ECO_NA_03099	1680	22	67	0.427863	1.42339	1.73411	Up	1.45e-07	9.99e-07
ECO_NA_14080	2913	23	70	0.257976	0.857659	1.73317	Up	7.66e-08	5.48e-07
ECO_A4KUJ6_ORYLA_11787	14340	1933	5880	4.40427	14.6348	1.73242	Up	0	0
ECO_NA_07801	3255	29	88	0.291097	0.964915	1.7289	Up	1.71e-09	1.45e-08
ECO_CU928061.1_05610	2154	65	197	0.985959	3.26421	1.72713	Up	1.76e-19	2.78e-18
ECO_FBLIM1_04866	1077	13	39	0.394384	1.29243	1.71241	Up	7.47e-05	0.000341996
ECO_phlda3_14795	438	14	42	1.04435	3.42241	1.71241	Up	3.9e-05	0.000188701
ECO_NA_18787	1407	34	102	0.789543	2.5874	1.71241	Up	1.16e-10	1.08e-09
ECO_CU984584.1_21606	612	14	42	0.747425	2.44937	1.71241	Up	3.9e-05	0.000188751
ECO_NA_10187	3282	158	468	1.57293	5.08938	1.69403	Up	5.83e-43	1.77e-41
ECO_KLF4_07534	1416	330	974	7.61451	24.5501	1.6889	Up	3.79e-87	2.05e-85
ECO_NA_01666	1137	18	53	0.517253	1.66369	1.68544	Up	4.7e-06	2.63e-05
ECO_NA_03144	1203	26	76	0.706153	2.25479	1.67494	Up	4.52e-08	3.33e-07
ECO_KLHL4_04190	2202	81	236	1.20187	3.82518	1.67024	Up	4.85e-22	8.44e-21
ECO_NA_01755	1497	23	67	0.501993	1.59739	1.66998	Up	3.04e-07	2.02e-06
ECO_ZC3H12D_00711	1674	23	67	0.448914	1.42849	1.66998	Up	3.04e-07	2.02e-06
ECO_NA_12961	1350	42	122	1.0165	3.2254	1.66587	Up	4.66e-12	4.86e-11
ECO_WEE1_12566	1866	20	58	0.350195	1.10936	1.6635	Up	2.06e-06	1.23e-05
ECO_FLNC_15708	7761	12850	37221	54.0974	171.17	1.6618	Up	0	0
ECO_NA_14829	3102	16	46	0.168527	0.529265	1.65101	Up	2.7e-05	0.000134036
ECO_IER3_00307	576	24	69	1.36138	4.27547	1.65101	Up	2.53e-07	1.7e-06
ECO_NA_20684	840	15	43	0.583449	1.82703	1.64682	Up	5.15e-05	0.000242672
ECO_NA_13762	1410	15	43	0.347587	1.08845	1.64682	Up	5.15e-05	0.000242734
ECO_nr1h5_08897	1461	22	63	0.491998	1.53903	1.6453	Up	9.05e-07	5.64e-06
ECO_slc26a10_20402	2193	35	100	0.52146	1.62749	1.64202	Up	5.92e-10	5.23e-09
ECO_NA_00767	3063	13	37	0.138672	0.431134	1.63646	Up	0.000188774	0.000805928
ECO_NA_03922	3363	17	48	0.165163	0.509415	1.62495	Up	2.23e-05	0.000112302
ECO_NA_06307	1122	73	206	2.12579	6.55287	1.62413	Up	1e-18	1.53e-17
ECO_egr1_20788	1524	168	474	3.60177	11.1007	1.62387	Up	4.99e-41	1.46e-39
ECO_EHD4_06510	1641	121	341	2.40917	7.41657	1.62221	Up	6.19e-30	1.37e-28
ECO_NA_20187	1110	22	62	0.647576	1.99354	1.62221	Up	1.42e-06	8.61e-06
ECO_C7orf10_20194	987	37	104	1.22483	3.76074	1.61844	Up	4.09e-10	3.66e-09
ECO_NA_08621	2232	99	278	1.44921	4.44537	1.61703	Up	1.37e-24	2.59e-23
ECO_fras1_13404	9198	170	477	0.603875	1.8509	1.6159	Up	5.37e-41	1.57e-39
ECO_NA_16021	897	234	656	8.52343	26.1017	1.61464	Up	1.12e-55	4.13e-54
ECO_NA_15555	771	15	42	0.635665	1.94425	1.61288	Up	8.1e-05	0.000368394
ECO_abat_00457	1434	97	271	2.21011	6.74493	1.60969	Up	7.31e-24	1.35e-22
ECO_NA_10790	537	72	201	4.38076	13.3592	1.60858	Up	4.47e-18	6.61e-17
ECO_mmrn2a_07372	3186	525	1464	5.384	16.4003	1.60698	Up	3.45e-121	2.57e-119
ECO_NA_14178	1836	33	92	0.587263	1.78843	1.60662	Up	5.07e-09	4.1e-08
ECO_NA_14282	1140	178	492	5.1016	15.4034	1.59423	Up	1.91e-41	5.66e-40
ECO_ALDH1L1_19232	2709	29	80	0.349768	1.05399	1.5914	Up	6.32e-08	4.57e-07
ECO_NA_23013	822	222	612	8.82414	26.5728	1.59042	Up	5.75e-51	1.95e-49
ECO_DAPK1_03278	4068	86	237	0.690731	2.07934	1.58993	Up	1.03e-20	1.7e-19
ECO_BX005380.2_01933	1428	28	77	0.64065	1.92451	1.58688	Up	1.19e-07	8.31e-07
ECO_CRISPLD2_10965	1302	263	722	6.59988	19.7917	1.58439	Up	1.71e-59	6.62e-58
ECO_NA_00818	3438	362	993	3.44028	10.3086	1.58325	Up	4.57e-81	2.27e-79
ECO_lgi1b_10101	1647	41	112	0.813357	2.42707	1.57725	Up	1.92e-10	1.76e-09
ECO_dot1l_10360	4746	156	426	1.07396	3.20361	1.57676	Up	1.47e-35	3.76e-34
ECO_FSTL5_22449	2379	48	131	0.659232	1.96532	1.57591	Up	5.75e-12	5.99e-11
ECO_NA_03451	1287	29	79	0.736225	2.19082	1.57325	Up	9.79e-08	6.91e-07
ECO_A5HNC3_ORYLA_16231	1308	32	87	0.799343	2.37393	1.57039	Up	2.28e-08	1.73e-07
ECO_NA_22481	1545	188	511	3.97576	11.8046	1.57004	Up	4.54e-42	1.36e-40
ECO_CR407583.2_05722	1875	28	76	0.487919	1.44667	1.56802	Up	1.84e-07	1.25e-06
ECO_NA_16707	3372	17	46	0.164722	0.486886	1.56355	Up	5.44e-05	0.000255051
ECO_TCTN3_15903	1506	70	189	1.51867	4.47913	1.56041	Up	2.07e-16	2.78e-15
ECO_NA_01623	1212	36	97	0.97049	2.85645	1.55744	Up	4.4e-09	3.58e-08
ECO_hspa12b_22601	1809	39	105	0.704397	2.07161	1.55629	Up	1.03e-09	8.92e-09
ECO_NA_07452	1710	93	250	1.77696	5.21796	1.55407	Up	4.18e-21	7e-20
ECO_NA_19732	846	16	43	0.617932	1.81408	1.55371	Up	0.00010358	0.000463876
ECO_stab1_18231	6606	514	1379	2.54224	7.45046	1.55123	Up	1.32e-108	8.68e-107
ECO_NA_09069	1134	48477	129657	1396.73	4080.75	1.54678	Up	0	0
ECO_PROM2_21875	2445	52	139	0.694889	2.02905	1.54595	Up	2.66e-12	2.82e-11
ECO_SHMT1_05076	1449	55	147	1.24018	3.62081	1.54576	Up	6.31e-13	6.98e-12
ECO_NA_18803	537	86	229	5.23257	15.2201	1.54039	Up	3.14e-19	4.89e-18
ECO_INPP5F_01138	3321	71	188	0.698523	2.02044	1.53229	Up	6.1e-16	8.01e-15
ECO_CYP7B1_04901	1485	31	82	0.682066	1.97081	1.5308	Up	1.02e-07	7.16e-07
ECO_C3VV17_ORYLA_09253	1206	45	119	1.21915	3.52174	1.53041	Up	1.35e-10	1.25e-09
ECO_NA_22470	1464	86	227	1.91933	5.53404	1.52773	Up	7.32e-19	1.12e-17
ECO_HECTD2_09770	2127	47	124	0.721974	2.08071	1.52706	Up	5.95e-11	5.73e-10
ECO_MYO1E_10973	1890	58	153	1.00267	2.88926	1.52686	Up	3.51e-13	3.94e-12
ECO_NA_08391	4977	27	71	0.17725	0.509153	1.52231	Up	8.21e-07	5.14e-06
ECO_NA_10232	1419	35	92	0.805892	2.314	1.52173	Up	1.94e-08	1.48e-07
ECO_ADAM15_15044	2133	101	265	1.54711	4.43417	1.51909	Up	1.35e-21	2.31e-20
ECO_NA_09236	1314	158	414	3.92874	11.2451	1.51716	Up	8.69e-33	2.06e-31
ECO_NA_15921	513	387	1012	24.6482	70.4077	1.51425	Up	1.88e-77	9.01e-76
ECO_PITPNC1_05895	924	18	47	0.63649	1.81544	1.51211	Up	6.85e-05	0.00031633
ECO_skila_00976	2187	180	470	2.68915	7.67019	1.51211	Up	7.96e-37	2.12e-35
ECO_CCNJL_01714	1266	23	60	0.593588	1.69151	1.51078	Up	6.71e-06	3.67e-05
ECO_PAPPA_18471	4893	20	52	0.133551	0.379302	1.50596	Up	2.94e-05	0.000145304
ECO_PTPRM_01026	4608	27	70	0.191444	0.542179	1.50184	Up	1.26e-06	7.68e-06
ECO_NA_09458	2517	134	346	1.73945	4.90625	1.49599	Up	3.95e-27	7.99e-26
ECO_IFFO2_12753	1488	74	191	1.62488	4.58129	1.49542	Up	1.19e-15	1.55e-14
ECO_NA_04332	2367	21	54	0.289876	0.81424	1.49002	Up	2.39e-05	0.000119525
ECO_sdc2_02498	585	32	82	1.78725	5.00282	1.485	Up	1.94e-07	1.31e-06
ECO_FZD9_05291	1740	249	637	4.67564	13.0661	1.4826	Up	6.22e-48	2.02e-46
ECO_NA_01508	972	36	92	1.21012	3.37815	1.48109	Up	3.68e-08	2.73e-07
ECO_hspb7_18435	483	406	1037	27.4644	76.6282	1.48031	Up	9.53e-77	4.53e-75
ECO_rdh10a_14377	1020	38	97	1.21724	3.39413	1.47943	Up	1.61e-08	1.24e-07
ECO_RHOBTB3_01443	1788	20	51	0.365472	1.01803	1.47795	Up	4.5e-05	0.0002151
ECO_FCGBP_16861	8469	31	79	0.119597	0.332929	1.47703	Up	3.62e-07	2.37e-06
ECO_PDLIM3_17063	882	4222	10737	156.401	434.482	1.47404	Up	0	0
ECO_SOX18_15976	1533	67	170	1.42799	3.95789	1.47075	Up	8.79e-14	1.03e-12
ECO_METRN_02125	975	23	58	0.770752	2.12315	1.46187	Up	1.57e-05	8.08e-05
ECO_rem1_15470	1458	25	63	0.560239	1.5422	1.46087	Up	6.75e-06	3.69e-05
ECO_NA_19209	8613	150	376	0.569021	1.55808	1.45322	Up	3.63e-28	7.61e-27
ECO_NA_05686	1152	190	476	5.3888	14.7473	1.45241	Up	3.4e-35	8.6e-34
ECO_AL844587.2_05864	2739	96	239	1.14517	3.11432	1.44335	Up	2.69e-18	4.03e-17
ECO_mgat4b_07168	1491	29	72	0.635494	1.7235	1.43939	Up	1.91e-06	1.14e-05
ECO_NA_11879	1155	158	390	4.46958	12.0515	1.431	Up	1.6e-28	3.36e-27
ECO_NA_11349	5010	314	774	2.04778	5.51392	1.42902	Up	7.58e-55	2.77e-53
ECO_NA_00730	573	28	69	1.59659	4.29785	1.42862	Up	3.57e-06	2.04e-05
ECO_NA_02120	2403	39	96	0.530276	1.42585	1.42701	Up	4.5e-08	3.31e-07
ECO_NA_17455	1101	131	322	3.88754	10.4382	1.42494	Up	1.1e-23	2.02e-22
ECO_NA_20716	2208	35	86	0.517917	1.39013	1.42443	Up	2.37e-07	1.59e-06
ECO_ARL13B_04746	1236	29	71	0.766603	2.0502	1.41922	Up	2.89e-06	1.67e-05
ECO_GPR133_15515	2712	45	110	0.542143	1.44764	1.41696	Up	5.66e-09	4.56e-08
ECO_FAM198B_22456	918	52	127	1.85077	4.93763	1.41569	Up	3.87e-10	3.48e-09
ECO_NA_11807	4782	89	217	0.608095	1.6196	1.41327	Up	2.83e-16	3.78e-15
ECO_NA_10571	1380	53	129	1.25484	3.33632	1.41076	Up	3.14e-10	2.83e-09
ECO_MARVELD1_21845	498	30	73	1.96826	5.23179	1.41038	Up	2.33e-06	1.37e-05
ECO_SCARF1_08383	2265	58	141	0.836664	2.22182	1.40902	Up	4.92e-11	4.77e-10
ECO_NA_13646	390	40	97	3.35109	8.87696	1.40543	Up	5.46e-08	3.99e-07
ECO_NA_05417	3000	519	1255	5.65246	14.9307	1.40133	Up	2.7e-85	1.42e-83
ECO_NA_05200	4092	29	70	0.231555	0.610548	1.39875	Up	4.34e-06	2.44e-05
ECO_FKBP5_15190	1368	787	1898	18.7966	49.5185	1.39749	Up	1.69e-127	1.32e-125
ECO_anks1b_07286	2379	86	207	1.18112	3.10551	1.39467	Up	2.6e-15	3.32e-14
ECO_NA_13266	654	38	91	1.89844	4.96616	1.38732	Up	1.87e-07	1.27e-06
ECO_heg_22934	2670	310	742	3.79351	9.91859	1.3866	Up	2.26e-50	7.59e-49
ECO_SESTD1_17998	2274	243	581	3.49146	9.11891	1.38503	Up	9.49e-40	2.69e-38
ECO_cx43_03267	1167	59	141	1.65186	4.31227	1.38436	Up	8.84e-11	8.38e-10
ECO_CHKB_06541	1260	34	81	0.881657	2.29441	1.37984	Up	9.85e-07	6.12e-06
ECO_NA_10558	4275	254	604	1.94128	5.04264	1.37717	Up	6.51e-41	1.89e-39
ECO_LARGE_04668	807	48	114	1.94339	5.04183	1.37538	Up	6.65e-09	5.33e-08
ECO_slc43a1a_14571	1623	32	76	0.644203	1.67129	1.37538	Up	2.27e-06	1.33e-05
ECO_NA_07366	1521	102	242	2.1911	5.67863	1.37389	Up	2.77e-17	3.93e-16
ECO_NA_22097	855	2185	5184	83.4981	216.399	1.37388	Up	0	0
ECO_NA_05191	642	209	495	10.6366	27.5187	1.37137	Up	1.26e-33	3.08e-32
ECO_NA_11601	1707	365	862	6.98635	18.0232	1.36724	Up	4.92e-57	1.85e-55
ECO_AADACL2_06063	1239	25	59	0.659265	1.69957	1.36624	Up	3.48e-05	0.000169568
ECO_NA_13795	981	78	184	2.59787	6.69431	1.36561	Up	2.2e-13	2.5e-12
ECO_SH2D3C_03564	2988	31	73	0.338979	0.871966	1.36308	Up	4.2e-06	2.36e-05
ECO_pnp5a_10111	1077	66	155	2.00226	5.13657	1.35918	Up	1.99e-11	2e-10
ECO_NA_02194	6150	467	1096	2.48104	6.36052	1.3582	Up	2.56e-71	1.14e-69
ECO_NA_10974	1395	29	68	0.679227	1.73977	1.35693	Up	9.68e-06	5.18e-05
ECO_NA_19335	3948	1247	2920	10.32	26.3975	1.35496	Up	3.72e-186	3.87e-184
ECO_NFATC2_21209	2715	378	885	4.54897	11.634	1.35474	Up	1.03e-57	3.91e-56
ECO_NA_15640	5244	47	110	0.292837	0.748664	1.35422	Up	1.81e-08	1.39e-07
ECO_ABCD2_18074	1767	27	63	0.49925	1.27251	1.34984	Up	2.24e-05	0.000112779
ECO_NA_06019	10524	39	91	0.121081	0.308616	1.34984	Up	3.33e-07	2.2e-06
ECO_NA_05416	1986	91	211	1.49711	3.79193	1.34075	Up	9.37e-15	1.16e-13
ECO_NA_21881	1707	43	99	0.82305	2.06995	1.33054	Up	1.39e-07	9.62e-07
ECO_NA_00192	2451	117	269	1.55967	3.91711	1.32855	Up	3.65e-18	5.43e-17
ECO_mertk_11467	2835	104	239	1.19859	3.00886	1.32788	Up	2.7e-16	3.61e-15
ECO_olgc7_03197	3093	78	179	0.82396	2.06552	1.32586	Up	1.52e-12	1.65e-11
ECO_ACVRL1_20398	1506	144	329	3.12413	7.79701	1.31947	Up	1.17e-21	2e-20
ECO_NA_04583	3396	184	420	1.77028	4.41407	1.31813	Up	3.59e-27	7.28e-26
ECO_NA_01186	582	39	89	2.18944	5.45788	1.31778	Up	7.26e-07	4.58e-06
ECO_NA_12792	2346	32	73	0.44567	1.11059	1.31727	Up	7.39e-06	4.02e-05
ECO_SLC12A4_20282	3195	258	588	2.6384	6.56846	1.31589	Up	2.73e-37	7.33e-36
ECO_unknown_11061	618	22	50	1.16312	2.88761	1.31187	Up	0.000224232	0.000941129
ECO_hspb6_16848	435	634	1437	47.6202	117.903	1.30795	Up	8.85e-88	4.81e-86
ECO_NCCRP1_04477	699	23	52	1.07508	2.65512	1.30433	Up	0.000178758	0.000766912
ECO_C2orf42_10525	1812	24	54	0.432757	1.06364	1.29737	Up	0.000142512	0.000619802
ECO_XIRP1_21260	6903	4622	10390	21.8768	53.7199	1.29606	Up	0	0
ECO_ABCC3_15980	4662	89	200	0.623748	1.53114	1.29557	Up	2.06e-13	2.36e-12
ECO_cobl_09570	3855	280	627	2.37315	5.80498	1.29049	Up	1.61e-38	4.47e-37
ECO_TPM2_22506	855	9598	21429	366.78	894.526	1.28621	Up	0	0
ECO_NA_03904	2526	830	1850	10.7358	26.1394	1.28379	Up	2.68e-109	1.79e-107
ECO_fam198b_12517	582	27	60	1.51577	3.67947	1.27945	Up	7.22e-05	0.000331527
ECO_NA_17740	2010	60	133	0.975318	2.36164	1.27584	Up	3.35e-09	2.76e-08
ECO_DUSP10_12218	1395	790	1750	18.5031	44.7735	1.27488	Up	2.16e-102	1.35e-100
ECO_NA_10576	1779	24	53	0.440785	1.0633	1.27041	Up	0.000209792	0.000889667
ECO_VCAM1_18385	2460	29	64	0.385171	0.928543	1.26947	Up	4.59e-05	0.000219014
ECO_nfatc1_05422	2598	361	794	4.54004	10.9078	1.26459	Up	7.21e-47	2.3e-45
ECO_NA_06879	999	46	101	1.50447	3.60839	1.2621	Up	3.3e-07	2.18e-06
ECO_NA_13719	3711	77	169	0.67794	1.62537	1.26154	Up	3.83e-11	3.74e-10
ECO_NA_09947	2760	220	481	2.60438	6.22004	1.25598	Up	9.24e-29	1.96e-27
ECO_tspan14_02072	810	38	83	1.53282	3.65721	1.25456	Up	4.15e-06	2.34e-05
ECO_NA_16142	1419	254	554	5.84847	13.9343	1.25251	Up	9.66e-33	2.29e-31
ECO_sox9b_20109	1449	28	61	0.631365	1.50251	1.25083	Up	8.43e-05	0.000382179
ECO_NA_16332	2460	251	546	3.33373	7.92163	1.24866	Up	3.82e-32	8.89e-31
ECO_NA_15710	1371	47	102	1.12009	2.65534	1.24529	Up	3.83e-07	2.51e-06
ECO_TCAP_02914	543	2817	6108	169.503	401.473	1.24399	Up	0	0
ECO_SLC7A3_03497	1956	60	130	1.00224	2.37209	1.24293	Up	1.02e-08	8.01e-08
ECO_NA_12827	4197	75	162	0.583866	1.37763	1.23848	Up	1.79e-10	1.65e-09
ECO_NA_15189	1638	107	231	2.13433	5.03333	1.23773	Up	2.59e-14	3.1e-13
ECO_RAB31_00955	549	64	138	3.80889	8.97148	1.23597	Up	4.21e-09	3.43e-08
ECO_Q3MQ08_ORYLA_01953	828	91	196	3.59089	8.44856	1.23436	Up	2.56e-12	2.73e-11
ECO_NA_17276	2949	67	144	0.74232	1.74279	1.23128	Up	2.17e-09	1.82e-08
ECO_NA_16026	2757	90	193	1.06659	2.49849	1.22805	Up	4.58e-12	4.79e-11
ECO_FNDC3B_02764	3621	88	188	0.794045	1.85305	1.22261	Up	1.02e-11	1.04e-10
ECO_ATF3_04629	681	414	884	19.863	46.33	1.22186	Up	2.46e-49	8.1e-48
ECO_FAM65C_07553	2949	52	111	0.576129	1.3434	1.22143	Up	1.81e-07	1.24e-06
ECO_ier5l_16197	891	45	96	1.65016	3.84548	1.22056	Up	1.25e-06	7.64e-06
ECO_GPR146_06101	1002	46	98	1.49997	3.49072	1.2186	Up	9.99e-07	6.19e-06
ECO_NA_02267	1644	32	68	0.635974	1.47626	1.21491	Up	4.92e-05	0.000232735
ECO_abcc4_13121	3828	134	284	1.14373	2.64791	1.21111	Up	1e-16	1.38e-15
ECO_amigo1_19651	1524	154	326	3.30162	7.63466	1.20939	Up	6.2e-19	9.52e-18
ECO_Q76N20_ORYLA_03032	1137	2290	4835	65.8061	151.773	1.20562	Up	5.44e-256	7.35e-254
ECO_NA_13769	1008	46	97	1.49104	3.43454	1.2038	Up	1.44e-06	8.71e-06
ECO_NA_20139	1317	65	137	1.61257	3.71272	1.20311	Up	1e-08	7.86e-08
ECO_NA_09683	609	179	377	9.60344	22.0944	1.20205	Up	1.84e-21	3.13e-20
ECO_NA_16366	3501	1026	2160	9.57517	22.0201	1.20145	Up	7.5e-115	5.36e-113
ECO_CLIC2_22073	735	175	368	7.77932	17.8697	1.1998	Up	6.28e-21	1.04e-19
ECO_NA_15747	2229	60	126	0.879493	2.01752	1.19784	Up	4.36e-08	3.21e-07
ECO_PNPLA2_15601	1557	54	113	1.13317	2.59028	1.19274	Up	2.38e-07	1.6e-06
ECO_FHL5_12186	846	320	669	12.3586	28.2236	1.19138	Up	2.45e-36	6.4e-35
ECO_NA_11402	555	57	119	3.35562	7.65264	1.18938	Up	1.22e-07	8.49e-07
ECO_NA_11505	4068	38	79	0.305207	0.693112	1.1833	Up	1.81e-05	9.23e-05
ECO_GAB2_11128	1926	78	162	1.32321	3.00204	1.1819	Up	7.93e-10	6.91e-09
ECO_LRCH1_05464	1848	53	110	0.937055	2.12446	1.18089	Up	4.26e-07	2.78e-06
ECO_DAPK3_00979	1359	55	114	1.32231	2.99394	1.17898	Up	2.72e-07	1.82e-06
ECO_HRC_04316	279	69	143	8.08046	18.2932	1.1788	Up	8.36e-09	6.61e-08
ECO_ACACB_17487	6744	732	1517	3.54638	8.02833	1.17875	Up	7.53e-79	3.63e-77
ECO_ADAMTS8_09313	2514	101	209	1.31265	2.96714	1.1766	Up	3.42e-12	3.61e-11
ECO_NA_16144	2460	58	120	0.770343	1.74102	1.17636	Up	1.39e-07	9.61e-07
ECO_A4UBJ0_ORYLA_04427	1278	58	120	1.48282	3.35126	1.17636	Up	1.39e-07	9.61e-07
ECO_NA_22238	933	30	62	1.05058	2.37174	1.17475	Up	0.000161548	0.000695349
ECO_SLC15A2_15568	2130	226	467	3.46673	7.82518	1.17455	Up	2.57e-25	4.92e-24
ECO_NA_10568	5196	106	219	0.666543	1.50429	1.17432	Up	1.13e-12	1.23e-11
ECO_GLTPD2_04247	927	32	66	1.12788	2.5411	1.17184	Up	0.000101967	0.000456985
ECO_PIM1_22499	996	360	739	11.8096	26.4815	1.16503	Up	1.28e-38	3.55e-37
ECO_NA_21323	909	39	80	1.40182	3.14111	1.16397	Up	2.06e-05	0.000104163
ECO_crk_01626	957	90	184	3.07271	6.8622	1.15916	Up	1.11e-10	1.04e-09
ECO_skia_12764	2199	331	676	4.91806	10.9718	1.15764	Up	3.97e-35	1e-33
ECO_NA_22770	1464	48	98	1.07125	2.38914	1.1572	Up	2.67e-06	1.55e-05
ECO_AKAP6_13042	7650	444	906	1.89632	4.22692	1.1564	Up	2.01e-46	6.37e-45
ECO_fam129bb_16753	2550	111	226	1.42224	3.16319	1.15321	Up	1.06e-12	1.16e-11
ECO_CDC37L1_19893	1119	58	118	1.69352	3.76365	1.15211	Up	2.81e-07	1.87e-06
ECO_NA_18902	4536	33	67	0.237702	0.52718	1.14914	Up	0.000115863	0.000514992
ECO_palmd_21131	2010	102	207	1.65804	3.67563	1.14851	Up	1.1e-11	1.11e-10
ECO_NA_22667	1974	34	69	0.56276	1.24755	1.14851	Up	9.21e-05	0.00041514
ECO_synm_06937	3051	1372	2784	14.6928	32.5675	1.14833	Up	2.59e-137	2.13e-135
ECO_NA_09017	2106	106	215	1.64452	3.64366	1.14772	Up	4.53e-12	4.74e-11
ECO_SNTB1_15597	1671	36	73	0.70391	1.55921	1.14735	Up	5.82e-05	0.000271709
ECO_csrp3_21033	603	602	1220	32.619	72.2104	1.14649	Up	4.49e-61	1.78e-59
ECO_RNF19B_00776	2199	96	194	1.42639	3.14872	1.1424	Up	5.85e-11	5.63e-10
ECO_NA_22472	5373	53	107	0.322293	0.710762	1.141	Up	1.22e-06	7.49e-06
ECO_ZYX_00107	1872	226	456	3.94452	8.69393	1.14016	Up	1.11e-23	2.04e-22
ECO_ZBTB46_18249	2394	59	119	0.805228	1.77411	1.13962	Up	3.17e-07	2.1e-06
ECO_DDAH1_05392	849	68	137	2.61693	5.7593	1.13802	Up	4.21e-08	3.11e-07
ECO_NA_04894	1185	284	571	7.83053	17.1979	1.13505	Up	4.78e-29	1.03e-27
ECO_hbbe1.1_16351	444	414	832	30.4655	66.8802	1.1344	Up	1.6e-41	4.74e-40
ECO_ifrd1_20939	1545	327	655	6.91529	15.1311	1.12965	Up	7.75e-33	1.84e-31
ECO_GSTA5_09195	672	178	356	8.6545	18.9077	1.12745	Up	1.61e-18	2.43e-17
ECO_MKNK1_18666	1266	153	306	3.94865	8.6267	1.12745	Up	3.93e-16	5.21e-15
ECO_D2HGDH_14099	1614	61	122	1.23486	2.69782	1.12745	Up	2.86e-07	1.91e-06
ECO_ttna_07791	55623	933964	1861947	548.614	1194.73	1.12282	Up	0	0
ECO_MYBPC1_07127	3549	9050	18026	83.317	181.28	1.12154	Up	0	0
ECO_NA_00861	1746	489	974	9.15073	19.91	1.12154	Up	1.82e-47	5.89e-46
ECO_SHE_10868	1404	168	334	3.90961	8.49056	1.11884	Up	2.83e-17	4.02e-16
ECO_NA_01667	1503	83	165	1.80431	3.91816	1.11873	Up	2.93e-09	2.42e-08
ECO_kdrl_13710	3555	1156	2294	10.6245	23.0309	1.11617	Up	1.71e-108	1.12e-106
ECO_PLEKHM1_07244	3165	56	111	0.578103	1.25172	1.11451	Up	1.24e-06	7.58e-06
ECO_SMOC2_01104	1305	51	101	1.27688	2.76228	1.11324	Up	3.83e-06	2.18e-05
ECO_NA_13645	3171	49	97	0.504883	1.09177	1.11265	Up	6.03e-06	3.33e-05
ECO_C19H1orf216_21007	951	47	93	1.61476	3.49027	1.11202	Up	9.49e-06	5.08e-05
ECO_NA_03919	5673	1936	3830	11.1502	24.0959	1.11171	Up	1.16e-178	1.14e-176
ECO_RNMT_06891	900	44	87	1.59735	3.45012	1.11096	Up	1.88e-05	9.57e-05
ECO_NA_22760	1467	63	124	1.40314	3.01682	1.10437	Up	3.6e-07	2.36e-06
ECO_NA_23006	5112	974	1916	6.22529	13.3771	1.10355	Up	2.65e-89	1.47e-87
ECO_NA_20704	2517	88	173	1.14233	2.45313	1.10265	Up	1.88e-09	1.59e-08
ECO_dact1_14216	2346	88	173	1.22559	2.63194	1.10265	Up	1.88e-09	1.59e-08
ECO_NA_19671	2541	48	94	0.617203	1.32032	1.09708	Up	1.06e-05	5.66e-05
ECO_ctgf_00327	1041	221	431	6.93638	14.7769	1.09109	Up	4.92e-21	8.23e-20
ECO_tesk2_12329	1716	174	339	3.31301	7.05082	1.08965	Up	7.71e-17	1.06e-15
ECO_NA_02293	1776	152	296	2.79635	5.94848	1.08897	Up	7.02e-15	8.73e-14
ECO_TSPAN17_01078	813	37	72	1.48697	3.16082	1.08792	Up	0.000131034	0.00057478
ECO_NA_16975	2376	55	107	0.756323	1.60729	1.08756	Up	3.05e-06	1.76e-05
ECO_NA_13616	3093	72	140	0.760578	1.61549	1.08681	Up	9.35e-08	6.61e-07
ECO_NA_07643	2442	155	301	2.07385	4.39924	1.08494	Up	5.03e-15	6.32e-14
ECO_ITPKB_18815	2055	49	95	0.779068	1.64994	1.08259	Up	1.19e-05	6.26e-05
ECO_unknown_13537	1548	48	93	1.01312	2.14422	1.08165	Up	1.49e-05	7.72e-05
ECO_gas2l1_17533	3180	110	213	1.1302	2.39062	1.0808	Up	5.37e-11	5.19e-10
ECO_LARGE_17979	1461	107	207	2.3929	5.05682	1.07947	Up	1.04e-10	9.82e-10
ECO_hapln1a_13962	1041	181	350	5.68092	11.9998	1.07881	Up	4.41e-17	6.18e-16
ECO_NA_06707	3210	105	203	1.06875	2.25709	1.07854	Up	1.62e-10	1.5e-09
ECO_timp-3_04386	630	75	145	3.88966	8.21457	1.07854	Up	6.66e-08	4.8e-07
ECO_ANKH_09263	1491	45	87	0.986112	2.08257	1.07854	Up	2.95e-05	0.000145742
ECO_FHOD1_04420	4557	232	448	1.66341	3.50878	1.07682	Up	2.26e-21	3.83e-20
ECO_kpna2_20197	1581	57	110	1.17797	2.48324	1.07592	Up	2.72e-06	1.58e-05
ECO_PPP3CC_12170	1500	300	578	6.53463	13.7529	1.07356	Up	5.5e-27	1.11e-25
ECO_NA_10955	3876	171	329	1.44146	3.02949	1.07154	Up	5.49e-16	7.22e-15
ECO_ATP8A2_01364	3546	52	100	0.479133	1.00651	1.07087	Up	8.4e-06	4.54e-05
ECO_MPP1_17660	1404	725	1392	16.8718	35.3858	1.06856	Up	3.91e-62	1.58e-60
ECO_KCNB2_22588	2004	186	357	3.03254	6.3581	1.06807	Up	3.89e-17	5.47e-16
ECO_NA_20834	1809	111	213	2.00482	4.20241	1.06774	Up	8.27e-11	7.86e-10
ECO_NA_09532	14991	110	211	0.239747	0.502353	1.06719	Up	1.03e-10	9.72e-10
ECO_BX546499.2_15302	648	48	92	2.42023	5.06722	1.06605	Up	2.08e-05	0.000105365
ECO_NA_09401	303	405	776	43.6721	91.4063	1.06558	Up	2.97e-35	7.53e-34
ECO_NA_01873	3366	162	310	1.57251	3.28704	1.06372	Up	5.48e-15	6.85e-14
ECO_HIVEP1_06877	7830	479	916	1.99878	4.17533	1.06277	Up	3.88e-41	1.14e-39
ECO_OSBPL11_02665	2256	44	84	0.637243	1.32892	1.06033	Up	5.17e-05	0.000243675
ECO_DGKH_19551	3132	139	265	1.45005	3.01982	1.05836	Up	6.25e-13	6.91e-12
ECO_ELF4_22055	2007	50	95	0.81398	1.6894	1.05345	Up	1.84e-05	9.4e-05
ECO_shank3b_18061	4986	165	313	1.08124	2.24052	1.05115	Up	7.42e-15	9.21e-14
ECO_NA_15053	5559	454	860	2.6684	5.52152	1.04909	Up	5.99e-38	1.64e-36
ECO_NA_05688	2133	75	142	1.14885	2.37605	1.04838	Up	1.78e-07	1.21e-06
ECO_crim1_11794	2523	129	244	1.67057	3.45167	1.04696	Up	7.79e-12	8.01e-11
ECO_NA_17382	3261	44	83	0.440852	0.908415	1.04306	Up	7.2e-05	0.000330554
ECO_CEBPG_04417	486	52	98	3.49589	7.19693	1.04172	Up	1.62e-05	8.35e-05
ECO_flncb_15413	8022	424	798	1.72693	3.5504	1.03977	Up	7.6e-35	1.9e-33
ECO_NUDT4_15320	561	74	139	4.30983	8.84319	1.03694	Up	3.07e-07	2.04e-06
ECO_NA_01738	1302	1193	2240	29.9379	61.4037	1.03635	Up	4.14e-94	2.41e-92
ECO_NF1_00369	1302	48	90	1.20454	2.46711	1.03434	Up	4.02e-05	0.000193794
ECO_B4GALT1_11947	1113	86	161	2.52461	5.16283	1.0321	Up	4.02e-08	2.97e-07
ECO_bmpr2a_09850	3288	116	217	1.1527	2.35551	1.03102	Up	1.88e-10	1.72e-09
ECO_NA_22895	3306	61	114	0.602862	1.23072	1.0296	Up	4.08e-06	2.31e-05
ECO_cblb_17668	2862	52	97	0.593642	1.20965	1.02692	Up	2.25e-05	0.000113192
ECO_PFKFB3_10732	1563	104	194	2.17403	4.42996	1.02692	Up	1.93e-09	1.63e-08
ECO_irge4_20819	1776	620	1154	11.4062	23.191	1.02375	Up	2.04e-48	6.69e-47
ECO_NA_19649	2292	79	147	1.12617	2.28907	1.02334	Up	1.91e-07	1.3e-06
ECO_NA_07328	2808	107	199	1.24502	2.52937	1.02261	Up	1.37e-09	1.17e-08
ECO_NA_21932	3381	673	1251	6.50371	13.2059	1.02185	Up	3.5e-52	1.22e-50
ECO_rhoad_18097	582	113	210	6.34376	12.8782	1.02152	Up	4.99e-10	4.43e-09
ECO_SASH1_13876	3588	330	613	3.00506	6.09769	1.02087	Up	2.17e-26	4.28e-25
ECO_NA_16219	1299	56	104	1.40854	2.85747	1.02053	Up	1.26e-05	6.59e-05
ECO_NA_05941	3819	222	412	1.8993	3.85039	1.01953	Up	3.23e-18	4.81e-17
ECO_NA_11258	513	4834	8960	307.879	623.373	1.01773	Up	0	0
ECO_STEAP4_16957	1443	58	107	1.31327	2.64652	1.01094	Up	1.1e-05	5.85e-05
ECO_NA_10822	1176	57	105	1.58365	3.18669	1.0088	Up	1.38e-05	7.2e-05
ECO_NA_07396	3573	481	885	4.39849	8.84031	1.00709	Up	1.42e-36	3.75e-35
ECO_SYNE1_03944	25338	1604	2951	2.06835	4.15675	1.00698	Up	9.71e-118	7.1e-116
ECO_rbpms2_19255	552	68	125	4.02496	8.08217	1.00577	Up	2.21e-06	1.31e-05
ECO_ANKZF1_05166	2259	181	332	2.6179	5.24541	1.00264	Up	1.32e-14	1.61e-13
ECO_NA_17096	2574	66	121	0.837773	1.67778	1.00192	Up	3.46e-06	1.98e-05
ECO_BPHL_01187	855	446	817	17.0435	34.1046	1.00074	Up	1.48e-33	3.59e-32
ECO_FAM195A_15068	426	31	0	2.37762	0.001	-11.2153	Down	1.86e-09	1.57e-08
ECO_TBX4_02086	1488	101	0	2.21773	0.001	-11.1149	Down	3.23e-29	6.98e-28
ECO_NA_02096	648	37	0	1.8656	0.001	-10.8654	Down	3.76e-11	3.67e-10
ECO_AL928852.1_10176	885	50	0	1.84594	0.001	-10.8501	Down	8.04e-15	9.95e-14
ECO_BGN_14825	1119	63	0	1.83951	0.001	-10.8451	Down	1.72e-18	2.59e-17
ECO_HXD3_ORYLA_14698	1194	52	0	1.42295	0.001	-10.4747	Down	2.19e-15	2.82e-14
ECO_NA_08956	459	18	0	1.2813	0.001	-10.3234	Down	8.67e-06	4.67e-05
ECO_G0S2_17845	411	16	0	1.27195	0.001	-10.3128	Down	3.18e-05	0.000156196
ECO_NA_07741	441	15	0	1.11133	0.001	-10.1181	Down	6.09e-05	0.000283787
ECO_NA_12520	603	20	0	1.08369	0.001	-10.0817	Down	2.36e-06	1.39e-05
ECO_slc9a3r1_22391	1095	26	0	0.775801	0.001	-9.59954	Down	4.78e-08	3.51e-07
ECO_NA_03126	801	19	0	0.775019	0.001	-9.59809	Down	4.53e-06	2.54e-05
ECO_CNPY2_12788	561	13	0	0.757132	0.001	-9.5644	Down	0.000223482	0.000938624
ECO_CU929234.1_00005	1230	27	0	0.717216	0.001	-9.48626	Down	2.5e-08	1.88e-07
ECO_CNTD1_02449	930	20	0	0.702649	0.001	-9.45666	Down	2.36e-06	1.39e-05
ECO_Q3V5Z3_ORYLA_04264	741	15	0	0.6614	0.001	-9.36938	Down	6.09e-05	0.000283715
ECO_FP245465.1_21744	1476	29	0	0.641952	0.001	-9.32632	Down	6.81e-09	5.44e-08
ECO_NA_04437	1488	28	0	0.614818	0.001	-9.26401	Down	1.3e-08	1.02e-07
ECO_KCNAB2_12749	1260	22	0	0.570484	0.001	-9.15604	Down	6.44e-07	4.09e-06
ECO_C3VV12_ORYLA_01858	1425	23	0	0.527356	0.001	-9.04263	Down	3.36e-07	2.22e-06
ECO_NA_05114	1386	22	0	0.518622	0.001	-9.01854	Down	6.44e-07	4.09e-06
ECO_Q3V5Z2_ORYLA_04263	900	13	0	0.471946	0.001	-8.88248	Down	0.000223482	0.000938839
ECO_TYMS_02960	963	13	0	0.441071	0.001	-8.78487	Down	0.000223482	0.000939483
ECO_ELAC1_12630	1107	14	0	0.413211	0.001	-8.69073	Down	0.000116673	0.00051847
ECO_MAP7_18937	2160	27	0	0.408415	0.001	-8.67389	Down	2.5e-08	1.88e-07
ECO_SLC35D3_21030	1329	14	0	0.344187	0.001	-8.42705	Down	0.000116673	0.000518345
ECO_TOX3_20269	1278	13	0	0.332356	0.001	-8.37659	Down	0.000223482	0.000939268
ECO_CCDC77_06669	1398	13	0	0.303828	0.001	-8.24711	Down	0.000223482	0.000939054
ECO_NA_05093	2481	23	0	0.302895	0.001	-8.24267	Down	3.36e-07	2.22e-06
ECO_ZNF683_02403	2112	19	0	0.293935	0.001	-8.19935	Down	4.53e-06	2.54e-05
ECO_BX548047.2_12760	1998	17	0	0.278	0.001	-8.11894	Down	1.66e-05	8.53e-05
ECO_rpa1_22014	1674	14	0	0.273252	0.001	-8.09409	Down	0.000116673	0.000518094
ECO_kcnh8_16110	2598	20	0	0.251526	0.001	-7.97456	Down	2.36e-06	1.39e-05
ECO_MPEG1_12636	2028	15	0	0.241665	0.001	-7.91687	Down	6.09e-05	0.000283643
ECO_c3a_07191	3039	14	0	0.150518	0.001	-7.23379	Down	0.000116673	0.000518219
ECO_NA_05928	5550	23	0	0.135402	0.001	-7.08111	Down	3.36e-07	2.22e-06
ECO_NA_11167	9498	19	0	0.0653601	0.001	-6.03034	Down	4.53e-06	2.54e-05
ECO_NA_03067	2043	338	6	5.40555	0.104819	-5.68847	Down	1.11e-85	5.88e-84
ECO_PITX1_14634	900	54	1	1.96039	0.0396565	-5.62744	Down	1.63e-14	1.98e-13
ECO_NA_09347	603	284	8	15.3884	0.473511	-5.0223	Down	2.45e-68	1.07e-66
ECO_NA_05635	2748	34	1	0.404253	0.0129879	-4.96001	Down	4.68e-09	3.8e-08
ECO_Q3V630_ORYLA_16135	1176	89	3	2.47271	0.0910482	-4.76332	Down	1.16e-21	1.98e-20
ECO_CGREF1_00903	768	29	1	1.23375	0.0464725	-4.73053	Down	1.04e-07	7.34e-07
ECO_NA_22433	399	24	1	1.9653	0.0894508	-4.45751	Down	2.27e-06	1.34e-05
ECO_NA_20172	2289	23	1	0.328302	0.0155923	-4.39611	Down	4.19e-06	2.36e-05
ECO_C8orf37_09803	627	22	1	1.14643	0.0569232	-4.33198	Down	7.72e-06	4.19e-05
ECO_slco1d1_18079	1860	21	1	0.368891	0.0191886	-4.26487	Down	1.42e-05	7.39e-05
ECO_DMRTA1_22432	1956	20	1	0.334081	0.0182469	-4.19448	Down	2.61e-05	0.000130079
ECO_wap65-like_13129	1803	100	5	1.81216	0.0989764	-4.19448	Down	1.65e-22	2.91e-21
ECO_NA_13180	747	19	1	0.831044	0.0477789	-4.12048	Down	4.78e-05	0.000226968
ECO_Q9PVQ4_ORYLA_14701	930	19	1	0.667516	0.0383773	-4.12048	Down	4.78e-05	0.000227144
ECO_NA_14643	717	19	1	0.865816	0.0497781	-4.12048	Down	4.78e-05	0.000227027
ECO_A4UWM7_ORYLA_02316	729	38	2	1.70313	0.0979174	-4.12048	Down	3.88e-09	3.17e-08
ECO_ankrd29_07838	714	57	3	2.60836	0.149962	-4.12048	Down	3.53e-13	3.96e-12
ECO_HBAE_ORYLA_16346	435	19	1	1.4271	0.082048	-4.12048	Down	4.78e-05	0.000227086
ECO_NA_04438	783	36	2	1.50221	0.0911644	-4.04248	Down	1.29e-08	1.01e-07
ECO_NA_10035	2331	36	2	0.504605	0.0306228	-4.04248	Down	1.29e-08	1.01e-07
ECO_unknown_15956	1869	18	1	0.314669	0.0190962	-4.04248	Down	8.74e-05	0.000395245
ECO_HRH1_12763	1650	35	2	0.693067	0.0432617	-4.00183	Down	2.35e-08	1.78e-07
ECO_NA_17867	5841	35	2	0.195782	0.0122208	-4.00183	Down	2.35e-08	1.78e-07
ECO_NA_14724	1590	17	1	0.349336	0.0224471	-3.96001	Down	0.000159425	0.000687659
ECO_NA_03712	1059	17	1	0.524498	0.0337024	-3.96001	Down	0.000159425	0.000687498
ECO_TRAF3IP3_20488	1791	51	3	0.930392	0.0597837	-3.96001	Down	1.28e-11	1.29e-10
ECO_BBS5_22150	1029	17	1	0.53979	0.034685	-3.96001	Down	0.000159425	0.000687336
ECO_slc35f1_04947	1158	33	2	0.931101	0.0616423	-3.91695	Down	7.74e-08	5.53e-07
ECO_NA_10138	6417	30	2	0.15275	0.0111239	-3.77944	Down	4.59e-07	2.98e-06
ECO_yif1b_16979	855	59	4	2.25464	0.166975	-3.75519	Down	8.26e-13	9.09e-12
ECO_NA_00950	2022	117	8	1.89058	0.14121	-3.74292	Down	3.63e-24	6.76e-23
ECO_NA_17967	813	73	5	2.93375	0.219501	-3.74045	Down	1.57e-15	2.04e-14
ECO_cyp1a_20237	1566	58	4	1.21012	0.0911644	-3.73053	Down	1.48e-12	1.61e-11
ECO_FAM36A_09719	396	29	2	2.39273	0.180257	-3.73053	Down	8.27e-07	5.18e-06
ECO_NA_15741	531	114	8	7.01458	0.537716	-3.70544	Down	2.1e-23	3.8e-22
ECO_NA_22774	2505	28	2	0.365209	0.0284957	-3.67991	Down	1.49e-06	8.99e-06
ECO_ACVR1C_01211	1419	55	4	1.2664	0.100609	-3.65391	Down	8.58e-12	8.8e-11
ECO_NA_15744	804	1809	138	73.5146	6.12605	-3.585	Down	0	0
ECO_NA_12634	609	195	15	10.4619	0.879086	-3.57299	Down	5.38e-38	1.47e-36
ECO_DTX3_20432	597	39	3	2.13443	0.179351	-3.57299	Down	1.5e-08	1.16e-07
ECO_SUMF2_15157	804	26	2	1.05659	0.0887833	-3.57299	Down	4.8e-06	2.68e-05
ECO_NA_09560	10767	207	16	0.628155	0.0530374	-3.56604	Down	3.48e-40	9.96e-39
ECO_NA_08188	1119	25	2	0.729963	0.0637907	-3.51641	Down	8.58e-06	4.63e-05
ECO_tnni1al_15740	459	25	2	1.77958	0.155516	-3.51641	Down	8.58e-06	4.63e-05
ECO_NA_01287	480	49	4	3.33539	0.297424	-3.48726	Down	2.77e-10	2.51e-09
ECO_NA_21086	3891	24	2	0.201531	0.0183453	-3.45751	Down	1.53e-05	7.91e-05
ECO_NA_18124	741	68	6	2.99835	0.288995	-3.37505	Down	1.76e-13	2.02e-12
ECO_IRAK4_04989	1395	34	3	0.796335	0.0767546	-3.37505	Down	2.67e-07	1.78e-06
ECO_DSEL_19419	3633	45	4	0.404705	0.0392963	-3.3644	Down	2.74e-09	2.27e-08
ECO_NA_13901	348	459	42	43.0948	4.30752	-3.32258	Down	3.55e-82	1.78e-80
ECO_arl4aa_21627	603	32	3	1.7339	0.177567	-3.28759	Down	8.32e-07	5.21e-06
ECO_NA_08209	1170	42	4	1.17288	0.12202	-3.26487	Down	1.5e-08	1.16e-07
ECO_tdh_16464	1122	21	2	0.61153	0.0636201	-3.26487	Down	8.55e-05	0.000387035
ECO_mmaa_08292	1260	41	4	1.06317	0.113304	-3.2301	Down	2.64e-08	1.98e-07
ECO_TEX264_03390	930	30	3	1.05397	0.115132	-3.19448	Down	2.58e-06	1.5e-05
ECO_NA_19338	3036	20	2	0.215238	0.0235118	-3.19448	Down	0.000150721	0.000652876
ECO_NA_13475	1968	20	2	0.332044	0.0362712	-3.19448	Down	0.000150721	0.000653184
ECO_HGD_23021	1332	20	2	0.490588	0.0535899	-3.19448	Down	0.000150721	0.000652723
ECO_unknown_17414	387	20	2	1.68854	0.184449	-3.19448	Down	0.000150721	0.00065303
ECO_NA_06266	1233	48	5	1.27195	0.144732	-3.13559	Down	2.6e-09	2.17e-08
ECO_LOC100529176_12188	1944	210	22	3.52951	0.403909	-3.12736	Down	2.12e-36	5.57e-35
ECO_FGG_17067	1296	28	3	0.705902	0.0826178	-3.09494	Down	7.89e-06	4.27e-05
ECO_SELRC1_22467	693	28	3	1.32013	0.154506	-3.09494	Down	7.89e-06	4.27e-05
ECO_NA_03380	1305	37	4	0.926366	0.109397	-3.082	Down	2.46e-07	1.65e-06
ECO_NA_19315	1683	27	3	0.524168	0.0636201	-3.04248	Down	1.37e-05	7.17e-05
ECO_A5HL68_ORYLA_20257	1056	27	3	0.835393	0.101395	-3.04248	Down	1.37e-05	7.17e-05
ECO_CEP63_08531	1866	36	4	0.63035	0.0765078	-3.04248	Down	4.28e-07	2.78e-06
ECO_D1MVS8_ORYLA_14782	1176	52	6	1.44473	0.182096	-2.98803	Down	1.33e-09	1.14e-08
ECO_COL11A2_01421	5580	69	8	0.404023	0.0511697	-2.98108	Down	2.53e-12	2.7e-11
ECO_NA_17208	1362	59	7	1.41536	0.183433	-2.94784	Down	1.31e-10	1.22e-09
ECO_ALDH3B2_06957	963	25	3	0.848213	0.111187	-2.93144	Down	4.13e-05	0.000198762
ECO_ODF2_22378	2505	25	3	0.326079	0.0427436	-2.93144	Down	4.13e-05	0.00019871
ECO_sfrp5_21848	966	33	4	1.11616	0.147788	-2.91695	Down	2.21e-06	1.31e-05
ECO_NA_16982	2409	33	4	0.447578	0.0592626	-2.91695	Down	2.21e-06	1.31e-05
ECO_add2_22175	1914	41	5	0.699895	0.0932364	-2.90817	Down	1.22e-07	8.49e-07
ECO_TFB1M_14751	1074	57	7	1.73405	0.232622	-2.89809	Down	3.86e-10	3.47e-09
ECO_NA_07247	324	24	3	2.42023	0.330471	-2.87255	Down	7.13e-05	0.000328285
ECO_ASIP_03483	387	31	4	2.61723	0.368898	-2.82675	Down	6.53e-06	3.58e-05
ECO_NA_17092	4221	31	4	0.239959	0.0338222	-2.82675	Down	6.53e-06	3.58e-05
ECO_EPB41L4B_08959	1914	84	11	1.43393	0.20512	-2.80544	Down	6.18e-14	7.3e-13
ECO_FAM20A_02196	1608	61	8	1.23947	0.177567	-2.80329	Down	1.88e-10	1.72e-09
ECO_NA_06180	792	30	4	1.23762	0.180257	-2.77944	Down	1.12e-05	5.92e-05
ECO_PMM2_18308	753	30	4	1.30172	0.189593	-2.77944	Down	1.12e-05	5.92e-05
ECO_NA_05634	4782	22359	3036	152.769	22.6595	-2.75316	Down	0	0
ECO_NT5DC4_19275	1476	125	17	2.76704	0.411074	-2.75087	Down	1.03e-19	1.63e-18
ECO_JMJD8_02710	816	22	3	0.880894	0.131216	-2.74702	Down	0.000209982	0.000889447
ECO_ntf3_10733	870	22	3	0.826218	0.123072	-2.74702	Down	0.000209982	0.000889857
ECO_NA_19619	1305	22	3	0.550812	0.082048	-2.74702	Down	0.000209982	0.000889652
ECO_MTR_13488	3786	22	3	0.18986	0.0282812	-2.74702	Down	0.000209982	0.000889242
ECO_C2_20777	2325	79	11	1.11018	0.16886	-2.7169	Down	8.63e-13	9.48e-12
ECO_NA_09846	3726	43	6	0.377066	0.0574732	-2.71385	Down	1.68e-07	1.15e-06
ECO_unknown_22245	765	43	6	1.83653	0.279928	-2.71385	Down	1.68e-07	1.15e-06
ECO_tcea2_15476	987	71	10	2.35035	0.36161	-2.70037	Down	1.48e-11	1.49e-10
ECO_PIK3AP1_01127	2544	28	4	0.35961	0.0561177	-2.67991	Down	3.23e-05	0.000158541
ECO_rcor1_14197	1371	83	12	1.97803	0.312393	-2.66263	Down	4.07e-13	4.55e-12
ECO_KIAA1211_16834	3591	76	11	0.691496	0.109329	-2.66105	Down	4.13e-12	4.33e-11
ECO_NTF4_09689	1464	48	7	1.07125	0.170653	-2.65016	Down	4.58e-08	3.37e-07
ECO_DGAT2_03469	1062	377	55	11.5987	1.8484	-2.64961	Down	2.45e-54	8.88e-53
ECO_NA_10246	1191	2502	366	68.6383	10.968	-2.64572	Down	0	0
ECO_TIMM22_05684	606	34	5	1.83315	0.294479	-2.63809	Down	5.07e-06	2.83e-05
ECO_NA_12779	1761	34	5	0.630828	0.101337	-2.63809	Down	5.07e-06	2.83e-05
ECO_ppp4r4_06348	2895	68	10	0.767453	0.123285	-2.63809	Down	7.06e-11	6.75e-10
ECO_GALK1_20171	1176	61	9	1.69478	0.273144	-2.63336	Down	7.22e-10	6.32e-09
ECO_NA_05875	6759	27	4	0.130519	0.021122	-2.62744	Down	5.47e-05	0.000256653
ECO_MPEG1_12635	2040	47	7	0.752764	0.122469	-2.61978	Down	7.7e-08	5.51e-07
ECO_ADAM12_00238	2457	100	15	1.3298	0.217893	-2.60952	Down	3.14e-15	3.99e-14
ECO_ccdc149b_00409	1590	33	5	0.678122	0.112235	-2.59502	Down	8.54e-06	4.61e-05
ECO_NA_06495	2145	46	7	0.700683	0.116474	-2.58876	Down	1.29e-07	8.96e-07
ECO_TMEM179B_22624	594	151	23	8.3058	1.38197	-2.58739	Down	4.16e-22	7.25e-21
ECO_NA_06555	3540	111	17	1.0245	0.171397	-2.5795	Down	1.46e-16	1.98e-15
ECO_SRRD_17462	891	26	4	0.953426	0.160228	-2.57299	Down	9.23e-05	0.000415851
ECO_DDX31_12895	2850	347	54	3.9781	0.676248	-2.55646	Down	3.03e-48	9.92e-47
ECO_NA_05023	1968	32	5	0.531271	0.090678	-2.55062	Down	1.43e-05	7.45e-05
ECO_NA_13044	690	319	50	15.1054	2.5863	-2.54611	Down	2.78e-44	8.55e-43
ECO_NA_15383	1794	102	16	1.85767	0.318313	-2.54498	Down	4.03e-15	5.08e-14
ECO_slc5a11_05853	1899	38	6	0.653807	0.112767	-2.53552	Down	2.26e-06	1.33e-05
ECO_ARG1_18161	966	76	12	2.57056	0.443365	-2.53552	Down	1.49e-11	1.5e-10
ECO_KY_04918	2487	16980	2694	223.076	38.6615	-2.52857	Down	0	0
ECO_myhz1.3_06093	2298	5120	813	72.7966	12.6269	-2.52737	Down	0	0
ECO_NA_01289	1182	25	4	0.691057	0.120781	-2.51641	Down	0.000154878	0.000670093
ECO_NA_22834	2487	50	8	0.656879	0.114808	-2.51641	Down	5.8e-08	4.21e-07
ECO_NA_20082	2334	25	4	0.34997	0.0611669	-2.51641	Down	0.000154878	0.000669777
ECO_unknown_06688	1596	25	4	0.511798	0.0894508	-2.51641	Down	0.000154878	0.000669935
ECO_NA_10367	1833	25	4	0.445624	0.0778852	-2.51641	Down	0.000154878	0.00066962
ECO_C22orf39_19936	303	50	8	5.39161	0.942333	-2.51641	Down	5.8e-08	4.21e-07
ECO_RGN_15391	900	75	12	2.72276	0.475878	-2.51641	Down	2.47e-11	2.46e-10
ECO_igfbp2a_04276	849	25	4	0.962107	0.168155	-2.51641	Down	0.000154878	0.000669462
ECO_NA_10327	2391	68	11	0.929224	0.164199	-2.50058	Down	2.5e-10	2.27e-09
ECO_her6_14967	621	154	25	8.10252	1.43683	-2.49548	Down	1.12e-21	1.92e-20
ECO_A5JL90_ORYLA_05809	1590	92	15	1.89052	0.336706	-2.48922	Down	1.84e-13	2.1e-12
ECO_C8orf84_22591	795	49	8	2.01382	0.359153	-2.48726	Down	9.64e-08	6.81e-07
ECO_NA_16085	2385	36	6	0.49318	0.0897884	-2.45751	Down	6.27e-06	3.45e-05
ECO_NA_13749	384	42	7	3.57363	0.650615	-2.45751	Down	9.97e-07	6.18e-06
ECO_NA_03871	603	72	12	3.90127	0.710266	-2.45751	Down	1.12e-10	1.05e-09
ECO_NA_22446	447	42	7	3.06996	0.558918	-2.45751	Down	9.97e-07	6.18e-06
ECO_hbbe1.1_16345	444	126	21	9.27211	1.68808	-2.45751	Down	1.06e-17	1.53e-16
ECO_MANEA_12184	1326	30	5	0.739212	0.134581	-2.45751	Down	3.99e-05	0.000192662
ECO_ALG8_22318	1488	78	13	1.71271	0.311815	-2.45751	Down	1.84e-11	1.85e-10
ECO_cebpa_04416	939	95	16	3.30559	0.608151	-2.44241	Down	1.37e-13	1.58e-12
ECO_RTN4IP1_06032	1146	118	20	3.36425	0.622877	-2.43327	Down	1.72e-16	2.32e-15
ECO_POLH_18737	2028	35	6	0.563886	0.105594	-2.41687	Down	1.04e-05	5.54e-05
ECO_NA_12473	2646	35	6	0.432185	0.0809317	-2.41687	Down	1.04e-05	5.54e-05
ECO_MYBPC3_05740	3849	466	80	3.95575	0.741821	-2.41481	Down	2.91e-60	1.13e-58
ECO_slc43a3b_14560	1455	128	22	2.87434	0.539656	-2.41312	Down	1.29e-17	1.86e-16
ECO_NA_03195	2022	212	37	3.42567	0.653097	-2.39102	Down	5.91e-28	1.23e-26
ECO_cnpy4_19189	549	51	9	3.03521	0.585096	-2.37505	Down	1.16e-07	8.1e-07
ECO_morf4l1_10480	948	85	15	2.92956	0.564729	-2.37505	Down	6.01e-12	6.23e-11
ECO_gcnt4a_20017	1263	34	6	0.879563	0.169553	-2.37505	Down	1.71e-05	8.79e-05
ECO_HDAC8_09905	1107	50	9	1.47575	0.29017	-2.34648	Down	1.89e-07	1.29e-06
ECO_SPR_02063	714	61	11	2.7914	0.549859	-2.34386	Down	8.2e-09	6.5e-08
ECO_NA_17970	351	44	8	4.09578	0.813467	-2.33198	Down	1.17e-06	7.2e-06
ECO_NA_19639	1383	1119	204	26.4362	5.2646	-2.32812	Down	2.62e-136	2.15e-134
ECO_TMEM101_02455	768	71	13	3.02057	0.604142	-2.32186	Down	5.88e-10	5.2e-09
ECO_HDAC10_19879	1500	60	11	1.30693	0.261733	-2.32001	Down	1.34e-08	1.04e-07
ECO_unknown_01037	1812	49	9	0.883546	0.177273	-2.31734	Down	3.1e-07	2.05e-06
ECO_BOD1L_04809	2439	49	9	0.65641	0.131701	-2.31734	Down	3.1e-07	2.05e-06
ECO_MUC5AC_15611	6225	38	7	0.199451	0.0401343	-2.31312	Down	7.33e-06	3.99e-05
ECO_GTF2H3_17576	837	38	7	1.48337	0.29849	-2.31312	Down	7.33e-06	3.99e-05
ECO_tdg_19869	873	27	5	1.01051	0.204415	-2.30551	Down	0.000180134	0.000772452
ECO_NA_01082	6240	27	5	0.141374	0.0285985	-2.30551	Down	0.000180134	0.000772092
ECO_unknown_16344	495	27	5	1.78217	0.360514	-2.30551	Down	0.000180134	0.000772272
ECO_GCLM_18591	792	86	16	3.54784	0.721028	-2.29882	Down	1.15e-11	1.16e-10
ECO_TDRD9_14905	4638	43	8	0.302921	0.0615625	-2.29882	Down	1.92e-06	1.15e-05
ECO_NT5DC3_15705	1359	150	28	3.60631	0.735353	-2.29401	Down	2.66e-19	4.15e-18
ECO_RBP7_16674	330	123	23	12.1782	2.48755	-2.2915	Down	4.66e-16	6.15e-15
ECO_tpma_22587	870	6390	1198	239.979	49.1467	-2.28774	Down	0	0
ECO_DYSFIP1_03844	723	3843	726	173.669	35.839	-2.27674	Down	0	0
ECO_unknown_09282	330	37	7	3.66335	0.757079	-2.27465	Down	1.2e-05	6.3e-05
ECO_NA_22799	885	378	72	13.9553	2.90366	-2.26487	Down	1.11e-45	3.49e-44
ECO_traf4a_22038	1413	42	8	0.971177	0.202071	-2.26487	Down	3.13e-06	1.8e-05
ECO_TSSC1_06037	1164	42	8	1.17893	0.245298	-2.26487	Down	3.13e-06	1.8e-05
ECO_NA_02977	732	42	8	1.87469	0.390064	-2.26487	Down	3.13e-06	1.8e-05
ECO_KCNA3_14811	1596	52	10	1.06454	0.223627	-2.25106	Down	2.17e-07	1.47e-06
ECO_FAM151B_16735	789	57	11	2.36042	0.497591	-2.24601	Down	5.75e-08	4.18e-07
ECO_COX10_19750	1404	610	118	14.1956	2.99966	-2.24257	Down	7.57e-72	3.42e-70
ECO_NA_05515	2529	31	6	0.400501	0.0846759	-2.24178	Down	7.54e-05	0.000344592
ECO_NA_09952	552	31	6	1.83491	0.387944	-2.24178	Down	7.54e-05	0.000344507
ECO_NA_12196	399	1237	240	101.295	21.4682	-2.23829	Down	1.55e-143	1.33e-141
ECO_CCDC18_14938	3918	36	7	0.300213	0.0637662	-2.23512	Down	1.95e-05	9.89e-05
ECO_NA_03389	2583	153	30	1.93534	0.414528	-2.22305	Down	5.61e-19	8.63e-18
ECO_NA_12488	1434	51	10	1.16202	0.24889	-2.22305	Down	3.51e-07	2.31e-06
ECO_NSUN4_14928	1314	35	7	0.87029	0.190134	-2.19448	Down	3.16e-05	0.00015516
ECO_NA_10022	1077	80	16	2.42698	0.530227	-2.19448	Down	2.03e-10	1.86e-09
ECO_KATNAL1_19123	1473	30	6	0.665441	0.14538	-2.19448	Down	0.000122421	0.000541261
ECO_GTPBP5_08395	1017	45	9	1.44572	0.315848	-2.19448	Down	2.15e-06	1.27e-05
ECO_COX4NB_13433	615	144	29	7.6503	1.68298	-2.18449	Down	1.36e-17	1.96e-16
ECO_FBXO44_19852	765	118	24	5.03978	1.11971	-2.17023	Down	1.47e-14	1.79e-13
ECO_NA_08113	1830	49	10	0.874855	0.195032	-2.16533	Down	9.11e-07	5.67e-06
ECO_NA_10014	1236	49	10	1.2953	0.288761	-2.16533	Down	9.11e-07	5.68e-06
ECO_C2H14orf119_07960	612	34	7	1.81518	0.408229	-2.15266	Down	5.1e-05	0.000240608
ECO_DRD3_01377	1365	29	6	0.694155	0.156883	-2.14557	Down	0.00019793	0.000842086
ECO_NA_18086	2415	48	10	0.649405	0.147788	-2.13559	Down	1.46e-06	8.86e-06
ECO_GCDH_08165	1323	148	31	3.65505	0.836294	-2.12781	Down	1.66e-17	2.38e-16
ECO_FBXO32_09552	1107	3345	703	98.7279	22.6655	-2.12296	Down	0	0
ECO_TSTA3_20743	978	76	16	2.53902	0.5839	-2.12048	Down	1.33e-09	1.14e-08
ECO_TACC3_14902	2607	57	12	0.714373	0.164285	-2.12048	Down	1.64e-07	1.13e-06
ECO_C9orf64_12658	1023	57	12	1.8205	0.418661	-2.12048	Down	1.64e-07	1.13e-06
ECO_NA_19726	1230	33	7	0.876597	0.203119	-2.10959	Down	8.19e-05	0.000372014
ECO_myhc4_08867	1890	240	51	4.14897	0.963087	-2.10702	Down	3.65e-27	7.39e-26
ECO_NA_09981	546	84	18	5.02664	1.17662	-2.09494	Down	2.44e-10	2.22e-09
ECO_NA_20121	1203	56	12	1.52095	0.356019	-2.09494	Down	2.61e-07	1.75e-06
ECO_NCKAP5_02662	5391	168	36	1.0182	0.238336	-2.09494	Down	2.52e-19	3.95e-18
ECO_NARG2_10425	2598	93	20	1.16959	0.274757	-2.08978	Down	2.81e-11	2.78e-10
ECO_NA_07462	1173	65	14	1.81053	0.425978	-2.08756	Down	2.95e-08	2.21e-07
ECO_NA_20000	1314	305	66	7.58395	1.79269	-2.08082	Down	1.36e-33	3.32e-32
ECO_PQLC1_06406	816	32	7	1.2813	0.306172	-2.0652	Down	0.000131046	0.000574693
ECO_C1QA_03096	594	347	76	19.0868	4.56651	-2.06342	Down	1.3e-37	3.51e-36
ECO_PIM3_22763	960	41	9	1.39542	0.334602	-2.06018	Down	1.42e-05	7.38e-05
ECO_SAMSN1_03955	1869	41	9	0.716747	0.171866	-2.06018	Down	1.42e-05	7.38e-05
ECO_NA_17251	1839	36	8	0.639605	0.155262	-2.04248	Down	5.42e-05	0.000254325
ECO_TMEM167A_13959	219	54	12	8.0564	1.95566	-2.04248	Down	6.58e-07	4.18e-06
ECO_IMMP1L_13409	501	45	10	2.93472	0.712393	-2.04248	Down	5.92e-06	3.28e-05
ECO_DNAJC15_17997	453	45	10	3.24568	0.787878	-2.04248	Down	5.92e-06	3.28e-05
ECO_XRCC6BP1_03174	699	85	19	3.97313	0.970138	-2.03401	Down	4.11e-10	3.68e-09
ECO_IRX3_20276	1287	58	13	1.47245	0.360514	-2.03009	Down	2.77e-07	1.85e-06
ECO_MYBBP1A_01596	3864	1426	320	12.058	2.95577	-2.02838	Down	4.85e-146	4.23e-144
ECO_CERCAM_03562	1758	49	11	0.910685	0.223322	-2.02783	Down	2.48e-06	1.45e-05
ECO_NA_02438	630	236	53	12.2395	3.00257	-2.02727	Down	1.6e-25	3.08e-24
ECO_atat1_03307	855	89	20	3.40107	0.834874	-2.02636	Down	1.75e-10	1.62e-09
ECO_DPF3_11772	1008	40	9	1.29655	0.318669	-2.02455	Down	2.25e-05	0.000113283
ECO_GDE1_15962	1005	31	7	1.00783	0.248593	-2.01939	Down	0.000208718	0.000885521
ECO_NA_18710	792	62	14	2.55775	0.630899	-2.01939	Down	1.17e-07	8.2e-07
ECO_NA_21528	786	31	7	1.28864	0.317858	-2.01939	Down	0.000208718	0.000885726
ECO_NA_02445	3123	53	12	0.554492	0.137141	-2.01551	Down	1.04e-06	6.42e-06
ECO_NA_12772	2235	53	12	0.7748	0.191629	-2.01551	Down	1.04e-06	6.42e-06
ECO_FLAD1_10860	1584	154	35	3.17656	0.788624	-2.01005	Down	5.48e-17	7.62e-16
ECO_UBA5_08770	1212	110	25	2.96539	0.736198	-2.01005	Down	1.58e-12	1.71e-11
ECO_NA_08135	2487	44	10	0.578054	0.14351	-2.01005	Down	9.37e-06	5.03e-05
ECO_UGGT2_22815	4443	57	13	0.41917	0.10443	-2.005	Down	4.38e-07	2.84e-06
ECO_DHRS11_05669	702	35	8	1.629	0.406734	-2.00183	Down	8.6e-05	0.000389058
ECO_MGLL_02476	1026	109	25	3.47113	0.869661	-1.99688	Down	2.48e-12	2.65e-11
ECO_SLC39A7_14276	1467	122	28	2.7172	0.681216	-1.99593	Down	1.24e-13	1.43e-12
ECO_BOP1_18973	2265	1033	238	14.9013	3.7503	-1.99036	Down	9.39e-104	5.93e-102
ECO_FAM160B2_16001	2127	992	229	15.2383	3.8426	-1.98754	Down	1.59e-99	9.65e-98
ECO_LOC100144362_10552	2034	190	44	3.05207	0.772074	-1.98297	Down	2.74e-20	4.46e-19
ECO_C1QB_03097	432	95	22	7.18507	1.81759	-1.98297	Down	7.83e-11	7.48e-10
ECO_DAZAP1_20026	1143	82	19	2.34401	0.593287	-1.98218	Down	1.59e-09	1.36e-08
ECO_TARBP2_20628	987	69	16	2.28414	0.578575	-1.98108	Down	3.29e-08	2.46e-07
ECO_pnpla4_16377	762	86	20	3.68752	0.936768	-1.97689	Down	6.77e-10	5.95e-09
ECO_TMEM160_16626	582	60	14	3.36837	0.858543	-1.97209	Down	2.89e-07	1.93e-06
ECO_RNF5_02424	549	381	89	22.6748	5.78595	-1.97046	Down	7.65e-39	2.14e-37
ECO_ATAD3A_08891	1779	175	41	3.21405	0.822555	-1.96621	Down	1.31e-18	1.99e-17
ECO_Q8AYQ7_ORYLA_16349	432	98	23	7.41197	1.90021	-1.9637	Down	5.21e-11	5.04e-10
ECO_NA_17545	2709	34	8	0.410073	0.105399	-1.96001	Down	0.000135763	0.000592412
ECO_NA_10646	1047	136	32	4.24408	1.09084	-1.96001	Down	1.01e-14	1.24e-13
ECO_NA_02305	240	34	8	4.6287	1.1897	-1.96001	Down	0.000135763	0.000592271
ECO_gpr176_07434	1710	51	12	0.974463	0.250462	-1.96001	Down	2.58e-06	1.5e-05
ECO_AKAP17A_22939	2058	68	16	1.07958	0.27748	-1.96001	Down	5.15e-08	3.77e-07
ECO_PMVK_10678	603	51	12	2.7634	0.710266	-1.96001	Down	2.58e-06	1.5e-05
ECO_EFNA2_09089	342	34	8	3.24821	0.834874	-1.96001	Down	0.000135763	0.000592693
ECO_NA_19604	2055	51	12	0.810867	0.208414	-1.96001	Down	2.58e-06	1.5e-05
ECO_CU571382.2_18837	312	34	8	3.56054	0.915151	-1.96001	Down	0.000135763	0.000592834
ECO_NA_16319	654	34	8	1.6986	0.436586	-1.96001	Down	0.000135763	0.000592552
ECO_prune_17431	1164	530	125	14.877	3.83278	-1.95662	Down	6.49e-53	2.29e-51
ECO_DUSP23_13205	456	144	34	10.3178	2.66116	-1.95501	Down	1.85e-15	2.39e-14
ECO_ATPIF1_09766	312	5382	1271	563.612	145.395	-1.95473	Down	0	0
ECO_fam116b_06973	1602	38	9	0.775019	0.200511	-1.95055	Down	5.6e-05	0.000262275
ECO_CU929133.2_18853	891	84	20	3.0803	0.801142	-1.94294	Down	1.65e-09	1.4e-08
ECO_CRCP_21098	435	46	11	3.45509	0.902528	-1.93668	Down	9.66e-06	5.17e-05
ECO_NA_09814	453	71	17	5.12096	1.33939	-1.93484	Down	3.39e-08	2.53e-07
ECO_GNPNAT1_22579	555	50	12	2.94353	0.771695	-1.93144	Down	4.03e-06	2.28e-05
ECO_DPM1_08879	753	50	12	2.16953	0.568779	-1.93144	Down	4.03e-06	2.28e-05
ECO_D1MYR3_ORYLA_01845	1131	730	176	21.0888	5.55402	-1.92487	Down	1e-70	4.46e-69
ECO_NA_19383	3450	526	127	4.98147	1.31384	-1.92279	Down	2.3e-51	7.88e-50
ECO_PNPT1_06160	2313	153	37	2.16126	0.570931	-1.92049	Down	5.44e-16	7.16e-15
ECO_COIL_05597	1554	62	15	1.30356	0.344507	-1.91986	Down	2.97e-07	1.98e-06
ECO_RPAP1_10910	4185	698	169	5.44943	1.44128	-1.91875	Down	2.02e-67	8.71e-66
ECO_MAP3K8_17423	1389	33	8	0.776252	0.205563	-1.91695	Down	0.000213404	0.00090062
ECO_NAGK_22599	894	33	8	1.20606	0.319381	-1.91695	Down	0.000213404	0.000900827
ECO_NA_08785	1038	13930	3385	438.475	116.391	-1.91352	Down	0	0
ECO_DUSP12_01176	900	37	9	1.34323	0.356909	-1.91208	Down	8.78e-05	0.000397199
ECO_CLPB_05306	2028	1310	319	21.1054	5.6141	-1.91049	Down	2.96e-124	2.26e-122
ECO_NDUFAF4_20669	543	41	10	2.46703	0.657291	-1.90817	Down	3.63e-05	0.000176603
ECO_DNA2_13460	4041	41	10	0.331502	0.0883219	-1.90817	Down	3.63e-05	0.00017665
ECO_fabp2_08349	399	131	32	10.7273	2.86243	-1.90597	Down	9.11e-14	1.07e-12
ECO_NA_17437	1203	1755	429	47.6653	12.7277	-1.90497	Down	3.47e-165	3.27e-163
ECO_FBXW8_02521	1989	45	11	0.739212	0.197385	-1.90497	Down	1.51e-05	7.81e-05
ECO_FAM204A_01126	732	49	12	2.18714	0.585096	-1.9023	Down	6.29e-06	3.46e-05
ECO_slc25a18_03543	939	49	12	1.70499	0.456113	-1.9023	Down	6.29e-06	3.46e-05
ECO_CFP_13490	1731	110	27	2.07628	0.556703	-1.89902	Down	9.97e-12	1.02e-10
ECO_PGLS_16301	762	57	14	2.44406	0.655738	-1.89809	Down	1.1e-06	6.78e-06
ECO_PRDM15_03462	3492	69	17	0.645604	0.173753	-1.89361	Down	8.2e-08	5.84e-07
ECO_eme1_02118	777	145	36	6.09731	1.65363	-1.88254	Down	7.25e-15	9.01e-14
ECO_MRPL21_22860	585	177	44	9.88573	2.68444	-1.88072	Down	8.19e-18	1.19e-16
ECO_tgm2_01499	2094	44	11	0.686542	0.187488	-1.87255	Down	2.35e-05	0.000117801
ECO_NA_09475	810	40	10	1.61349	0.440628	-1.87255	Down	5.66e-05	0.000264934
ECO_pofut2_05126	1410	40	10	0.926898	0.253127	-1.87255	Down	5.66e-05	0.000264867
ECO_THAP1_06048	771	52	13	2.20364	0.601792	-1.87255	Down	4.08e-06	2.31e-05
ECO_MRPL35_14898	540	436	109	26.3806	7.20427	-1.87255	Down	2.01e-41	5.96e-40
ECO_MANBAL_20559	261	72	18	9.01329	2.46144	-1.87255	Down	5.35e-08	3.91e-07
ECO_ANAPC11_06776	255	36	9	4.61268	1.25968	-1.87255	Down	0.000137135	0.00059783
ECO_LOC100049426_20907	1536	172	43	3.65871	0.999159	-1.87255	Down	2.94e-17	4.16e-16
ECO_stambpa_15970	1257	40	10	1.03972	0.283937	-1.87255	Down	5.66e-05	0.000264799
ECO_CTSA_16639	1419	743	186	17.1079	4.6783	-1.87061	Down	2.6e-69	1.15e-67
ECO_ufc1_03694	516	347	87	21.9721	6.01765	-1.8684	Down	3.36e-33	8.11e-32
ECO_ENOSF1_02961	1236	107	27	2.8285	0.779655	-1.85913	Down	3.66e-11	3.58e-10
ECO_METTL18_21883	1071	91	23	2.77615	0.766471	-1.85678	Down	1.12e-09	9.67e-09
ECO_ZCCHC7_04955	1656	348	88	6.8661	1.89662	-1.85606	Down	5.23e-33	1.25e-31
ECO_CLRN2_14064	702	63	16	2.93221	0.813467	-1.84983	Down	4.66e-07	3.01e-06
ECO_HAAO_01816	861	114	29	4.32606	1.20213	-1.84746	Down	1.02e-11	1.04e-10
ECO_TRDMT1_21139	1116	55	14	1.61024	0.447735	-1.84656	Down	2.64e-06	1.54e-05
ECO_NUDT21_00890	684	51	13	2.43616	0.678335	-1.84454	Down	6.32e-06	3.47e-05
ECO_A5HIN5_ORYLA_15085	1455	568	145	12.7549	3.55682	-1.84239	Down	2.46e-52	8.56e-51
ECO_NA_22890	966	622	159	21.038	5.87459	-1.84044	Down	4.52e-57	1.71e-55
ECO_SEMA6A_00669	2709	266	68	3.20822	0.895895	-1.84037	Down	2.54e-25	4.88e-24
ECO_NA_14609	1347	336	86	8.1501	2.2787	-1.8386	Down	1.54e-31	3.52e-30
ECO_PPIL3_16765	504	78	20	5.05656	1.4163	-1.83603	Down	2.27e-08	1.72e-07
ECO_NA_03305	1023	576	148	18.3966	5.16349	-1.83302	Down	1.08e-52	3.77e-51
ECO_cdk8_01362	1395	35	9	0.819757	0.230264	-1.83191	Down	0.00021307	0.000900244
ECO_DDX52_10206	1998	581	150	9.50106	2.6795	-1.82613	Down	7.12e-53	2.51e-51
ECO_NAGS_11262	1536	571	148	12.1461	3.43896	-1.82044	Down	8.85e-52	3.06e-50
ECO_NA_06757	579	81	21	4.57086	1.29449	-1.82008	Down	1.48e-08	1.14e-07
ECO_trmu_11605	1230	108	28	2.86886	0.812475	-1.82008	Down	5.64e-11	5.44e-10
ECO_YARS2_09487	1044	81	21	2.53499	0.71792	-1.82008	Down	1.48e-08	1.14e-07
ECO_NA_00752	465	158	41	11.1018	3.14694	-1.81878	Down	2.08e-15	2.68e-14
ECO_acd_00448	1806	100	26	1.80915	0.513822	-1.81597	Down	3.11e-10	2.81e-09
ECO_WBSCR16_21496	1305	50	13	1.25185	0.355541	-1.81597	Down	9.74e-06	5.21e-05
ECO_OPN3_01152	1287	50	13	1.26935	0.360514	-1.81597	Down	9.74e-06	5.21e-05
ECO_IRX1_09581	1452	638	167	14.3564	4.10494	-1.80626	Down	4.64e-57	1.75e-55
ECO_C13H10orf32_12156	312	42	11	4.39831	1.25833	-1.80544	Down	5.62e-05	0.000263125
ECO_NA_03225	384	42	11	3.57363	1.02239	-1.80544	Down	5.62e-05	0.000263058
ECO_AP3S1_04749	573	61	16	3.47829	0.996604	-1.80329	Down	1.1e-06	6.78e-06
ECO_PRRT4_18746	1821	61	16	1.09449	0.313594	-1.80329	Down	1.1e-06	6.78e-06
ECO_LIMK2_17522	1971	38	10	0.629924	0.18108	-1.79855	Down	0.000135775	0.000592184
ECO_ubin_12655	381	57	15	4.88811	1.40515	-1.79855	Down	2.62e-06	1.53e-05
ECO_RDH14_19511	858	281	74	10.7007	3.07823	-1.79752	Down	7.21e-26	1.4e-24
ECO_NA_21679	945	72	19	2.48938	0.717594	-1.79455	Down	1.26e-07	8.79e-07
ECO_NA_19525	339	68	18	6.55391	1.89509	-1.79009	Down	2.99e-07	1.99e-06
ECO_NA_11893	2079	49	13	0.770075	0.223175	-1.78682	Down	1.5e-05	7.76e-05
ECO_FAM195A_15963	438	565	150	42.1469	12.2229	-1.78584	Down	5.78e-50	1.93e-48
ECO_A8HG56_ORYLA_02493	804	143	38	5.81127	1.68688	-1.78449	Down	9.38e-14	1.1e-12
ECO_DOHH_03744	1026	135	36	4.2991	1.25231	-1.77944	Down	5.12e-13	5.7e-12
ECO_RARS2_19506	1761	60	16	1.11323	0.324278	-1.77944	Down	1.69e-06	1.01e-05
ECO_NFXL1_08131	2484	606	162	7.97099	2.32767	-1.77587	Down	4.53e-53	1.6e-51
ECO_PDCD2L_05540	1083	71	19	2.14201	0.626156	-1.77437	Down	1.93e-07	1.31e-06
ECO_KDELC1_05814	1506	56	15	1.21494	0.355487	-1.77302	Down	4.02e-06	2.28e-05
ECO_usp22_04547	1395	56	15	1.31161	0.383773	-1.77302	Down	4.02e-06	2.28e-05
ECO_psen2_05505	1302	485	130	12.1709	3.56361	-1.77202	Down	1.1e-42	3.34e-41
ECO_TMEM173_13584	1284	123	33	3.12991	0.917289	-1.77067	Down	6.55e-12	6.78e-11
ECO_tsc1b_12896	2844	5463	1471	62.7614	18.4604	-1.76545	Down	0	0
ECO_RRP15_06767	285	163	44	18.6868	5.51017	-1.76185	Down	3.08e-15	3.93e-14
ECO_NA_02943	2397	111	30	1.51303	0.446694	-1.76008	Down	8.41e-11	8e-10
ECO_C6orf108_17929	438	37	10	2.76006	0.81486	-1.76008	Down	0.000208784	0.000885597
ECO_NA_20289	1005	597	162	19.4088	5.75316	-1.75429	Down	1.86e-51	6.38e-50
ECO_NA_20345	1356	243	66	5.85515	1.73717	-1.75297	Down	7.36e-22	1.28e-20
ECO_NA_20721	621	114	31	5.99797	1.78167	-1.75124	Down	5.45e-11	5.26e-10
ECO_NUPL2_18788	1374	367	100	8.72711	2.59759	-1.74833	Down	4.07e-32	9.44e-31
ECO_SI_05070	5055	44	12	0.284395	0.0847261	-1.74702	Down	5.5e-05	0.000257578
ECO_PEX6_21550	2448	150	41	2.00203	0.597764	-1.74382	Down	5.91e-14	6.99e-13
ECO_NA_16922	1407	73	20	1.6952	0.507333	-1.74045	Down	1.89e-07	1.29e-06
ECO_polr2gl_04195	507	51	14	3.28665	0.985547	-1.73762	Down	1.46e-05	7.59e-05
ECO_ZNF408_08311	2154	80	22	1.21349	0.364531	-1.73505	Down	5.15e-08	3.77e-07
ECO_NA_03991	633	58	16	2.99375	0.902139	-1.73053	Down	3.92e-06	2.22e-05
ECO_NA_05330	2334	76	21	1.06391	0.321126	-1.72816	Down	1.21e-07	8.47e-07
ECO_BX649479.1_18979	2598	76	21	0.955797	0.288494	-1.72816	Down	1.21e-07	8.47e-07
ECO_pdxdc1_04596	1104	47	13	1.39098	0.420273	-1.7267	Down	3.5e-05	0.000170166
ECO_LRRC39_18381	1026	1386	384	44.1374	13.358	-1.7243	Down	2.17e-114	1.55e-112
ECO_rad23b_07535	1095	119	33	3.55078	1.07562	-1.72297	Down	3.44e-11	3.38e-10
ECO_NA_13649	2043	162	45	2.59082	0.786143	-1.72055	Down	1.04e-14	1.28e-13
ECO_NA_12521	2046	287	80	4.58319	1.39554	-1.71553	Down	7.82e-25	1.49e-23
ECO_NA_17829	1704	43	12	0.824499	0.251344	-1.71385	Down	8.38e-05	0.000380411
ECO_ACP6_04711	1275	43	12	1.10192	0.335914	-1.71385	Down	8.38e-05	0.000380317
ECO_FBXO7_10715	1392	1446	404	33.9407	10.3586	-1.71219	Down	4.17e-118	3.07e-116
ECO_TSPO_15206	486	93	26	6.25227	1.90939	-1.71127	Down	5.82e-09	4.69e-08
ECO_gtf3c3_18967	2895	50	14	0.564303	0.172598	-1.70905	Down	2.22e-05	0.000112104
ECO_XRCC2_23028	1698	221	62	4.25251	1.3032	-1.70626	Down	2.48e-19	3.89e-18
ECO_THOC3_11968	969	57	16	1.92195	0.589323	-1.70544	Down	5.94e-06	3.29e-05
ECO_CD2_15757	1014	174	49	5.60664	1.72471	-1.70078	Down	1.82e-15	2.35e-14
ECO_NA_12434	771	39	11	1.65273	0.509208	-1.69852	Down	0.000201528	0.000856401
ECO_DCPS_17115	993	78	22	2.56647	0.790734	-1.69852	Down	1.18e-07	8.23e-07
ECO_NA_19850	1626	177	50	3.55667	1.09751	-1.6963	Down	1.18e-15	1.54e-14
ECO_NA_03180	2271	46	13	0.661808	0.204307	-1.69567	Down	5.31e-05	0.000249858
ECO_NA_20484	2166	46	13	0.69389	0.214211	-1.69567	Down	5.31e-05	0.000249794
ECO_asb12a_17899	915	640	181	22.8534	7.06016	-1.69463	Down	1.6e-52	5.6e-51
ECO_NA_19792	1173	198	56	5.51516	1.70391	-1.69455	Down	2.56e-17	3.64e-16
ECO_NA_16870	651	198	56	9.93746	3.07018	-1.69455	Down	2.56e-17	3.64e-16
ECO_NA_13583	624	767	217	40.1608	12.4117	-1.69408	Down	1.41e-62	5.79e-61
ECO_FASTKD3_22554	1767	820	232	15.1624	4.68607	-1.69405	Down	8.89e-67	3.79e-65
ECO_NA_07294	2325	60	17	0.843178	0.260966	-1.69198	Down	3.79e-06	2.15e-05
ECO_NA_22615	873	67	19	2.50756	0.776777	-1.69071	Down	1.02e-06	6.32e-06
ECO_CU019624.1_17926	1368	148	42	3.53482	1.09577	-1.68969	Down	2.95e-13	3.34e-12
ECO_scn1ba_08987	618	162	46	8.56481	2.6566	-1.68884	Down	2.28e-14	2.75e-13
ECO_RRP15_08267	252	88	25	11.4097	3.54076	-1.68813	Down	2.06e-08	1.57e-07
ECO_WDR3_05568	2799	341	97	3.98055	1.23688	-1.68627	Down	1.48e-28	3.13e-27
ECO_NA_06811	1830	165	47	2.94594	0.916651	-1.68428	Down	1.47e-14	1.8e-13
ECO_slc25a28_03325	1221	1712	488	45.812	14.2647	-1.68328	Down	3.2e-136	2.61e-134
ECO_myh7bb_08100	5256	859	245	5.33985	1.66367	-1.68243	Down	3.28e-69	1.44e-67
ECO_DDA1_08011	303	42	12	4.52895	1.4135	-1.67991	Down	0.000127187	0.000559106
ECO_PXMP2_17505	585	147	42	8.21018	2.56242	-1.67991	Down	4.43e-13	4.94e-12
ECO_NCBP2_05372	498	70	20	4.59261	1.43337	-1.67991	Down	6.52e-07	4.14e-06
ECO_rcor3_21552	1527	157	45	3.35932	1.05179	-1.67532	Down	7.93e-14	9.29e-13
ECO_C20orf20_08098	624	101	29	5.28844	1.65871	-1.67278	Down	2.32e-09	1.94e-08
ECO_AGMAT_21771	1092	254	73	7.5998	2.38593	-1.67141	Down	2.07e-21	3.51e-20
ECO_LARP6_20245	1434	80	23	1.82277	0.572448	-1.67092	Down	1.13e-07	7.95e-07
ECO_Q3V605_ORYLA_14765	789	73	21	3.02299	0.949947	-1.67006	Down	4.17e-07	2.72e-06
ECO_UBAC2_00213	1062	66	19	2.03054	0.638537	-1.66902	Down	1.54e-06	9.28e-06
ECO_CR384059.1_15245	1206	132	38	3.57617	1.12459	-1.66902	Down	8.63e-12	8.85e-11
ECO_DRAM1_07130	975	45	13	1.50799	0.475878	-1.66396	Down	8.03e-05	0.000365482
ECO_SLC25A33_20494	963	3209	930	108.877	34.4678	-1.65937	Down	1.47e-248	1.95e-246
ECO_RPF2_00715	903	296	86	10.7101	3.39913	-1.65574	Down	2.15e-24	4.05e-23
ECO_SNUPN_02956	1125	1029	299	29.8851	9.48584	-1.65558	Down	9.82e-81	4.85e-79
ECO_PCGF3_08224	699	96	28	4.4873	1.42968	-1.65016	Down	8.11e-09	6.43e-08
ECO_NA_08790	801	5930	1732	241.887	77.1743	-1.64814	Down	0	0
ECO_FANCM_12086	6108	65	19	0.347701	0.111023	-1.64699	Down	2.31e-06	1.36e-05
ECO_SLC35A4_13107	978	41	12	1.36973	0.437925	-1.64514	Down	0.000192155	0.000819601
ECO_TMEM199_07996	600	41	12	2.23267	0.713818	-1.64514	Down	0.000192155	0.000819411
ECO_TRAP1_15069	2082	1742	510	27.3375	8.74272	-1.64473	Down	3.78e-134	3.03e-132
ECO_igfbp1a_05233	789	775	227	32.0934	10.2685	-1.64405	Down	1.19e-60	4.66e-59
ECO_FAM203B_15445	1173	92	27	2.5626	0.821529	-1.64123	Down	1.89e-08	1.45e-07
ECO_NSMAF_00016	2694	184	54	2.23157	0.715407	-1.64123	Down	1.52e-15	1.97e-14
ECO_adob_20982	780	92	27	3.85376	1.23545	-1.64123	Down	1.89e-08	1.45e-07
ECO_tars_10996	2148	279	82	4.24386	1.3625	-1.63912	Down	8.98e-23	1.6e-21
ECO_SNRNP40_09998	1143	51	15	1.45786	0.468384	-1.63809	Down	3.21e-05	0.000157394
ECO_OSTC_19995	435	183	54	13.7453	4.43059	-1.63336	Down	2.25e-15	2.9e-14
ECO_SLC30A9_09513	1659	166	49	3.26929	1.05416	-1.63288	Down	4.51e-14	5.36e-13
ECO_unknown_04194	579	586	173	33.0682	10.6641	-1.63268	Down	7.75e-46	2.44e-44
ECO_PTRHD1_18863	381	152	45	13.035	4.21546	-1.62863	Down	5.84e-13	6.47e-12
ECO_NA_18996	1569	151	45	3.14445	1.02364	-1.6191	Down	8.66e-13	9.52e-12
ECO_stx16_12791	954	104	31	3.56185	1.15977	-1.61879	Down	3.17e-09	2.61e-08
ECO_NA_10523	1500	67	20	1.4594	0.475878	-1.61671	Down	2.2e-06	1.3e-05
ECO_wdfy2_17982	1203	87	26	2.3629	0.771374	-1.61505	Down	6.59e-08	4.75e-07
ECO_GOLGA5_11182	2295	1223	366	17.4115	5.69188	-1.61306	Down	3.46e-92	1.98e-90
ECO_HCK_14247	1401	50	15	1.16607	0.382129	-1.60952	Down	4.81e-05	0.000228025
ECO_ptrh2_03450	516	50	15	3.166	1.03753	-1.60952	Down	4.81e-05	0.000228201
ECO_ABHD13_13361	1005	50	15	1.62553	0.5327	-1.60952	Down	4.81e-05	0.000228083
ECO_GSTZ1_11720	648	60	18	3.02529	0.991413	-1.60952	Down	8.14e-06	4.4e-05
ECO_TAL2_15366	1131	50	15	1.44444	0.473354	-1.60952	Down	4.81e-05	0.000228142
ECO_TRUB2_15193	975	93	28	3.11652	1.02497	-1.60435	Down	2.68e-08	2.02e-07
ECO_NA_09490	2034	518	156	8.32089	2.73735	-1.60396	Down	9.93e-40	2.81e-38
ECO_abcc8_06667	4755	126	38	0.865787	0.285227	-1.6019	Down	9.38e-11	8.86e-10
ECO_trit1_12464	1410	63	19	1.45986	0.480941	-1.6019	Down	5.16e-06	2.87e-05
ECO_sft2d1_11465	483	53	16	3.58525	1.18231	-1.60047	Down	3.03e-05	0.000149901
ECO_TMEM161B_13967	1479	53	16	1.17084	0.386108	-1.60047	Down	3.03e-05	0.000149861
ECO_NA_22085	495	11263	3404	743.43	245.438	-1.59884	Down	0	0
ECO_ETV7_14807	1149	43	13	1.22276	0.403813	-1.59838	Down	0.000181369	0.000777206
ECO_NA_19399	924	66	20	2.3338	0.77253	-1.59502	Down	3.27e-06	1.88e-05
ECO_mrps33_21578	321	89	27	9.05891	3.00204	-1.5934	Down	6.24e-08	4.51e-07
ECO_arg2_11173	1050	1162	353	36.1583	11.9989	-1.59142	Down	5.02e-86	2.67e-84
ECO_ZFP91_22444	2124	92	28	1.41522	0.470501	-1.58876	Down	3.98e-08	2.94e-07
ECO_mtif2_05494	1941	575	175	9.67907	3.21788	-1.58876	Down	2.42e-43	7.39e-42
ECO_NA_09505	2103	69	21	1.07202	0.3564	-1.58876	Down	2.07e-06	1.23e-05
ECO_ADSS_05696	948	213	65	7.34112	2.44716	-1.58489	Down	5.66e-17	7.86e-16
ECO_CABZ01014863.1_19585	1950	180	55	3.01598	1.00667	-1.58304	Down	1.52e-14	1.85e-13
ECO_TBCC_19767	1038	85	26	2.67555	0.893991	-1.5815	Down	1.45e-07	1e-06
ECO_bcat2_09693	1173	428	131	11.9217	3.98594	-1.58059	Down	1.89e-32	4.43e-31
ECO_GLS2_17377	1734	1395	427	26.2855	8.78893	-1.58051	Down	6.62e-102	4.14e-100
ECO_NA_09529	2391	49	15	0.669588	0.223908	-1.58037	Down	7.17e-05	0.000329875
ECO_krt4_22766	1767	150	46	2.77361	0.929134	-1.57781	Down	2.66e-12	2.82e-11
ECO_fam118b_05008	969	75	23	2.52888	0.847152	-1.57781	Down	8.36e-07	5.23e-06
ECO_CCDC64B_16576	1407	88	27	2.04352	0.6849	-1.5771	Down	9.24e-08	6.54e-07
ECO_C3H19orf52_03726	768	117	36	4.97755	1.67301	-1.57299	Down	7.41e-10	6.48e-09
ECO_PLAA_20004	2397	1686	519	22.9816	7.72781	-1.57235	Down	7.21e-122	5.45e-120
ECO_plekhh1_13262	4266	81	25	0.620377	0.209159	-1.56854	Down	3.38e-07	2.22e-06
ECO_WDR74_21647	996	100	31	3.28044	1.11086	-1.56221	Down	1.52e-08	1.17e-07
ECO_ABCA7_11911	6702	100	31	0.487514	0.165088	-1.56221	Down	1.52e-08	1.18e-07
ECO_ccdc25_03627	603	145	45	7.85673	2.6635	-1.56061	Down	8.99e-12	9.21e-11
ECO_SLC25A32_04146	885	58	18	2.14129	0.725916	-1.56061	Down	1.8e-05	9.2e-05
ECO_pold1_02024	3249	277	86	2.78562	0.944726	-1.56003	Down	3.57e-21	6e-20
ECO_HLX_12219	1167	277	86	7.75533	2.63018	-1.56003	Down	3.57e-21	6.01e-20
ECO_MRTO4_12752	714	248	77	11.3487	3.84902	-1.55996	Down	4.11e-19	6.37e-18
ECO_CKAP4_07143	1221	45	14	1.20417	0.409232	-1.55705	Down	0.000169745	0.000729266
ECO_TMEM177_03747	933	122	38	4.27238	1.45365	-1.55536	Down	4.45e-10	3.97e-09
ECO_Q9PTV6_ORYLA_16134	828	61	19	2.40708	0.818994	-1.55536	Down	1.14e-05	6.01e-05
ECO_senp3b_07885	1743	61	19	1.14347	0.389057	-1.55536	Down	1.14e-05	6.01e-05
ECO_MCFD2_01804	468	48	15	3.35109	1.14394	-1.55062	Down	0.000106604	0.000476141
ECO_NA_14327	3504	80	25	0.745963	0.254644	-1.55062	Down	4.98e-07	3.22e-06
ECO_MRPL1_17823	819	147	46	5.86441	2.00462	-1.54866	Down	8.45e-12	8.68e-11
ECO_SEPHS1_06543	1173	131	41	3.64892	1.24751	-1.54842	Down	1.16e-10	1.09e-09
ECO_NA_14100	1851	492	154	8.6846	2.96942	-1.54828	Down	5.16e-36	1.34e-34
ECO_ss18_10580	1209	115	36	3.10787	1.06276	-1.54812	Down	1.6e-09	1.36e-08
ECO_NA_12696	2805	67	21	0.780429	0.267204	-1.54632	Down	4.55e-06	2.55e-05
ECO_NA_06749	5898	134	42	0.74232	0.254157	-1.54632	Down	7.42e-11	7.09e-10
ECO_NA_11147	912	51	16	1.82712	0.626156	-1.54498	Down	6.7e-05	0.000309894
ECO_RAB33B_17132	729	51	16	2.28578	0.783339	-1.54498	Down	6.7e-05	0.000309972
ECO_FP103059.1_02604	1653	89	28	1.75917	0.604564	-1.54093	Down	1.28e-07	8.88e-07
ECO_rcn3_00456	951	178	56	6.11548	2.10167	-1.54093	Down	6.66e-14	7.84e-13
ECO_GLT8D1_18351	1188	54	17	1.48514	0.510728	-1.53998	Down	4.22e-05	0.000202498
ECO_crym_02215	933	54	17	1.89105	0.650316	-1.53998	Down	4.22e-05	0.000202445
ECO_METTL2A_09590	939	57	18	1.98336	0.68417	-1.53552	Down	2.66e-05	0.00013244
ECO_NA_18976	2781	57	18	0.669677	0.231009	-1.53552	Down	2.66e-05	0.000132476
ECO_NA_19508	1410	79	25	1.83062	0.632817	-1.53248	Down	7.33e-07	4.62e-06
ECO_GPSM3_11652	1053	60	19	1.86172	0.643995	-1.53151	Down	1.68e-05	8.62e-05
ECO_NA_14383	1488	1673	530	36.7354	12.7125	-1.53092	Down	2.14e-116	1.55e-114
ECO_CCNF_15083	2580	406	129	5.14159	1.78454	-1.52666	Down	2.01e-29	4.39e-28
ECO_ETFB_20711	714	2538	807	116.141	40.3397	-1.5256	Down	1.08e-174	1.05e-172
ECO_PIK3IP1_17523	840	389	124	15.1308	5.26865	-1.52198	Down	3.89e-28	8.12e-27
ECO_DUS2L_05543	1455	94	30	2.11084	0.735894	-1.52025	Down	7.58e-08	5.44e-07
ECO_serinc1_04946	1380	4250	1358	100.624	35.1219	-1.51853	Down	3.39e-289	5.07e-287
ECO_TOMM40_02310	1029	488	156	15.4951	5.41086	-1.51789	Down	9.26e-35	2.31e-33
ECO_DPP3_03492	2193	306	98	4.55905	1.59494	-1.51523	Down	2.5e-22	4.38e-21
ECO_PDHX_06625	1488	2994	959	65.7416	23.0024	-1.51502	Down	1.2e-203	1.36e-201
ECO_TUBA1C_05129	1020	979	314	31.3598	10.9872	-1.5131	Down	1e-67	4.33e-66
ECO_gtf2f1_04905	1584	162	52	3.34157	1.17167	-1.51196	Down	1.81e-12	1.95e-11
ECO_DYNC2LI1_06142	1122	56	18	1.63075	0.572581	-1.50998	Down	3.92e-05	0.000189324
ECO_MRPL49_08757	537	227	73	13.8116	4.85183	-1.50927	Down	7.35e-17	1.02e-15
ECO_MRPL3_16156	933	292	94	10.2257	3.59587	-1.50779	Down	3.11e-21	5.25e-20
ECO_C1GALT1C1_22071	954	59	19	2.02067	0.710825	-1.50727	Down	2.47e-05	0.000123463
ECO_PIGS_10202	1659	90	29	1.7725	0.623891	-1.50642	Down	1.75e-07	1.2e-06
ECO_MRPL16_07596	696	192	62	9.01329	3.17936	-1.50332	Down	2.08e-14	2.52e-13
ECO_ITPK1_14893	1293	65	21	1.6425	0.579666	-1.5026	Down	9.84e-06	5.25e-05
ECO_MKRN1_21574	1224	4454	1446	118.894	42.1642	-1.49558	Down	2.69e-296	4.15e-294
ECO_GPATCH4_11695	1395	194	63	4.54379	1.61185	-1.49518	Down	1.94e-14	2.35e-13
ECO_uba52_08039	387	86	28	7.2607	2.58229	-1.49146	Down	4.02e-07	2.63e-06
ECO_TTC1_14596	546	494	161	29.5614	10.5242	-1.49	Down	2.9e-34	7.17e-33
ECO_unknown_05978	387	46	15	3.88363	1.38337	-1.48922	Down	0.000232356	0.000973004
ECO_NA_06499	1656	325	106	6.41231	2.28456	-1.48893	Down	4.66e-23	8.34e-22
ECO_unknown_08716	813	1597	521	64.1809	22.872	-1.48856	Down	9.1e-107	5.84e-105
ECO_NA_15372	1137	141	46	4.05182	1.44396	-1.48854	Down	8.19e-11	7.8e-10
ECO_CEP57L1_02001	1470	49	16	1.08911	0.388472	-1.48726	Down	0.000145686	0.000632854
ECO_rnps1_04553	702	49	16	2.28061	0.813467	-1.48726	Down	0.000145686	0.000633004
ECO_dctd_18291	525	49	16	3.0495	1.08772	-1.48726	Down	0.000145686	0.000632705
ECO_pgam1a_22204	825	52	17	2.0594	0.735448	-1.48553	Down	9.15e-05	0.000412914
ECO_SIL1_17144	1287	52	17	1.32013	0.471441	-1.48553	Down	9.15e-05	0.000412813
ECO_lfng_02854	1119	107	35	3.12424	1.11634	-1.48473	Down	1.68e-08	1.29e-07
ECO_NA_09631	2367	272	89	3.75458	1.34199	-1.48428	Down	1.84e-19	2.9e-18
ECO_mmp13a_04301	1425	116	38	2.65971	0.951757	-1.4826	Down	4.35e-09	3.54e-08
ECO_FSCB_05709	1779	58	19	1.06523	0.381184	-1.4826	Down	3.62e-05	0.000176132
ECO_prkab1a_18810	810	61	20	2.46057	0.881256	-1.48136	Down	2.28e-05	0.000114805
ECO_fbxo30_13235	2196	451	148	6.7102	2.4054	-1.48008	Down	3.96e-31	8.9e-30
ECO_NA_01434	1467	73	24	1.62586	0.5839	-1.47741	Down	3.63e-06	2.07e-05
ECO_NA_12891	1455	368	121	8.26373	2.96811	-1.47725	Down	1.27e-25	2.45e-24
ECO_flt4_16557	4110	88	29	0.699571	0.251833	-1.474	Down	3.72e-07	2.43e-06
ECO_Q3V5Z7_ORYLA_14700	819	185	61	7.38039	2.65829	-1.4732	Down	1.44e-13	1.66e-12
ECO_zc3h15_04674	1314	1254	414	31.1812	11.2451	-1.47139	Down	7.93e-83	4.03e-81
ECO_ABHD16B_00053	1710	106	35	2.02535	0.730515	-1.47119	Down	2.45e-08	1.85e-07
ECO_PWP1_15323	1524	106	35	2.27254	0.819672	-1.47119	Down	2.45e-08	1.85e-07
ECO_NA_14971	1956	2762	912	46.1366	16.6411	-1.47116	Down	4.11e-180	4.08e-178
ECO_GNL2_20682	2202	2377	785	35.2698	12.7236	-1.47093	Down	3.02e-155	2.68e-153
ECO_CARKD_13368	1863	327	108	5.7349	2.06904	-1.47081	Down	8.4e-23	1.5e-21
ECO_FKBP9_10011	1680	118	39	2.2949	0.828538	-1.46979	Down	4.02e-09	3.28e-08
ECO_AHRR_00254	2079	181	60	2.84456	1.03004	-1.46551	Down	3.26e-13	3.67e-12
ECO_PINX1_05956	1032	500	166	15.83	5.74097	-1.4633	Down	8.7e-34	2.13e-32
ECO_NA_18261	1077	123	41	3.73148	1.35871	-1.45751	Down	2.37e-09	1.97e-08
ECO_NA_07418	762	72	24	3.08723	1.12412	-1.45751	Down	5.29e-06	2.94e-05
ECO_C11orf58_11218	453	297	99	21.4215	7.79999	-1.45751	Down	1.36e-20	2.25e-19
ECO_hs3st1l2_21092	924	60	20	2.12163	0.77253	-1.45751	Down	3.33e-05	0.000162756
ECO_alas1_07052	1845	333	111	5.89711	2.14726	-1.45751	Down	6.66e-23	1.19e-21
ECO_gorab_19024	1077	102	34	3.09439	1.12673	-1.45751	Down	5.58e-08	4.07e-07
ECO_SNX15_22626	1245	78	26	2.04699	0.745352	-1.45751	Down	2.12e-06	1.26e-05
ECO_NA_00885	8553	171	57	0.653234	0.237856	-1.45751	Down	1.8e-12	1.94e-11
ECO_SRP19_12925	426	213	71	16.3366	5.94848	-1.45751	Down	3.48e-15	4.41e-14
ECO_gabbr1a_11704	2970	105	35	1.15511	0.4206	-1.45751	Down	3.55e-08	2.64e-07
ECO_OAF_16587	822	48	16	1.90792	0.694713	-1.45751	Down	0.000213382	0.000900941
ECO_ZGPAT_08922	1587	165	55	3.39702	1.23692	-1.45751	Down	4.41e-12	4.62e-11
ECO_GOLM1_12667	1089	218	73	6.54063	2.3925	-1.45091	Down	2.06e-15	2.65e-14
ECO_JMJD7_14219	888	197	66	7.24844	2.6527	-1.45021	Down	4.67e-14	5.54e-13
ECO_LMF1_01857	1734	125	42	2.35533	0.864485	-1.44602	Down	2.18e-09	1.83e-08
ECO_AVPI1_21846	582	351	118	19.7049	7.23629	-1.44524	Down	8.93e-24	1.64e-22
ECO_NA_16064	3201	113	38	1.15341	0.423697	-1.4448	Down	1.32e-08	1.03e-07
ECO_IMPACT_07834	924	208	70	7.355	2.70385	-1.44371	Down	1.13e-14	1.38e-13
ECO_RELB_00537	1152	300	101	8.50864	3.12915	-1.44316	Down	1.67e-20	2.74e-19
ECO_NA_20914	1476	98	33	2.16936	0.797967	-1.44287	Down	1.27e-07	8.83e-07
ECO_RRP36_22881	687	98	33	4.6608	1.71441	-1.44287	Down	1.27e-07	8.84e-07
ECO_ANKRD27_12567	2208	178	60	2.63398	0.969861	-1.44139	Down	9.8e-13	1.07e-11
ECO_mul1a_13825	1074	169	57	5.14131	1.89421	-1.44054	Down	3.75e-12	3.95e-11
ECO_MSTO1_00360	1767	77	26	1.42379	0.525163	-1.4389	Down	3.07e-06	1.77e-05
ECO_NA_15082	390	302	102	25.3008	9.33454	-1.43853	Down	1.54e-20	2.54e-19
ECO_PROX1_01737	2424	71	24	0.957011	0.353375	-1.43734	Down	7.68e-06	4.17e-05
ECO_COG1_04109	2976	618	209	6.78495	2.50652	-1.43665	Down	2.67e-40	7.68e-39
ECO_NA_01273	6069	65	22	0.349935	0.129379	-1.43549	Down	1.93e-05	9.8e-05
ECO_NA_09837	1080	62	21	1.87568	0.693989	-1.43443	Down	3.05e-05	0.000150579
ECO_IRX5_20277	1437	62	21	1.4097	0.521579	-1.43443	Down	3.05e-05	0.00015062
ECO_SCXA_05516	666	59	20	2.89447	1.0718	-1.43327	Down	4.84e-05	0.00022948
ECO_NA_13336	534	56	19	3.4264	1.2699	-1.43198	Down	7.7e-05	0.000351365
ECO_WDR6_02479	4305	56	19	0.425017	0.157521	-1.43198	Down	7.7e-05	0.000351277
ECO_Q6I749_ORYLA_00601	1776	439	149	8.07631	2.99434	-1.43146	Down	5.99e-29	1.28e-27
ECO_NA_09776	1329	53	18	1.30299	0.483398	-1.43055	Down	0.000122431	0.000541048
ECO_CR352306.1_05947	2628	53	18	0.658934	0.244458	-1.43055	Down	0.000122431	0.000541178
ECO_agpat9_02725	498	303	103	19.8795	7.38185	-1.42922	Down	2.04e-20	3.33e-19
ECO_ZBTB48_14389	2286	100	34	1.42927	0.530835	-1.42894	Down	1.17e-07	8.18e-07
ECO_FAM126B_05148	1812	50	17	0.901577	0.334848	-1.42894	Down	0.000195023	0.000830677
ECO_PSMG4_01188	375	50	17	4.35642	1.61799	-1.42894	Down	0.000195023	0.00083087
ECO_NA_14148	2127	497	169	7.63449	2.83581	-1.42877	Down	1.78e-32	4.19e-31
ECO_NA_17038	450	91	31	6.60724	2.4587	-1.42615	Down	4.55e-07	2.95e-06
ECO_POLR2K_18106	165	88	30	17.4257	6.48925	-1.42509	Down	7.17e-07	4.53e-06
ECO_TAF8_08445	927	88	30	3.10166	1.15504	-1.42509	Down	7.17e-07	4.53e-06
ECO_FRK_14296	2217	85	29	1.25269	0.466863	-1.42396	Down	1.13e-06	6.94e-06
ECO_NA_08705	822	243	83	9.65886	3.60382	-1.42232	Down	1.47e-16	2e-15
ECO_NA_00066	1665	161	55	3.15939	1.17898	-1.42211	Down	1.9e-11	1.91e-10
ECO_MTIF3_03040	732	219	75	9.77517	3.65685	-1.41852	Down	5.17e-15	6.48e-14
ECO_ctsz_12784	894	1387	475	50.6909	18.9633	-1.41852	Down	1.19e-86	6.37e-85
ECO_NTAN1_08154	918	67	23	2.38464	0.894216	-1.41508	Down	1.76e-05	9.01e-05
ECO_BX004812.1_11253	1776	335	115	6.16301	2.31106	-1.41508	Down	4.2e-22	7.32e-21
ECO_LONRF2_00346	2253	1045	359	15.1547	5.68709	-1.414	Down	2.02e-65	8.49e-64
ECO_GRWD1_10791	1356	183	63	4.40943	1.6582	-1.41097	Down	1.09e-12	1.19e-11
ECO_ldb2a_08266	1107	58	20	1.71187	0.644822	-1.4086	Down	7.02e-05	0.000323441
ECO_SETD6_20375	1329	87	30	2.13888	0.805663	-1.4086	Down	1.03e-06	6.39e-06
ECO_Q5CB06_ORYLA_22607	1002	58	20	1.89126	0.712393	-1.4086	Down	7.02e-05	0.00032336
ECO_COPS7A_00068	771	1400	483	59.3287	22.3589	-1.40788	Down	1.76e-86	9.4e-85
ECO_NFYC_10015	996	472	163	15.4837	5.84098	-1.40647	Down	3.08e-30	6.83e-29
ECO_pola1_23019	4629	110	38	0.77642	0.292991	-1.40598	Down	3.95e-08	2.93e-07
ECO_NA_08272	1071	136	47	4.14897	1.56627	-1.40542	Down	9.85e-10	8.52e-09
ECO_NA_22917	777	639	221	26.8702	10.1515	-1.40432	Down	2.86e-40	8.21e-39
ECO_apoeb_02306	828	315	109	12.43	4.69844	-1.40357	Down	1.22e-20	2.02e-19
ECO_CYBASC3_20650	732	72	25	3.21375	1.21895	-1.39862	Down	1.01e-05	5.4e-05
ECO_RHCE_17260	1245	69	24	1.8108	0.688017	-1.39611	Down	1.6e-05	8.25e-05
ECO_FAM168B_00013	642	69	24	3.5116	1.33424	-1.39611	Down	1.6e-05	8.26e-05
ECO_UBE2S_10785	702	92	32	4.28195	1.62693	-1.39611	Down	5.98e-07	3.82e-06
ECO_VPS26B_21991	1002	66	23	2.15212	0.819252	-1.39338	Down	2.54e-05	0.000126744
ECO_NA_04688	648	86	30	4.33625	1.65236	-1.39193	Down	1.49e-06	8.98e-06
ECO_NDUFAF2_06801	489	86	30	5.7462	2.18962	-1.39193	Down	1.49e-06	8.98e-06
ECO_slc25a40_08942	1035	817	285	25.7913	9.82792	-1.39193	Down	2.32e-50	7.79e-49
ECO_ATP2B3_16592	954	129	45	4.41807	1.68353	-1.39193	Down	3.46e-09	2.84e-08
ECO_NA_17913	1254	86	30	2.24074	0.853849	-1.39193	Down	1.49e-06	8.98e-06
ECO_GATM_22692	1266	2148	750	55.436	21.1439	-1.39058	Down	2.79e-129	2.19e-127
ECO_FTSJ1_22762	963	229	80	7.76963	2.96497	-1.38983	Down	3.33e-15	4.23e-14
ECO_NA_04517	1383	698	244	16.4901	6.29687	-1.3889	Down	3.89e-43	1.19e-41
ECO_MRPS15_20671	774	123	43	5.19225	1.98283	-1.3888	Down	8.52e-09	6.73e-08
ECO_NA_03613	5976	123	43	0.67249	0.256812	-1.3888	Down	8.52e-09	6.73e-08
ECO_ERP44_08972	1947	246	86	4.1282	1.57648	-1.3888	Down	3.3e-16	4.39e-15
ECO_il4r_03793	705	183	64	8.48112	3.24002	-1.38825	Down	2.04e-12	2.19e-11
ECO_AP1M1_00994	1272	100	35	2.56865	0.98206	-1.38712	Down	2.2e-07	1.49e-06
ECO_NA_09204	522	180	63	11.2666	4.30752	-1.38712	Down	3.19e-12	3.37e-11
ECO_CT573494.2_10946	1338	60	21	1.46516	0.560171	-1.38712	Down	6.38e-05	0.000295882
ECO_C3VV11_ORYLA_05957	1077	431	151	13.0753	5.00401	-1.38569	Down	3.61e-27	7.32e-26
ECO_NA_19819	1431	77	27	1.75809	0.673413	-1.38445	Down	5.83e-06	3.23e-05
ECO_nlk1_02705	1383	114	40	2.69323	1.03227	-1.38351	Down	3.29e-08	2.46e-07
ECO_GTPBP8_09778	753	282	99	12.2362	4.69243	-1.38275	Down	2.98e-18	4.46e-17
ECO_OTUD6A_10026	906	356	125	12.8385	4.92424	-1.3825	Down	1.22e-22	2.16e-21
ECO_HAPLN2_00698	1023	111	39	3.54518	1.36065	-1.38156	Down	5.17e-08	3.79e-07
ECO_cnot8_21926	858	54	19	2.05635	0.790357	-1.37951	Down	0.000160997	0.000693301
ECO_SRSF7_11064	732	71	25	3.16912	1.21895	-1.37844	Down	1.46e-05	7.56e-05
ECO_TBC1D7_01191	915	88	31	3.14234	1.2092	-1.37779	Down	1.35e-06	8.22e-06
ECO_CYP20A1_16410	1395	88	31	2.0611	0.793131	-1.37779	Down	1.35e-06	8.22e-06
ECO_SNRPA1_00882	876	105	37	3.9163	1.50749	-1.37734	Down	1.27e-07	8.86e-07
ECO_PYCRL_20740	1296	68	24	1.71433	0.660942	-1.37505	Down	2.3e-05	0.000115853
ECO_BX324212.2_03189	2067	85	30	1.3436	0.51801	-1.37505	Down	2.13e-06	1.26e-05
ECO_TMUB1_21687	837	688	243	26.8568	10.3619	-1.374	Down	7.01e-42	2.09e-40
ECO_TXNL1_12709	843	410	145	15.8909	6.139	-1.37212	Down	1.46e-25	2.82e-24
ECO_LENG1_10798	843	328	116	12.7127	4.9112	-1.37212	Down	9.29e-21	1.54e-19
ECO_C1orf27_03515	693	147	52	6.93067	2.6781	-1.37178	Down	4.35e-10	3.89e-09
ECO_NA_00214	1710	96	34	1.83428	0.709643	-1.37005	Down	4.95e-07	3.2e-06
ECO_CAND2_20645	3543	14159	5019	130.573	50.5596	-1.3688	Down	0	0
ECO_NA_12880	1077	378	134	11.4675	4.44065	-1.3687	Down	1.32e-23	2.42e-22
ECO_CRLS1_09101	1059	976	346	30.1124	11.661	-1.36866	Down	2.33e-58	8.9e-57
ECO_NA_16317	4158	220	78	1.72874	0.669526	-1.36851	Down	2.34e-14	2.81e-13
ECO_mdha_16057	1020	14759	5243	472.768	183.458	-1.36568	Down	0	0
ECO_NA_18736	1815	1097	390	19.7479	7.66911	-1.36457	Down	4.37e-65	1.82e-63
ECO_minal_05763	663	163	58	8.03277	3.12228	-1.3633	Down	6.02e-11	5.79e-10
ECO_NA_01893	7539	222	79	0.962123	0.373999	-1.36319	Down	2.13e-14	2.57e-13
ECO_TMTC4_19149	2226	59	21	0.866	0.336706	-1.36288	Down	9.17e-05	0.000413581
ECO_LYSMD2_22683	987	118	42	3.90621	1.51876	-1.36288	Down	2.72e-08	2.04e-07
ECO_NA_11768	1800	233	83	4.22936	1.64575	-1.3617	Down	5.11e-15	6.42e-14
ECO_NA_18978	1518	87	31	1.87257	0.728865	-1.3613	Down	1.93e-06	1.15e-05
ECO_cox16_11195	321	502	179	51.0964	19.9024	-1.36028	Down	1.48e-30	3.29e-29
ECO_rps6kb1b_05053	1518	658	235	14.1627	5.52527	-1.35798	Down	1.9e-39	5.36e-38
ECO_NA_14040	627	196	70	10.2136	3.98463	-1.35798	Down	8.2e-13	9.02e-12
ECO_SLC25A26_12349	795	70	25	2.87688	1.12235	-1.35798	Down	2.09e-05	0.000105582
ECO_NA_08446	360	789	282	71.6087	27.9579	-1.35688	Down	6.55e-47	2.1e-45
ECO_CCDC127_20872	822	109	39	4.33257	1.69336	-1.35533	Down	1.05e-07	7.39e-07
ECO_ALG3_13824	1398	338	121	7.89952	3.08912	-1.35457	Down	5.83e-21	9.7e-20
ECO_NA_03355	3381	81	29	0.782764	0.306133	-1.35442	Down	4.8e-06	2.68e-05
ECO_ACTR6_19050	1191	67	24	1.83804	0.719212	-1.35368	Down	3.3e-05	0.000161354
ECO_sepx1a_05861	279	67	24	7.84624	3.07018	-1.35368	Down	3.3e-05	0.000161397
ECO_HDDC3_07811	429	67	24	5.1028	1.99669	-1.35368	Down	3.3e-05	0.00016144
ECO_NA_00140	432	53	19	4.00851	1.56974	-1.35254	Down	0.0002314	0.000969222
ECO_glt25d2_06091	1848	541	194	9.56503	3.74677	-1.35212	Down	1.6e-32	3.77e-31
ECO_SETDB2_21233	1923	167	60	2.83745	1.1136	-1.34936	Down	4.97e-11	4.81e-10
ECO_MCAT_07136	1161	64	23	1.8011	0.707054	-1.34899	Down	5.22e-05	0.000245928
ECO_C12orf4_07389	1659	75	27	1.47709	0.580864	-1.34648	Down	1.19e-05	6.29e-05
ECO_NA_15656	1884	633	228	10.9778	4.31928	-1.34572	Down	1.64e-37	4.41e-36
ECO_GRIPAP1_18431	1104	186	67	5.50472	2.16602	-1.34562	Down	4.41e-12	4.62e-11
ECO_NA_11831	957	580	209	19.8019	7.79456	-1.3451	Down	1.74e-34	4.33e-33
ECO_NA_11187	537	116	42	7.05789	2.79147	-1.33821	Down	5.5e-08	4.01e-07
ECO_hspa8_11310	1968	116	42	1.92586	0.761696	-1.33821	Down	5.5e-08	4.01e-07
ECO_DPP7_16749	1338	116	42	2.83265	1.12034	-1.33821	Down	5.5e-08	4.01e-07
ECO_SLC2A8_02565	1500	138	50	3.00593	1.1897	-1.33722	Down	3.05e-09	2.52e-08
ECO_unknown_13161	1521	69	25	1.48221	0.586635	-1.33722	Down	2.98e-05	0.000147179
ECO_NA_12627	708	436	158	20.1208	7.96491	-1.33695	Down	4.29e-26	8.38e-25
ECO_SFXN2_19790	969	80	29	2.69747	1.06815	-1.3365	Down	6.83e-06	3.74e-05
ECO_NA_00855	870	375	136	14.0833	5.57926	-1.33583	Down	1.24e-22	2.18e-21
ECO_klf15_19231	1416	113	41	2.60739	1.03342	-1.33518	Down	8.62e-08	6.12e-07
ECO_IGF2BP2_05161	1893	157	57	2.70982	1.07469	-1.33428	Down	2.68e-10	2.44e-09
ECO_LTV1_16069	1434	862	313	19.6404	7.79027	-1.33408	Down	7.89e-50	2.62e-48
ECO_NA_16322	954	212	77	7.2607	2.88071	-1.33368	Down	2.08e-13	2.37e-12
ECO_FARSA_22543	1494	1368	497	29.9176	11.8731	-1.3333	Down	5.63e-78	2.71e-76
ECO_memo1_21365	894	77	28	2.81413	1.11784	-1.33198	Down	1.08e-05	5.73e-05
ECO_MRPL20_04857	450	66	24	4.79206	1.90351	-1.33198	Down	4.71e-05	0.00022411
ECO_mki67ip_18998	840	209	76	8.12939	3.22917	-1.33198	Down	3.23e-13	3.64e-12
ECO_NA_00656	801	66	24	2.69217	1.06939	-1.33198	Down	4.71e-05	0.000224168
ECO_MRPS2_09037	657	332	121	16.5106	6.57321	-1.32873	Down	4.61e-20	7.43e-19
ECO_VEZT_20325	2394	499	182	6.81032	2.71334	-1.32765	Down	2.45e-29	5.32e-28
ECO_VAC14_16298	2355	93	34	1.29028	0.515282	-1.32425	Down	1.43e-06	8.66e-06
ECO_NA_08957	1251	8707	3185	227.406	90.8677	-1.32343	Down	0	0
ECO_CCNH_13966	954	82	30	2.80839	1.12235	-1.32321	Down	6.16e-06	3.4e-05
ECO_NA_07839	1311	82	30	2.04363	0.816725	-1.32321	Down	6.16e-06	3.4e-05
ECO_unknown_05374	306	112	41	11.9588	4.78211	-1.32235	Down	1.22e-07	8.51e-07
ECO_C18orf19_07315	852	1341	491	51.4257	20.5683	-1.32207	Down	1.65e-75	7.79e-74
ECO_NECAP2_04861	771	71	26	3.00881	1.20358	-1.32186	Down	2.68e-05	0.000133517
ECO_IRX2_09582	1542	150	55	3.17832	1.27302	-1.32001	Down	9.25e-10	8e-09
ECO_NA_08173	1011	330	121	10.6648	4.27161	-1.32001	Down	9.12e-20	1.45e-18
ECO_GKAP1_12656	1155	120	44	3.39461	1.35965	-1.32001	Down	4.49e-08	3.31e-07
ECO_ahr2_21905	2691	403	148	4.89308	1.96293	-1.31773	Down	9.68e-24	1.78e-22
ECO_leo1_22685	1887	196	72	3.39372	1.36181	-1.31734	Down	2.69e-12	2.85e-11
ECO_SLC25A28_21855	1167	958	352	26.8217	10.7654	-1.317	Down	3.86e-54	1.39e-52
ECO_C11orf54_02803	960	185	68	6.29639	2.5281	-1.31647	Down	1.13e-11	1.14e-10
ECO_SURF2_00829	741	340	125	14.9917	6.02073	-1.31616	Down	3.1e-20	5.04e-19
ECO_C8H9orf3_10317	2712	68	25	0.819239	0.329009	-1.31616	Down	4.24e-05	0.000203133
ECO_SPECC1_05683	3120	277	102	2.90079	1.16682	-1.31387	Down	1.01e-16	1.38e-15
ECO_DHX30_22347	3294	190	70	1.88461	0.758458	-1.31312	Down	6.52e-12	6.76e-11
ECO_NA_14799	1515	76	28	1.63905	0.659633	-1.31312	Down	1.53e-05	7.91e-05
ECO_GGCX_19284	2466	190	70	2.5174	1.01312	-1.31312	Down	6.52e-12	6.76e-11
ECO_DMTF1_02322	1740	103	38	1.9341	0.779456	-1.31112	Down	4.7e-07	3.04e-06
ECO_RNF20_02610	3027	195	72	2.10481	0.848941	-1.30996	Down	3.78e-12	3.98e-11
ECO_pcyt2_22233	1209	1327	490	35.8621	14.4653	-1.30987	Down	1.05e-73	4.83e-72
ECO_NA_05328	531	100	37	6.15314	2.48693	-1.30695	Down	7.38e-07	4.64e-06
ECO_KTI12_10408	837	81	30	3.16192	1.27924	-1.30551	Down	8.73e-06	4.71e-05
ECO_RIOK1_21672	1542	162	60	3.43259	1.38875	-1.30551	Down	2.79e-10	2.53e-09
ECO_TBC1D9B_00004	993	89	33	2.92841	1.1861	-1.30389	Down	3.17e-06	1.83e-05
ECO_INTS4_20959	2943	461	171	5.11802	2.07378	-1.30332	Down	1.66e-26	3.3e-25
ECO_NA_19066	3390	70	26	0.674667	0.273735	-1.30139	Down	3.81e-05	0.000184415
ECO_AURKAIP1_19843	627	540	201	28.1396	11.4416	-1.29831	Down	1.33e-30	2.97e-29
ECO_lpl_18604	1473	1592	593	35.3127	14.3684	-1.29729	Down	8.71e-87	4.68e-85
ECO_HAUS3_03239	1653	59	22	1.16619	0.475015	-1.29576	Down	0.000167745	0.000721179
ECO_NA_05096	489	480	179	32.0718	13.0648	-1.29563	Down	2.68e-27	5.49e-26
ECO_TSR1_22010	2505	1536	573	20.0343	8.16402	-1.29512	Down	1.38e-83	7.03e-82
ECO_DEK_09790	1185	260	97	7.1688	2.92153	-1.29501	Down	1.8e-15	2.33e-14
ECO_angptl3_08722	1443	75	28	1.69819	0.692546	-1.29401	Down	2.17e-05	0.000109424
ECO_NA_17360	4686	91	34	0.634498	0.258961	-1.29288	Down	2.85e-06	1.65e-05
ECO_timm17a_20600	579	650	243	36.6797	14.9791	-1.29203	Down	3.04e-36	7.93e-35
ECO_CWC27_21894	1434	171	64	3.89617	1.5929	-1.2904	Down	1.31e-10	1.22e-09
ECO_DHX57_12522	4458	662	248	4.85187	1.9855	-1.28904	Down	9.35e-37	2.49e-35
ECO_BCL2L13_03541	1536	336	126	7.14725	2.92777	-1.28759	Down	2.12e-19	3.34e-18
ECO_PDE12_15431	1776	80	30	1.47176	0.602886	-1.28759	Down	1.23e-05	6.48e-05
ECO_man2a1_05600	3432	136	51	1.29474	0.530371	-1.28759	Down	1.09e-08	8.52e-08
ECO_tbpl2_14220	1902	498	187	8.5548	3.50904	-1.28566	Down	6.04e-28	1.26e-26
ECO_dnajb11_19563	1083	189	71	5.70196	2.33984	-1.28505	Down	1.63e-11	1.64e-10
ECO_smyhc2_00024	5799	702	264	3.95526	1.62483	-1.28348	Down	1.25e-38	3.48e-37
ECO_NMNAT3_08049	786	178	67	7.39927	3.04235	-1.2822	Down	6.81e-11	6.52e-10
ECO_NOC4L_03313	1587	170	64	3.49996	1.43933	-1.28194	Down	1.84e-10	1.69e-09
ECO_agpat9_02724	1071	1017	383	31.0258	12.7634	-1.28145	Down	4.58e-55	1.68e-53
ECO_C7orf26_21319	1374	77	29	1.83103	0.753301	-1.28136	Down	1.94e-05	9.86e-05
ECO_NA_11254	510	116211	43780	7445.06	3063.82	-1.28095	Down	0	0
ECO_POLR1E_04965	1263	215	81	5.56194	2.28896	-1.28089	Down	7.55e-13	8.33e-12
ECO_GTF2H1_15610	1653	69	26	1.36385	0.561381	-1.28064	Down	5.38e-05	0.000252779
ECO_TCF7L1_01255	1743	244	92	4.57387	1.88386	-1.27973	Down	2.27e-14	2.74e-13
ECO_INTS10_02628	2232	114	43	1.66879	0.687593	-1.27918	Down	1.96e-07	1.33e-06
ECO_AP3M1_09207	1257	114	43	2.9632	1.22093	-1.27918	Down	1.96e-07	1.33e-06
ECO_NA_09277	492	114	43	7.57061	3.11932	-1.27918	Down	1.96e-07	1.33e-06
ECO_NA_13195	819	98	37	3.90961	1.61241	-1.27781	Down	1.46e-06	8.87e-06
ECO_TM2D2_16747	696	90	34	4.22498	1.74352	-1.27694	Down	4.02e-06	2.28e-05
ECO_TAF10_01511	549	156	59	9.28418	3.83563	-1.27531	Down	1.2e-09	1.03e-08
ECO_NA_08079	1497	616	233	13.4447	5.55509	-1.27515	Down	8.99e-34	2.2e-32
ECO_NA_17819	1413	5130	1942	118.622	49.0529	-1.27397	Down	9.4e-268	1.32e-265
ECO_TBL2_01597	1320	132	50	3.26732	1.35193	-1.27309	Down	2.38e-08	1.8e-07
ECO_FTL_00428	525	198	75	12.3225	5.0987	-1.27309	Down	7.61e-12	7.84e-11
ECO_BYSL_04840	927	438	166	15.4378	6.39125	-1.2723	Down	2.14e-24	4.03e-23
ECO_C14orf153_04897	627	377	143	19.6456	8.14002	-1.2711	Down	3.47e-21	5.85e-20
ECO_TREH_11115	1515	87	33	1.87628	0.777425	-1.2711	Down	6.3e-06	3.46e-05
ECO_SLC38A4_10750	1644	751	285	14.9255	6.18729	-1.2704	Down	1.39e-40	4e-39
ECO_rhoq_00673	624	2684	1019	140.536	58.2837	-1.26978	Down	2.44e-140	2.06e-138
ECO_NA_04122	5820	5428	2062	30.4725	12.6451	-1.26893	Down	1.86e-281	2.71e-279
ECO_RSBN1_21763	2340	571	217	7.97281	3.30979	-1.26835	Down	3.54e-31	7.96e-30
ECO_KHK_16655	918	71	27	2.52701	1.04973	-1.26741	Down	4.81e-05	0.000228122
ECO_LIPT1_02672	1188	71	27	1.95269	0.811156	-1.26741	Down	4.81e-05	0.000228181
ECO_hbs1l_18932	2109	6286	2393	97.3843	40.497	-1.26587	Down	0	0
ECO_SOS2_18519	3519	1450	552	13.4629	5.59857	-1.26586	Down	2.54e-76	1.2e-74
ECO_IDI2_09162	684	499	190	23.8361	9.91413	-1.26559	Down	2.31e-27	4.74e-26
ECO_senp6a_16368	639	84	32	4.29506	1.78734	-1.26487	Down	9.89e-06	5.28e-05
ECO_AADAT_10130	1254	336	128	8.75453	3.64309	-1.26487	Down	6.49e-19	9.97e-18
ECO_NAT14_00127	828	97	37	3.82765	1.59488	-1.26301	Down	2.05e-06	1.22e-05
ECO_PDXP_08206	945	76	29	2.62768	1.09528	-1.2625	Down	2.73e-05	0.000135739
ECO_NA_18694	1197	186	71	5.07703	2.117	-1.26196	Down	4.44e-11	4.31e-10
ECO_gfm1_00516	2247	372	142	5.40918	2.2555	-1.26196	Down	1.04e-20	1.72e-19
ECO_BTBD1_22700	1482	186	71	4.10068	1.70989	-1.26196	Down	4.44e-11	4.31e-10
ECO_LOC100125507_07740	1299	489	187	12.2996	5.13795	-1.25935	Down	1.19e-26	2.37e-25
ECO_unknown_03872	624	115	44	6.0215	2.51666	-1.25861	Down	2.46e-07	1.65e-06
ECO_NA_15687	2259	81	31	1.17155	0.489782	-1.2582	Down	1.55e-05	8.02e-05
ECO_dyrk4_03550	1815	1296	496	23.3303	9.75354	-1.2582	Down	8.82e-68	3.82e-66
ECO_CENPV_05678	417	60	23	4.70117	1.96856	-1.25588	Down	0.000211668	0.00089535
ECO_FKBP2_05373	417	60	23	4.70117	1.96856	-1.25588	Down	0.000211668	0.000895144
ECO_SSR3_05059	558	863	331	50.5322	21.1715	-1.25508	Down	1.51e-45	4.72e-44
ECO_SCUBE1_09773	2631	73	28	0.906553	0.379834	-1.25502	Down	4.3e-05	0.000205604
ECO_PRKCE_04269	2292	86	33	1.22596	0.513874	-1.25442	Down	8.84e-06	4.76e-05
ECO_USP14_04374	1470	729	280	16.2032	6.79826	-1.25304	Down	1.21e-38	3.36e-37
ECO_MARCKS_14293	816	479	184	19.1795	8.04794	-1.25287	Down	6.07e-26	1.18e-24
ECO_CABZ01077373.1_11301	1584	666	256	13.7376	5.76822	-1.25193	Down	2.11e-35	5.39e-34
ECO_HIF1AN_21799	1032	754	290	23.8717	10.0294	-1.25106	Down	8.1e-40	2.3e-38
ECO_MRPS17_15160	447	169	65	12.3529	5.18995	-1.25106	Down	4.48e-10	4e-09
ECO_SIPA1L3_00530	5250	161	62	1.00198	0.421492	-1.24927	Down	1.21e-09	1.04e-08
ECO_rbm15b_09012	2298	96	37	1.36494	0.574657	-1.24806	Down	2.88e-06	1.67e-05
ECO_ZNF593_12100	390	192	74	16.0853	6.77211	-1.24806	Down	3.2e-11	3.15e-10
ECO_NA_21637	1074	275	106	8.36603	3.52256	-1.24792	Down	1.87e-15	2.42e-14
ECO_NA_02116	1314	1179	455	29.3163	12.3587	-1.24618	Down	6.27e-61	2.48e-59
ECO_WDR61_02952	627	114	44	5.94058	2.50462	-1.24601	Down	3.44e-07	2.26e-06
ECO_NA_19692	252	181	70	23.4676	9.91413	-1.24311	Down	1.34e-10	1.24e-09
ECO_NA_09352	753	62	24	2.69022	1.13756	-1.24178	Down	0.000188457	0.000804762
ECO_EML4_02071	2955	793	307	8.76813	3.70799	-1.24163	Down	2.55e-41	7.54e-40
ECO_CD3EAP_19441	1068	111	43	3.39581	1.43699	-1.2407	Down	5.37e-07	3.45e-06
ECO_TMEM11_02015	519	472	183	29.7143	12.5846	-1.23949	Down	3.45e-25	6.6e-24
ECO_RSL1D1_17624	1056	294	114	9.09651	3.85299	-1.23933	Down	2.93e-16	3.9e-15
ECO_COQ5_07783	987	116	45	3.84001	1.62724	-1.23868	Down	3.07e-07	2.04e-06
ECO_slc16a10_00716	1488	152	59	3.33758	1.41516	-1.23784	Down	4.54e-09	3.69e-08
ECO_DSCR3_01586	879	103	40	3.8286	1.62416	-1.23712	Down	1.47e-06	8.88e-06
ECO_TXNDC12_12289	522	121	47	7.57366	3.21355	-1.23683	Down	1.76e-07	1.2e-06
ECO_DES_12415	1404	175	68	4.07251	1.72862	-1.2363	Down	3.22e-10	2.9e-09
ECO_NA_20927	495	597	232	39.4058	16.7278	-1.23616	Down	2.61e-31	5.91e-30
ECO_gnmt_05759	873	72	28	2.69469	1.14472	-1.23512	Down	6.02e-05	0.000280816
ECO_SDR39U1_12320	900	149	58	5.40922	2.30008	-1.23374	Down	7.06e-09	5.63e-08
ECO_EIF2B1_15485	897	131	51	4.77167	2.02925	-1.23355	Down	5.79e-08	4.21e-07
ECO_pbx1a_22801	1350	113	44	2.73486	1.16326	-1.2333	Down	4.79e-07	3.1e-06
ECO_ostm1_01994	660	77	30	3.81187	1.62231	-1.23245	Down	3.41e-05	0.000166585
ECO_SCFD1_14240	1776	947	369	17.422	7.4155	-1.23229	Down	1.86e-48	6.1e-47
ECO_EPHX1_21074	1419	177	69	4.07551	1.7355	-1.23163	Down	2.88e-10	2.6e-09
ECO_GGPS1_21381	1065	218	85	6.68803	2.84857	-1.23134	Down	2.55e-12	2.72e-11
ECO_SLC25A46_05606	1230	318	124	8.44721	3.5981	-1.23124	Down	2.65e-17	3.76e-16
ECO_GRIPAP1_08094	1392	318	124	7.46413	3.17936	-1.23124	Down	2.65e-17	3.77e-16
ECO_b3gnt5a_20915	1164	100	39	2.80697	1.19583	-1.231	Down	2.29e-06	1.35e-05
ECO_NA_09205	627	123	48	6.40957	2.73232	-1.2301	Down	1.57e-07	1.08e-06
ECO_RTTN_14367	6492	82	32	0.412692	0.175925	-1.2301	Down	1.94e-05	9.85e-05
ECO_CHID1_10489	1161	82	32	2.30767	0.983728	-1.2301	Down	1.94e-05	9.85e-05
ECO_NA_20844	4851	4959	1936	33.4006	14.244	-1.22952	Down	4.85e-245	6.23e-243
ECO_hnrpl_05514	1590	796	311	16.3571	6.98105	-1.2284	Down	8.29e-41	2.4e-39
ECO_PLA2G6_10521	2478	174	68	2.29424	0.979411	-1.22803	Down	4.46e-10	3.98e-09
ECO_C13H6orf203_14713	690	87	34	4.11966	1.75868	-1.22803	Down	1.1e-05	5.85e-05
ECO_ADCK4_21509	1914	243	95	4.14816	1.77149	-1.22751	Down	1.65e-13	1.89e-12
ECO_NA_10350	576	115	45	6.52329	2.78835	-1.22619	Down	4.28e-07	2.79e-06
ECO_NA_06705	612	1962	768	104.746	44.7885	-1.2257	Down	1.15e-97	6.89e-96
ECO_SMG8_01588	2766	452	177	5.33922	2.28391	-1.22512	Down	8.87e-24	1.64e-22
ECO_EEA1_06597	4206	525	206	4.07832	1.74806	-1.22222	Down	2.87e-27	5.85e-26
ECO_NA_06643	3168	79	31	0.814766	0.349248	-1.22214	Down	3.04e-05	0.00014995
ECO_RTCD1_18383	1098	772	303	22.9724	9.84912	-1.22183	Down	2.61e-39	7.35e-38
ECO_TM9SF1_09896	1974	107	42	1.77104	0.75938	-1.2217	Down	1.17e-06	7.15e-06
ECO_BOC_01368	2826	112	44	1.2949	0.555697	-1.22047	Down	6.66e-07	4.23e-06
ECO_CR388163.2_01616	1995	262	103	4.29091	1.84269	-1.21947	Down	2.55e-14	3.06e-13
ECO_NA_08668	1137	675	266	19.397	8.34984	-1.21601	Down	2.47e-34	6.13e-33
ECO_gpx1a_03391	429	203	80	15.4607	6.65564	-1.21596	Down	2.27e-11	2.26e-10
ECO_MAVS_13020	1644	71	28	1.41107	0.607874	-1.21494	Down	8.41e-05	0.000381515
ECO_LLPH_07113	381	284	112	24.3548	10.4918	-1.21494	Down	2.55e-15	3.27e-14
ECO_TSSC4_20191	666	251	99	12.3138	5.3054	-1.21474	Down	1.05e-13	1.22e-12
ECO_NA_00772	231	223	88	31.5416	13.5965	-1.21402	Down	2.52e-12	2.69e-11
ECO_txlnbb_13208	1554	16918	6677	355.704	153.351	-1.21384	Down	0	0
ECO_C8orf38_09799	1053	81	32	2.51332	1.08462	-1.2124	Down	2.7e-05	0.00013421
ECO_rab24_01576	615	86	34	4.56893	1.97315	-1.21135	Down	1.53e-05	7.92e-05
ECO_NA_00492	438	278	110	20.7378	8.96346	-1.21013	Down	6.08e-15	7.59e-14
ECO_IMPAD1_15767	1035	96	38	3.03055	1.31039	-1.20959	Down	4.97e-06	2.77e-05
ECO_NA_18718	720	96	38	4.35642	1.88369	-1.20959	Down	4.97e-06	2.77e-05
ECO_TRIM23_21892	1659	159	63	3.13142	1.35535	-1.20815	Down	4e-09	3.27e-08
ECO_NA_12397	3222	716	284	7.2607	3.14594	-1.20662	Down	6.73e-36	1.75e-34
ECO_SNRPD3_02045	384	63	25	5.36044	2.32362	-1.20597	Down	0.000234064	0.000979264
ECO_DHPS_18556	1098	383	152	11.3969	4.94081	-1.20582	Down	6.4e-20	1.02e-18
ECO_FBXO18_10729	3171	68	27	0.700654	0.303896	-1.20513	Down	0.000132026	0.000578852
ECO_pgm3_12843	1638	68	27	1.3564	0.588311	-1.20513	Down	0.000132026	0.000578714
ECO_WDR59_04413	2889	355	141	4.01487	1.74192	-1.20467	Down	1.5e-18	2.28e-17
ECO_TTC19_21689	849	287	114	11.045	4.79241	-1.20457	Down	2.8e-15	3.58e-14
ECO_ash2l_18537	1782	78	31	1.43014	0.620885	-1.20376	Down	4.23e-05	0.000202708
ECO_TBRG4_16960	1908	244	97	4.17833	1.81447	-1.20338	Down	3.45e-13	3.88e-12
ECO_nnt_18191	3114	83	33	0.870865	0.378227	-1.2032	Down	2.4e-05	0.000120088
ECO_rbb4l_14872	1299	259	103	6.51451	2.82999	-1.20286	Down	6.67e-14	7.84e-13
ECO_LSM4_00629	420	176	70	13.6916	5.94848	-1.2027	Down	6.79e-10	5.96e-09
ECO_hspd1_07676	1602	656	261	13.3793	5.81481	-1.2022	Down	7.58e-33	1.8e-31
ECO_ptges3a_20434	429	359	143	27.3419	11.897	-1.20052	Down	1.2e-18	1.82e-17
ECO_GTF3C5_04085	1668	133	53	2.60523	1.13406	-1.19991	Down	8.84e-08	6.27e-07
ECO_C17orf85_22322	2010	316	126	5.13668	2.23734	-1.19905	Down	1.45e-16	1.98e-15
ECO_NA_09613	1257	1249	499	32.4652	14.1685	-1.19621	Down	1.54e-60	6.03e-59
ECO_BTBD10_10945	1476	8232	3291	182.226	79.579	-1.19527	Down	0	0
ECO_ADPRHL2_14718	1170	120	48	3.35109	1.46424	-1.19448	Down	4.18e-07	2.73e-06
ECO_OSGEPL1_01840	1242	65	26	1.70995	0.747152	-1.19448	Down	0.000207332	0.000880251
ECO_ACTR8_01465	1800	70	28	1.27062	0.555191	-1.19448	Down	0.000117017	0.000519368
ECO_SPON2_07260	1017	140	56	4.49778	1.96528	-1.19448	Down	4.51e-08	3.32e-07
ECO_CREG2_14663	843	342	137	13.2553	5.8003	-1.19237	Down	1.16e-17	1.68e-16
ECO_heatr5a_14234	6039	1026	411	5.55103	2.42904	-1.19237	Down	8.48e-50	2.81e-48
ECO_NA_20302	1326	312	125	7.6878	3.36452	-1.19217	Down	3.07e-16	4.09e-15
ECO_mospd1_13575	657	292	117	14.5214	6.35591	-1.19201	Down	2.73e-15	3.5e-14
ECO_NA_01727	2538	2258	905	29.0686	12.7267	-1.19161	Down	2.54e-107	1.64e-105
ECO_ELMO1_09983	2181	222	89	3.32574	1.45644	-1.19123	Down	5.87e-12	6.1e-11
ECO_drg1_19277	1074	969	389	29.4789	12.9271	-1.18928	Down	6.1e-47	1.96e-45
ECO_MDC1_00060	5673	274	110	1.57808	0.692049	-1.18922	Down	2.17e-14	2.62e-13
ECO_minal_04825	576	259	104	14.6916	6.44419	-1.18892	Down	1.12e-13	1.31e-12
ECO_DERL1_20862	774	351	141	14.8169	6.50183	-1.18833	Down	5.35e-18	7.88e-17
ECO_MRPL24_06312	642	373	150	18.983	8.33899	-1.18676	Down	5.39e-19	8.3e-18
ECO_GPD2_19546	2184	87	35	1.30154	0.571969	-1.18621	Down	1.89e-05	9.62e-05
ECO_OAT_19403	1326	7620	3069	187.76	82.6058	-1.18457	Down	0	0
ECO_NA_12309	864	67	27	2.53368	1.11534	-1.18375	Down	0.000183486	0.00078536
ECO_TNIP2_17072	1371	201	81	4.79016	2.10865	-1.18375	Down	7.28e-11	6.96e-10
ECO_NA_16279	1026	258	104	8.21606	3.61779	-1.18334	Down	1.54e-13	1.78e-12
ECO_CDC42EP3_01151	1080	114	46	3.44883	1.52017	-1.18188	Down	1.01e-06	6.25e-06
ECO_DUT_15137	477	161	65	11.028	4.86354	-1.1811	Down	6.02e-09	4.83e-08
ECO_ogfr_17354	1695	156	63	3.00709	1.32656	-1.18067	Down	1.05e-08	8.2e-08
ECO_NA_12887	963	4439	1793	150.609	66.4525	-1.18041	Down	5.2e-206	6.09e-204
ECO_GPN1_10650	1215	151	61	4.06062	1.79189	-1.18022	Down	1.82e-08	1.39e-07
ECO_NA_17678	456	198	80	14.187	6.26156	-1.17998	Down	1.12e-10	1.05e-09
ECO_zdhhc2_13567	858	490	198	18.6595	8.23636	-1.17983	Down	2.94e-24	5.49e-23
ECO_abcf1_15783	1209	381	154	10.2965	4.54623	-1.17941	Down	3.4e-19	5.27e-18
ECO_STRN4_16622	2301	371	150	5.26803	2.32665	-1.17901	Down	1.01e-18	1.54e-17
ECO_NA_17983	969	89	36	3.00094	1.32598	-1.17836	Down	1.67e-05	8.59e-05
ECO_GMPPA_05797	1164	178	72	4.99641	2.20768	-1.17836	Down	1.02e-09	8.8e-09
ECO_NA_00625	1119	131	53	3.82501	1.69045	-1.17805	Down	1.68e-07	1.15e-06
ECO_NA_19478	2112	173	70	2.67635	1.18294	-1.1779	Down	1.77e-09	1.5e-08
ECO_NA_21226	2889	126	51	1.425	0.630057	-1.17741	Down	2.93e-07	1.95e-06
ECO_PIGY_15284	333	163	66	15.9932	7.07387	-1.17688	Down	5.35e-09	4.32e-08
ECO_TRIM50_00058	1053	121	49	3.75447	1.66083	-1.1767	Down	5.12e-07	3.3e-06
ECO_B1A4A0_ORYLA_07971	1896	121	49	2.08515	0.922391	-1.1767	Down	5.12e-07	3.3e-06
ECO_SURF1_18497	801	79	32	3.22245	1.42585	-1.17633	Down	5.19e-05	0.000244516
ECO_mospd1_11838	630	79	32	4.09711	1.81287	-1.17633	Down	5.19e-05	0.000244578
ECO_cx39.4_08832	1125	232	94	6.73793	2.98217	-1.17594	Down	3.28e-12	3.46e-11
ECO_MRPS18B_10692	729	190	77	8.51564	3.76982	-1.17562	Down	3e-10	2.71e-09
ECO_CCDC22_05247	1833	338	137	6.02484	2.66757	-1.1754	Down	4.09e-17	5.74e-16
ECO_HNRNPM_07547	2001	424	172	6.92325	3.06788	-1.17421	Down	4.72e-21	7.9e-20
ECO_TIMMDC1_13123	999	564	229	18.4461	8.18139	-1.1729	Down	1.93e-27	3.97e-26
ECO_TOPBP1_09289	4497	155	63	1.12616	0.500006	-1.1714	Down	1.44e-08	1.11e-07
ECO_NA_16869	4368	369	150	2.76016	1.22565	-1.17121	Down	1.89e-18	2.84e-17
ECO_MRPL4_22869	864	182	74	6.88254	3.05686	-1.17089	Down	8.05e-10	7e-09
ECO_C25H12orf73_19867	228	86	35	12.3241	5.47886	-1.16953	Down	2.61e-05	0.00013006
ECO_MRPL13_02495	441	167	68	12.3728	5.50335	-1.16879	Down	4.22e-09	3.44e-08
ECO_DAD1_07981	342	329	134	31.4312	13.9841	-1.16841	Down	1.48e-16	2.01e-15
ECO_USP5_00073	2523	1924	784	24.916	11.0906	-1.16773	Down	6.93e-89	3.8e-87
ECO_MRPS34_03824	660	233	95	11.5346	5.13732	-1.16688	Down	3.99e-12	4.2e-11
ECO_IRF1_05209	1200	125	51	3.40345	1.51686	-1.16591	Down	4.03e-07	2.63e-06
ECO_POP7_04178	456	98	40	7.02186	3.13078	-1.16533	Down	7.47e-06	4.06e-05
ECO_NA_05032	4989	240	98	1.57177	0.701084	-1.16473	Down	2.05e-12	2.2e-11
ECO_NA_21281	1101	93	38	2.75986	1.23184	-1.16378	Down	1.31e-05	6.87e-05
ECO_NA_09736	360	247	101	22.4174	10.0133	-1.16271	Down	1.05e-12	1.15e-11
ECO_NA_17463	4245	176	72	1.35465	0.605358	-1.16206	Down	1.91e-09	1.61e-08
ECO_CALCOCO2_04835	1698	4463	1826	85.8777	38.3814	-1.16188	Down	5.1e-202	5.75e-200
ECO_ehmt2_02426	3330	105	43	1.03023	0.460873	-1.16053	Down	3.77e-06	2.15e-05
ECO_GATC_17503	579	105	43	5.92519	2.65062	-1.16053	Down	3.77e-06	2.15e-05
ECO_NA_03653	477	83	34	5.68527	2.544	-1.16013	Down	4.06e-05	0.000195727
ECO_MTX1_17443	978	781	320	26.0918	11.678	-1.1598	Down	9.74e-37	2.59e-35
ECO_psmb2_21005	600	668	274	36.3761	16.2988	-1.15822	Down	1.35e-31	3.08e-30
ECO_npdc1_19898	837	117	48	4.56722	2.04679	-1.15795	Down	1.09e-06	6.71e-06
ECO_LRR1_10908	1266	387	159	9.98777	4.4825	-1.15586	Down	6.58e-19	1.01e-17
ECO_SMYD5_03118	1254	146	60	3.80405	1.7077	-1.15548	Down	5.29e-08	3.88e-07
ECO_parp2_12318	2040	73	30	1.16919	0.524866	-1.15548	Down	0.000126599	0.000556919
ECO_TXNDC11_19740	2448	107	44	1.42812	0.641503	-1.15459	Down	3.34e-06	1.92e-05
ECO_LIG3_03419	2946	372	153	4.12574	1.8536	-1.15432	Down	3.37e-18	5.02e-17
ECO_STYX_22578	675	622	256	30.1077	13.5361	-1.15332	Down	2.41e-29	5.24e-28
ECO_RNPC3_19581	1557	153	63	3.21066	1.44414	-1.15266	Down	2.7e-08	2.03e-07
ECO_PTX3_05063	1419	85	35	1.95717	0.880325	-1.15266	Down	3.59e-05	0.000174674
ECO_MED7_13517	765	85	35	3.63035	1.63292	-1.15266	Down	3.59e-05	0.00017472
ECO_RECQL5_03839	2997	80	33	0.872157	0.392993	-1.15008	Down	6.33e-05	0.000293637
ECO_NA_16955	675	167	69	8.08358	3.6484	-1.14773	Down	7e-09	5.59e-08
ECO_NA_06473	603	646	267	35.0031	15.8034	-1.14725	Down	3.58e-30	7.94e-29
ECO_lace1a_13224	1413	75	31	1.73424	0.783027	-1.14717	Down	0.000111725	0.000497322
ECO_sec23a_14204	2433	1990	823	26.724	12.073	-1.14636	Down	2.94e-89	1.62e-87
ECO_AGPAT5_09197	1098	145	60	4.31476	1.95032	-1.14557	Down	7.24e-08	5.2e-07
ECO_CD2BP2_09656	1143	763	316	21.8107	9.86729	-1.14431	Down	3.34e-35	8.47e-34
ECO_FXR2_10625	2028	16745	6939	269.779	122.12	-1.14348	Down	0	0
ECO_NA_16739	1110	1819	754	53.5428	24.2441	-1.14306	Down	2.22e-81	1.1e-79
ECO_ATAD1_05113	1095	246	102	7.34027	3.32463	-1.14264	Down	2.37e-12	2.54e-11
ECO_PSMA1_11225	792	930	386	38.3662	17.3948	-1.14118	Down	2.31e-42	6.94e-41
ECO_NA_13025	675	118	49	5.71175	2.59089	-1.14048	Down	1.32e-06	8.05e-06
ECO_CR384059.2_15246	1383	77	32	1.81911	0.825819	-1.13934	Down	9.85e-05	0.000442626
ECO_NA_11783	1197	77	32	2.10178	0.954142	-1.13934	Down	9.85e-05	0.000442734
ECO_NA_15514	2592	4735	1968	59.6865	27.0986	-1.13919	Down	1.26e-207	1.5e-205
ECO_NAGA_13162	1290	166	69	4.20445	1.90905	-1.13907	Down	9.55e-09	7.52e-08
ECO_NA_00471	1455	101	42	2.26803	1.03025	-1.13844	Down	8.02e-06	4.34e-05
ECO_unk_15992	2469	113	47	1.49537	0.679413	-1.13814	Down	2.31e-06	1.36e-05
ECO_THUMPD3_19638	1464	149	62	3.32534	1.5115	-1.13752	Down	5.67e-08	4.13e-07
ECO_NUP93_07381	2463	161	67	2.13576	0.970885	-1.13738	Down	1.66e-08	1.28e-07
ECO_lysmd4_06943	783	173	72	7.21898	3.28192	-1.13725	Down	4.87e-09	3.95e-08
ECO_chchd3_06842	1719	245	102	4.65673	2.11778	-1.13676	Down	3.22e-12	3.41e-11
ECO_PPRC1_21877	3849	557	232	4.72823	2.15128	-1.1361	Down	7.43e-26	1.44e-24
ECO_adsl_09397	1446	5199	2166	117.474	53.4623	-1.13575	Down	1.1e-226	1.38e-224
ECO_GSR_09514	1422	252	105	5.79018	2.6354	-1.13559	Down	1.65e-12	1.78e-11
ECO_RASGRP2_10610	1572	84	35	1.74589	0.794644	-1.13559	Down	4.93e-05	0.000233106
ECO_NA_18845	2280	96	40	1.37571	0.626156	-1.13559	Down	1.41e-05	7.33e-05
ECO_cdv3_09287	2115	211	88	3.25959	1.48501	-1.13422	Down	1.1e-10	1.04e-09
ECO_unknown_02375	591	115	48	6.35772	2.89875	-1.13308	Down	2.04e-06	1.21e-05
ECO_NA_09926	957	115	48	3.92624	1.79014	-1.13308	Down	2.04e-06	1.21e-05
ECO_NSFL1C_08872	1125	510	213	14.8118	6.75747	-1.13219	Down	1.1e-23	2.02e-22
ECO_tmem41b_10934	738	213	89	9.43006	4.30418	-1.13153	Down	9.76e-11	9.21e-10
ECO_NA_16160	1191	1361	569	37.3368	17.0513	-1.13072	Down	2.55e-60	9.97e-59
ECO_ACSF3_05718	1767	177	74	3.27286	1.49469	-1.1307	Down	3.82e-09	3.12e-08
ECO_THTPA_00031	678	117	49	5.63829	2.57943	-1.12821	Down	1.8e-06	1.08e-05
ECO_SRPK2_09478	2622	105	44	1.30842	0.598932	-1.12736	Down	6.25e-06	3.44e-05
ECO_timm50_10657	1167	136	57	3.80767	1.74326	-1.12712	Down	2.65e-07	1.77e-06
ECO_dnajc8_09764	762	539	226	23.1113	10.5855	-1.12651	Down	9.37e-25	1.78e-23
ECO_XYLB_21962	1491	186	78	4.07593	1.86713	-1.12631	Down	1.72e-09	1.46e-08
ECO_SERAC1_03946	1980	112	47	1.84818	0.847208	-1.12532	Down	3.15e-06	1.82e-05
ECO_DNAJC3_22816	1515	188	79	4.05449	1.86111	-1.12336	Down	1.52e-09	1.3e-08
ECO_ACAD8_21989	1260	138	58	3.57849	1.64291	-1.12309	Down	2.34e-07	1.58e-06
ECO_NA_01638	5421	352	148	2.12156	0.974405	-1.12253	Down	1.3e-16	1.78e-15
ECO_MRPS9_18704	1155	195	82	5.51625	2.5339	-1.12233	Down	7.78e-10	6.79e-09
ECO_dach_19142	1806	126	53	2.27952	1.04741	-1.12191	Down	8.06e-07	5.05e-06
ECO_CUL2_20751	2238	397	167	5.79591	2.66326	-1.12184	Down	1.58e-18	2.39e-17
ECO_GPR44_12126	1056	95	40	2.93935	1.35193	-1.12048	Down	1.92e-05	9.79e-05
ECO_SMARCAL1_05156	2712	133	56	1.60233	0.73698	-1.12048	Down	4.08e-07	2.67e-06
ECO_unknown_22278	165	710	299	140.594	64.6762	-1.12022	Down	7.95e-32	1.83e-30
ECO_tmed9_11958	672	700	295	34.0345	15.6679	-1.11919	Down	2.34e-31	5.31e-30
ECO_PDSS1_05251	1272	389	164	9.99203	4.60165	-1.11863	Down	4.16e-18	6.17e-17
ECO_GADD45GIP1_11287	690	109	46	5.16141	2.37939	-1.11717	Down	4.87e-06	2.72e-05
ECO_PFKL_05151	2250	154	65	2.2363	1.03107	-1.11697	Down	5.34e-08	3.91e-07
ECO_C8H1orf174_08794	567	90	38	5.18622	2.39198	-1.11648	Down	3.38e-05	0.000164838
ECO_RWDD4_14452	504	90	38	5.83449	2.69098	-1.11648	Down	3.38e-05	0.000164882
ECO_NDUFB4_23022	384	1839	777	156.474	72.2183	-1.11549	Down	3.62e-79	1.75e-77
ECO_NA_13742	2343	1846	780	25.7425	11.8817	-1.11541	Down	1.88e-79	9.15e-78
ECO_SF3B4_01703	1209	227	96	6.13466	2.83401	-1.11414	Down	4.16e-11	4.05e-10
ECO_vasn_15078	2040	78	33	1.24927	0.577352	-1.11356	Down	0.00011888	0.000526999
ECO_NA_19222	555	260	110	15.3063	7.07387	-1.11356	Down	1.65e-12	1.79e-11
ECO_pphln1_04506	1020	78	33	2.49854	1.1547	-1.11356	Down	0.00011888	0.000527127
ECO_MRPS6_11454	333	111	47	10.8911	5.03745	-1.11238	Down	4.3e-06	2.42e-05
ECO_gphnb_01864	2535	191	81	2.46177	1.14042	-1.11013	Down	1.62e-09	1.37e-08
ECO_NA_20871	495	5131	2176	338.679	156.896	-1.11011	Down	9.23e-216	1.13e-213
ECO_MLST8_02248	981	389	165	12.956	6.00305	-1.10986	Down	6.72e-18	9.85e-17
ECO_LAS1L_14269	1725	99	42	1.87516	0.868995	-1.10959	Down	1.49e-05	7.74e-05
ECO_SRRT_02346	2610	198	84	2.47865	1.14867	-1.10959	Down	8.25e-10	7.17e-09
ECO_PTGES3_17366	429	396	168	30.1598	13.9768	-1.10959	Down	3.46e-18	5.14e-17
ECO_NA_06366	966	73	31	2.46909	1.14536	-1.10818	Down	0.000209916	0.000889782
ECO_NA_09203	522	226	96	14.1459	6.56384	-1.10777	Down	5.63e-11	5.43e-10
ECO_NA_06414	741	80	34	3.52747	1.63764	-1.10702	Down	0.000104589	0.000467938
ECO_NA_15673	360	1127	479	102.285	47.4887	-1.10694	Down	1.27e-48	4.18e-47
ECO_ZFR2_03649	3087	327	139	3.46101	1.60707	-1.10676	Down	3.2e-15	4.06e-14
ECO_SMARCD1_20569	1530	148	63	3.16054	1.46962	-1.10472	Down	1.26e-07	8.76e-07
ECO_ADK_06470	1023	101	43	3.2258	1.5002	-1.1045	Down	1.32e-05	6.89e-05
ECO_NA_18547	945	6956	2962	240.502	111.869	-1.10424	Down	2.71e-289	4.09e-287
ECO_NA_13803	1428	122	52	2.7914	1.29967	-1.10285	Down	1.69e-06	1.01e-05
ECO_stip1_02808	1620	2278	971	45.9441	21.3925	-1.10278	Down	7.18e-96	4.21e-94
ECO_NA_09863	1737	28434	12121	534.847	249.055	-1.10266	Down	0	0
ECO_NUDT8_20775	1260	211	90	5.47146	2.54935	-1.1018	Down	2.91e-10	2.63e-09
ECO_EEF1E1_09886	525	171	73	10.6421	4.96273	-1.10058	Down	1.46e-08	1.13e-07
ECO_C3orf32_15469	1002	103	44	3.35862	1.56726	-1.09962	Down	1.16e-05	6.12e-05
ECO_QSOX2_12892	1836	117	50	2.08211	0.971974	-1.09906	Down	2.94e-06	1.7e-05
ECO_NA_02660	1170	124	53	3.4628	1.61677	-1.09883	Down	1.49e-06	8.98e-06
ECO_hagh_05858	858	262	112	9.97712	4.65895	-1.09862	Down	2.36e-12	2.53e-11
ECO_ndufaf1_11184	801	152	65	6.20015	2.89626	-1.09811	Down	9.8e-08	6.92e-07
ECO_IDH3A_04425	1152	998	427	28.3054	13.2292	-1.09735	Down	1.13e-42	3.39e-41
ECO_AGA_12512	1041	292	125	9.16481	4.28565	-1.09659	Down	1.44e-13	1.66e-12
ECO_CLPP_05775	795	362	155	14.8776	6.9586	-1.09627	Down	1.84e-16	2.49e-15
ECO_COX11_18158	783	425	182	17.7345	8.29596	-1.09608	Down	4.65e-19	7.18e-18
ECO_NEMF_12057	3234	446	191	4.50595	2.1079	-1.09602	Down	6.35e-20	1.02e-18
ECO_RPE_22854	687	84	36	3.99497	1.87026	-1.09494	Down	8.09e-05	0.000367857
ECO_CCDC59_04165	774	77	33	3.25043	1.5217	-1.09494	Down	0.000162114	0.000697623
ECO_chchd10_01688	375	529	227	46.0909	21.6049	-1.09313	Down	2.99e-23	5.39e-22
ECO_krt15_22261	1056	226	97	6.99255	3.27842	-1.09282	Down	9.06e-11	8.57e-10
ECO_PTGES2_17812	1143	382	164	10.9196	5.121	-1.09243	Down	3.37e-17	4.76e-16
ECO_KLRAQ1_03333	2559	191	82	2.43868	1.14367	-1.09243	Down	2.61e-09	2.17e-08
ECO_NA_09201	1320	156	67	3.86137	1.81158	-1.09186	Down	7.63e-08	5.47e-07
ECO_EIF4EBP3_13525	348	2326	999	218.384	102.457	-1.09185	Down	2.55e-96	1.5e-94
ECO_EBAG9_17187	636	149	64	7.65456	3.59153	-1.09172	Down	1.5e-07	1.04e-06
ECO_ALDOB_02608	1095	549	236	16.3813	7.69228	-1.09057	Down	5.51e-24	1.02e-22
ECO_C19orf63_09682	765	200	86	8.542	4.01231	-1.09014	Down	1.17e-09	1.01e-08
ECO_DRG2_03891	1032	293	126	9.27639	4.35761	-1.09003	Down	1.72e-13	1.97e-12
ECO_CNIH_11204	405	179	77	14.4407	6.78567	-1.08958	Down	8.86e-09	6.99e-08
ECO_NOC3L_04358	2388	265	114	3.62579	1.70384	-1.08951	Down	2.48e-12	2.65e-11
ECO_unknown_22659	324	251	108	25.3116	11.897	-1.08921	Down	9.47e-12	9.67e-11
ECO_RBM34_06805	1275	79	34	2.02445	0.951757	-1.08887	Down	0.000142404	0.000619476
ECO_NA_04726	804	181	78	7.35553	3.46255	-1.08699	Down	7.82e-09	6.21e-08
ECO_tsc1b_04087	3822	1731	746	14.7978	6.96635	-1.08691	Down	1.22e-71	5.48e-70
ECO_FASTKD5_22825	2442	132	57	1.76612	0.833079	-1.08406	Down	8.96e-07	5.59e-06
ECO_NA_20239	1335	125	54	3.05929	1.44368	-1.08345	Down	1.77e-06	1.06e-05
ECO_anp32b_12433	795	243	105	9.98689	4.71389	-1.08312	Down	2.49e-11	2.47e-10
ECO_TRMT1_11333	1713	81	35	1.54497	0.729236	-1.08312	Down	0.000125058	0.000550801
ECO_NA_06962	546	118	51	7.06123	3.33376	-1.08277	Down	3.51e-06	2.01e-05
ECO_LONRF3_17117	2151	488	211	7.4126	3.50106	-1.08219	Down	3.02e-21	5.1e-20
ECO_TOR2A_06290	936	111	48	3.8747	1.8303	-1.082	Down	6.96e-06	3.8e-05
ECO_pfdn2_10125	384	393	170	33.4389	15.8006	-1.08155	Down	2.16e-17	3.09e-16
ECO_timm23_19770	630	312	135	16.181	7.64804	-1.08114	Down	4.19e-14	4.97e-13
ECO_NA_15079	1467	566	245	12.606	5.96064	-1.08057	Down	2.45e-24	4.59e-23
ECO_NA_12694	645	866	375	43.8682	20.7505	-1.08003	Down	2.38e-36	6.23e-35
ECO_NA_04804	351	254	110	23.6438	11.1852	-1.07988	Down	9.93e-12	1.01e-10
ECO_NA_11215	4146	284	123	2.2381	1.05885	-1.07978	Down	6.04e-13	6.7e-12
ECO_AGFG2_19177	1470	900	390	20.004	9.46901	-1.079	Down	1.18e-37	3.18e-36
ECO_POMP_00020	501	459	199	29.9341	14.1766	-1.07828	Down	5.74e-20	9.22e-19
ECO_A5HKK9_ORYLA_12728	1539	83	36	1.7621	0.834874	-1.07767	Down	0.000109801	0.000489112
ECO_HECTD3_12304	2562	288	125	3.67286	1.74136	-1.07669	Down	4.71e-13	5.25e-12
ECO_RRBP1_21068	3183	463	201	4.75265	2.25381	-1.07637	Down	4.48e-20	7.25e-19
ECO_SLC25A4_08353	1278	74263	32246	1898.6	900.538	-1.07607	Down	0	0
ECO_NA_17323	1122	753	327	21.9277	10.4019	-1.07591	Down	1.23e-31	2.81e-30
ECO_NA_15866	900	260	113	9.43891	4.48119	-1.07474	Down	6.82e-12	7.06e-11
ECO_camsap1l1_11876	4272	92	40	0.703636	0.334184	-1.07418	Down	4.82e-05	0.000228474
ECO_DPH5_18387	870	552	240	20.7306	9.84576	-1.07418	Down	1.46e-23	2.66e-22
ECO_NA_16227	492	147	64	9.7621	4.64272	-1.07222	Down	2.73e-07	1.83e-06
ECO_IPO9_20603	3138	2260	985	23.5313	11.2032	-1.07068	Down	8.95e-91	5.06e-89
ECO_UBFD1_01031	849	578	252	22.2439	10.5938	-1.0702	Down	1.85e-24	3.49e-23
ECO_ZC4H2_13534	606	94	41	5.06811	2.41473	-1.06959	Down	4.23e-05	0.000203017
ECO_NA_07110	8295	275	120	1.0832	0.516324	-1.06895	Down	2.12e-12	2.27e-11
ECO_NA_01233	3030	385	168	4.15154	1.9789	-1.06895	Down	8.92e-17	1.23e-15
ECO_PAM16_15076	294	110	48	12.2247	5.82708	-1.06895	Down	9.4e-06	5.04e-05
ECO_TACO1_15928	885	126	55	4.65177	2.21808	-1.06847	Down	2.1e-06	1.25e-05
ECO_selo_06696	2076	859	375	13.5194	6.44705	-1.06832	Down	1.82e-35	4.64e-34
ECO_ctrl_16844	783	87	38	3.63035	1.73212	-1.06757	Down	8.46e-05	0.000383424
ECO_ADI1_06039	540	87	38	5.26401	2.51158	-1.06757	Down	8.46e-05	0.000383329
ECO_unknown_01077	537	87	38	5.29342	2.52561	-1.06757	Down	8.46e-05	0.000383235
ECO_EI24_03476	1020	1124	491	36.0045	17.1806	-1.0674	Down	7.97e-46	2.51e-44
ECO_BRD7_20264	1899	206	90	3.54432	1.69151	-1.0672	Down	1.29e-09	1.1e-08
ECO_ATPAF1_03935	936	1224	535	42.7264	20.4002	-1.06654	Down	1.1e-49	3.64e-48
ECO_C8orf82_05238	711	167	73	7.67429	3.66446	-1.06643	Down	4.82e-08	3.53e-07
ECO_MDH2_09544	1014	30051	13141	968.305	462.538	-1.06589	Down	0	0
ECO_COX6C_20642	231	2090	914	295.614	141.218	-1.06579	Down	1.78e-83	9.04e-82
ECO_cdon_11111	3327	160	70	1.5713	0.750935	-1.0652	Down	9.47e-08	6.7e-07
ECO_MRPS23_11366	507	96	42	6.18663	2.95664	-1.0652	Down	3.72e-05	0.000180439
ECO_ccl25b_18592	243	185	81	24.8746	11.897	-1.06408	Down	9.69e-09	7.62e-08
ECO_NA_17878	1314	114	50	2.83466	1.3581	-1.06158	Down	7.26e-06	3.95e-05
ECO_COPS3_17905	843	709	311	27.4796	13.1671	-1.06142	Down	2.87e-29	6.22e-28
ECO_NA_09681	3291	155	68	1.53885	0.73746	-1.06121	Down	1.64e-07	1.13e-06
ECO_NA_20457	1056	239	105	7.39478	3.54881	-1.05917	Down	8.05e-11	7.68e-10
ECO_MRPL32_20870	543	198	87	11.914	5.71843	-1.05896	Down	3.38e-09	2.77e-08
ECO_C9orf78_14041	876	234	103	8.72776	4.19653	-1.05642	Down	1.39e-10	1.29e-09
ECO_EIF2B3_15352	1569	393	173	8.18391	3.93532	-1.05631	Down	8.53e-17	1.17e-15
ECO_PPID_22452	1023	788	347	25.1676	12.1063	-1.05581	Down	4.39e-32	1.02e-30
ECO_RPP40_21673	1065	109	48	3.34401	1.6086	-1.05577	Down	1.27e-05	6.64e-05
ECO_UBIAD1_18444	915	109	48	3.89221	1.87231	-1.05577	Down	1.27e-05	6.64e-05
ECO_dnajc2_17953	1857	756	333	13.3015	6.40014	-1.05541	Down	7.88e-31	1.76e-29
ECO_NA_18144	2895	354	156	3.99527	1.92324	-1.05475	Down	3.04e-15	3.88e-14
ECO_bms1l_13487	3663	270	119	2.40834	1.15949	-1.05455	Down	5.76e-12	5.99e-11
ECO_NA_19190	2019	338	149	5.4698	2.63395	-1.05426	Down	1.3e-14	1.6e-13
ECO_PLEKHG1_19524	4629	431	190	3.04215	1.46495	-1.05424	Down	3.21e-18	4.78e-17
ECO_pbxip1a_09735	726	966	426	43.4742	20.9426	-1.05372	Down	7.78e-39	2.17e-37
ECO_tfip11_17461	2526	204	90	2.63869	1.27165	-1.05312	Down	2.31e-09	1.93e-08
ECO_yipf3_17928	1020	317	140	10.1543	4.89875	-1.05161	Down	9.62e-14	1.12e-12
ECO_METAP1D_08058	987	224	99	7.41519	3.57994	-1.05055	Down	4.12e-10	3.68e-09
ECO_fastk_21684	2271	561	248	8.07118	3.89755	-1.05021	Down	4.07e-23	7.31e-22
ECO_trip11_11181	5895	1918	848	10.6306	5.13416	-1.05002	Down	5.81e-75	2.72e-73
ECO_DOCK10_16608	6309	278	123	1.43971	0.695828	-1.04898	Down	3.47e-12	3.66e-11
ECO_NA_09752	807	1148	508	46.4793	22.4671	-1.04877	Down	1.71e-45	5.34e-44
ECO_BRD1_11613	3834	122	54	1.03968	0.502688	-1.0484	Down	4.32e-06	2.43e-05
ECO_fktn_01900	603	140	62	7.58581	3.66971	-1.04764	Down	8.55e-07	5.34e-06
ECO_XPO5_21819	3453	79	35	0.747518	0.361767	-1.04705	Down	0.000228838	0.000959146
ECO_RRP12_09241	3846	1313	582	11.1544	5.40096	-1.04633	Down	1.36e-51	4.68e-50
ECO_AP4B1_14263	2481	203	90	2.67338	1.29471	-1.04603	Down	3.08e-09	2.54e-08
ECO_NA_12503	1401	106	47	2.47206	1.19734	-1.04588	Down	1.94e-05	9.85e-05
ECO_MARS_20621	2775	115	51	1.35402	0.65594	-1.04562	Down	8.57e-06	4.63e-05
ECO_NA_19659	498	214	95	14.0403	6.8085	-1.04416	Down	1.22e-09	1.05e-08
ECO_MOSPD2_22845	1500	108	48	2.35247	1.14211	-1.04248	Down	1.7e-05	8.72e-05
ECO_GLRX2_08473	513	162	72	10.3178	5.00925	-1.04248	Down	1.32e-07	9.13e-07
ECO_akr1a1b_08517	975	153	68	5.12717	2.48921	-1.04248	Down	2.95e-07	1.96e-06
ECO_DHX16_11709	3147	243	108	2.5229	1.22485	-1.04248	Down	9.83e-11	9.27e-10
ECO_gata3_17925	1344	81	36	1.96914	0.956006	-1.04248	Down	0.000200388	0.000852148
ECO_DUS3L_06322	1749	99	44	1.84942	0.897884	-1.04248	Down	3.85e-05	0.000186651
ECO_LYAR_03592	1023	99	44	3.16192	1.53509	-1.04248	Down	3.85e-05	0.000186602
ECO_SEC62_00973	1287	245	109	6.21983	3.02277	-1.041	Down	8.65e-11	8.22e-10
ECO_rbm4.1_14440	1149	137	61	3.89576	1.89482	-1.03985	Down	1.3e-06	7.95e-06
ECO_LIN7C_05734	585	119	53	6.64634	3.23353	-1.03945	Down	6.6e-06	3.62e-05
ECO_NA_14586	1914	92	41	1.5705	0.764538	-1.03856	Down	7.69e-05	0.000350963
ECO_htra1a_00188	1323	83	37	2.04979	0.998158	-1.03814	Down	0.000175462	0.00075312
ECO_NA_10161	5025	83	37	0.539676	0.262798	-1.03814	Down	0.000175462	0.000753296
ECO_C6H20orf108_20611	1128	296	132	8.57381	4.17659	-1.03761	Down	1.11e-12	1.21e-11
ECO_MRPL15_09251	891	287	128	10.5244	5.12731	-1.03746	Down	2.46e-12	2.63e-11
ECO_NA_01915	3315	139	62	1.37001	0.667522	-1.0373	Down	1.14e-06	7.02e-06
ECO_stoml1_10457	1221	130	58	3.47872	1.69539	-1.03694	Down	2.57e-06	1.5e-05
ECO_sar1a_21791	561	791	353	46.0686	22.4579	-1.03656	Down	2.69e-31	6.09e-30
ECO_NA_00547	4449	224	100	1.64504	0.802222	-1.03605	Down	6.45e-10	5.68e-09
ECO_SMC1A_20413	3696	976	436	8.62798	4.21029	-1.0351	Down	3.83e-38	1.05e-36
ECO_TOPORS_03988	2190	141	63	2.10361	1.02672	-1.03482	Down	1.01e-06	6.23e-06
ECO_RNF170_13915	807	141	63	5.70869	2.78628	-1.03482	Down	1.01e-06	6.23e-06
ECO_NA_12793	1776	4632	2070	85.2151	41.5992	-1.03456	Down	4.18e-174	4.07e-172
ECO_nucb1_09687	1362	2392	1069	57.3819	28.0129	-1.03451	Down	7.71e-91	4.37e-89
ECO_ARL2_22609	555	85	38	5.004	2.4437	-1.03401	Down	0.000153625	0.000664827
ECO_SLC16A5_16734	1533	680	304	14.493	7.07764	-1.03401	Down	4.97e-27	1e-25
ECO_ANAPC4_18883	2364	208	93	2.8748	1.40408	-1.03383	Down	2.8e-09	2.32e-08
ECO_ADAMTS5_09959	2664	114	51	1.39818	0.683271	-1.03302	Down	1.15e-05	6.07e-05
ECO_NA_07082	2142	943	422	14.3841	7.03154	-1.03257	Down	9.06e-37	2.41e-35
ECO_Q9W6X4_ORYLA_15438	987	2896	1296	95.8678	46.8646	-1.03255	Down	3.02e-109	2e-107
ECO_idh1_19555	1245	324	145	8.5029	4.15677	-1.03249	Down	1.21e-13	1.4e-12
ECO_RFC1_09121	3549	172	77	1.58348	0.774358	-1.03203	Down	6.92e-08	4.98e-07
ECO_MGAT2_21148	1425	288	129	6.60342	3.23096	-1.03125	Down	2.88e-12	3.05e-11
ECO_gclc_09189	1893	366	164	6.31716	3.09208	-1.0307	Down	3.48e-15	4.41e-14
ECO_NA_00105	723	87	39	3.93163	1.92523	-1.03009	Down	0.000134498	0.000588568
ECO_NA_07721	2202	437	196	6.48418	3.17684	-1.02933	Down	8.34e-18	1.21e-16
ECO_YEATS4_03415	681	225	101	10.7951	5.29336	-1.02812	Down	7.55e-10	6.6e-09
ECO_thrap6_02419	564	470	211	27.2276	13.3524	-1.02797	Down	5.36e-19	8.27e-18
ECO_PSTK_19394	1065	98	44	3.00654	1.47455	-1.02783	Down	5.17e-05	0.000243649
ECO_ZNF644_14947	3441	98	44	0.930535	0.456379	-1.02783	Down	5.17e-05	0.000243712
ECO_NA_00009	957	147	66	5.01876	2.46144	-1.02783	Down	6.81e-07	4.31e-06
ECO_MED24_02177	2973	147	66	1.61552	0.79233	-1.02783	Down	6.81e-07	4.32e-06
ECO_NA_21728	798	247	111	10.1131	4.96452	-1.0265	Down	1.19e-10	1.11e-09
ECO_DCTN2_20623	1215	247	111	6.6422	3.26065	-1.0265	Down	1.19e-10	1.11e-09
ECO_CCDC47_09650	1473	3044	1368	67.5201	33.1467	-1.02645	Down	1.21e-113	8.55e-112
ECO_prkcsh_16339	1548	89	40	1.8785	0.922245	-1.02636	Down	0.000117746	0.000522479
ECO_MFAP1_17797	1326	663	298	16.3366	8.02103	-1.02625	Down	4.33e-26	8.45e-25
ECO_UQCRQ_01728	249	1653	743	216.903	106.499	-1.0262	Down	1.56e-62	6.36e-61
ECO_ppp2r5d_17934	1713	367	165	7.00003	3.43783	-1.02586	Down	4.07e-15	5.12e-14
ECO_naa50_01370	486	378	170	25.4125	12.4845	-1.0254	Down	1.63e-15	2.11e-14
ECO_CDK5RAP3_08503	1974	458	206	7.5807	3.72458	-1.02525	Down	1.77e-18	2.67e-17
ECO_NA_18610	1899	229	103	3.94005	1.93584	-1.02525	Down	5.85e-10	5.17e-09
ECO_phb_09596	816	522	235	20.9012	10.2786	-1.02394	Down	8.35e-21	1.39e-19
ECO_CCDC28A_21219	579	131	59	7.39237	3.63689	-1.02333	Down	3.02e-06	1.74e-05
ECO_F8_13634	4980	242	109	1.58773	0.781186	-1.02323	Down	2.04e-10	1.86e-09
ECO_ndufs6_12486	390	313	141	26.2223	12.9036	-1.02302	Down	4.7e-13	5.24e-12
ECO_ANKRD27_12571	1893	202	91	3.48652	1.71573	-1.02297	Down	6.42e-09	5.15e-08
ECO_NA_19941	624	91	41	4.76484	2.34507	-1.02279	Down	0.000103077	0.000461847
ECO_COQ9_12608	1026	1438	648	45.7934	22.5416	-1.02255	Down	2.53e-54	9.15e-53
ECO_VIM_11525	1314	244	110	6.06716	2.98782	-1.02193	Down	1.79e-10	1.65e-09
ECO_TATDN1_00732	903	173	78	6.25964	3.08293	-1.02178	Down	8.09e-08	5.77e-07
ECO_TIMM8B_09309	270	153	69	18.5148	9.121	-1.02141	Down	4.61e-07	2.99e-06
ECO_cnot7_13566	861	153	69	5.80603	2.86024	-1.02141	Down	4.61e-07	2.99e-06
ECO_kdm6a_12450	4122	348	157	2.75843	1.3594	-1.02087	Down	2.62e-14	3.14e-13
ECO_C22orf25_14413	768	82	37	3.48854	1.71948	-1.02065	Down	0.00023557	0.000984892
ECO_POLR2J2_16644	354	124	56	11.4448	5.64601	-1.01939	Down	5.96e-06	3.29e-05
ECO_VPS16_15392	2433	469	212	6.29828	3.10993	-1.01807	Down	1.1e-18	1.67e-17
ECO_SEC13_22742	930	272	123	9.55602	4.72041	-1.0175	Down	1.92e-11	1.93e-10
ECO_psmd12_20210	1371	955	432	22.7592	11.2461	-1.01702	Down	2.42e-36	6.31e-35
ECO_USP49_19662	2076	137	62	2.15618	1.06591	-1.01639	Down	2.04e-06	1.21e-05
ECO_NA_19378	2877	106	48	1.20381	0.595468	-1.01551	Down	3.05e-05	0.000150287
ECO_ST13_15833	1080	2837	1285	85.8276	42.4655	-1.01515	Down	3.61e-104	2.29e-102
ECO_LUC7L2_08360	1056	192	87	5.94058	2.94044	-1.01457	Down	1.9e-08	1.45e-07
ECO_NA_09655	795	150	68	6.16475	3.0528	-1.01391	Down	6.99e-07	4.42e-06
ECO_TAF15_05299	1284	794	360	20.2044	10.0068	-1.01369	Down	2.43e-30	5.41e-29
ECO_SYMPK_01832	3450	216	98	2.04562	1.01383	-1.01273	Down	2.6e-09	2.17e-08
ECO_Q8AYQ3_ORYLA_16352	1788	227	103	4.1481	2.05602	-1.0126	Down	1.03e-09	8.89e-09
ECO_NA_17165	1347	605	275	14.675	7.28656	-1.01005	Down	2.27e-23	4.1e-22
ECO_COG6_11145	1956	110	50	1.83745	0.912343	-1.01005	Down	2.34e-05	0.000117236
ECO_NA_04062	1422	99	45	2.27471	1.12946	-1.01005	Down	6.05e-05	0.000282173
ECO_OS9_05462	1599	752	342	15.366	7.6337	-1.00929	Down	1.26e-28	2.65e-27
ECO_NA_22724	990	1475	671	48.6797	24.1905	-1.00888	Down	1.7e-54	6.16e-53
ECO_HMGCS1_17786	1548	167	76	3.52482	1.75227	-1.00833	Down	1.85e-07	1.26e-06
ECO_ddi2_16668	2754	380	173	4.50828	2.24202	-1.00778	Down	3.4e-15	4.32e-14
ECO_PEX1_09984	3774	101	46	0.874401	0.435024	-1.0072	Down	5.3e-05	0.000249331
ECO_LMBRD1_06816	1407	993	453	23.0593	11.4911	-1.00483	Down	5.14e-37	1.38e-35
ECO_HSDL2_05548	1218	5493	2506	147.351	73.4329	-1.00476	Down	1.58e-196	1.74e-194
ECO_ZBTB8OS_01673	489	160	73	10.6906	5.32809	-1.00465	Down	3.64e-07	2.39e-06
ECO_NOL11_20200	2169	686	313	10.3337	5.15041	-1.0046	Down	4.55e-26	8.88e-25
ECO_TXNDC5_09888	1209	103	47	2.78357	1.38749	-1.00446	Down	4.64e-05	0.000220845
ECO_NA_02718	711	368	168	16.911	8.43329	-1.0038	Down	1.13e-14	1.38e-13
ECO_NA_09496	1233	127	58	3.36536	1.67889	-1.00325	Down	6.1e-06	3.36e-05
ECO_PROSER1_10179	2358	116	53	1.60733	0.802212	-1.00261	Down	1.57e-05	8.1e-05
ECO_NA_19527	315	116	53	12.032	6.00513	-1.00261	Down	1.57e-05	8.1e-05
ECO_NCOA5_18093	1977	280	128	4.62746	2.31079	-1.00183	Down	1.77e-11	1.78e-10
ECO_COL19A1_06817	924	234	107	8.27437	4.13303	-1.00145	Down	8.13e-10	7.08e-09
ECO_SHPRH_13233	4974	363	166	2.38447	1.19113	-1.00134	Down	1.92e-14	2.33e-13
ECO_ZBTB1_06368	2046	236	108	3.76875	1.88398	-1.00031	Down	7.15e-10	6.26e-09
ECO_NA_06591	1866	201	92	3.51946	1.75968	-1.00004	Down	1.32e-08	1.02e-07
