# Supplementary material for: Comparative Transcriptomic Study of Muscle Provides New Insights into the Growth Superiority of a Novel Grouper Hybrid
Source: PLoS One. 2016 Dec 22;11(12):e0168802. doi: 10.1371/journal.pone.0168802 (PMC5179234; doi:10.1371/journal.pone.0168802)
Supplement: S4 Table — (XLSX) [file pone.0168802.s004.xlsx]

## Sheet: Sheet1
geneID	geneLength	Ela-Expression	Hyb-Expression	Ela-RPKM	Hyb-RPKM	log2 Ratio(Hyb/Ela)	Up-Down-Regulation(Hyb/Ela)	P-value	FDR
ECO_unknown_04194	579	0	173	0.001	10.6641	13.3805	Up	2.98854e-51	8.13362e-50
ECO_CR847844.1_21734	471	0	50	0.001	3.78884	11.8875	Up	2.53442e-15	2.3428e-14
ECO_NA_07865	597	0	16	0.001	0.956539	9.90168	Up	2.16428e-05	8.0166e-05
ECO_NA_05685	627	0	16	0.001	0.910772	9.83095	Up	2.16428e-05	8.01972e-05
ECO_SYT4_08482	1416	0	33	0.001	0.831779	9.70006	Up	2.34206e-10	1.50069e-09
ECO_NA_18523	1155	0	24	0.001	0.741629	9.53455	Up	9.96564e-08	4.94745e-07
ECO_NA_04323	2796	0	53	0.001	0.676544	9.40204	Up	3.36958e-16	3.30768e-15
ECO_NA_02935	1269	0	24	0.001	0.675005	9.39875	Up	9.96564e-08	4.94874e-07
ECO_NA_04097	4611	0	75	0.001	0.580528	9.18122	Up	1.26286e-22	1.66146e-21
ECO_NA_02648	1239	0	16	0.001	0.460899	8.84831	Up	2.16428e-05	8.01504e-05
ECO_NA_15795	1176	0	15	0.001	0.455241	8.83049	Up	4.24048e-05	0.000149584
ECO_CYP8B1_04706	1512	0	19	0.001	0.448496	8.80895	Up	2.87746e-06	1.19131e-05
ECO_BX927362.1_12371	1314	0	16	0.001	0.434592	8.76352	Up	2.16428e-05	8.02129e-05
ECO_NA_15034	1230	0	14	0.001	0.406238	8.66618	Up	8.30836e-05	0.000280295
ECO_AMN_20132	1419	0	16	0.001	0.402434	8.65261	Up	2.16428e-05	8.01816e-05
ECO_C17H14orf80_01867	1176	0	13	0.001	0.394542	8.62404	Up	0.000162786	0.000521616
ECO_EPHA10_02401	3051	0	32	0.001	0.374339	8.5482	Up	4.58878e-10	2.87161e-09
ECO_A5JL90_ORYLA_05809	1590	0	15	0.001	0.336706	8.39535	Up	4.24048e-05	0.000149612
ECO_NA_18971	1572	0	14	0.001	0.317858	8.31224	Up	8.30836e-05	0.000280245
ECO_NA_06250	1410	0	12	0.001	0.303752	8.24675	Up	0.000318946	0.000973468
ECO_NA_00613	2133	0	16	0.001	0.267723	8.0646	Up	2.16428e-05	8.01348e-05
ECO_col4a3_04054	4908	0	29	0.001	0.210887	7.72033	Up	3.45144e-09	1.99575e-08
ECO_ARMC2_01999	2328	0	12	0.001	0.183974	7.52335	Up	0.000318946	0.000973312
ECO_NA_20169	6456	0	13	0.001	0.0718682	6.16728	Up	0.000162786	0.000521528
ECO_NA_06699	7947	0	14	0.001	0.0628756	5.97443	Up	8.30836e-05	0.000280345
ECO_GLYAT_22738	834	1	60	0.0446105	2.56769	5.84694	Up	9.38332e-17	9.52552e-16
ECO_TMEM138_19244	567	2	118	0.131235	7.42773	5.8227	Up	6.15462e-32	1.13675e-30
ECO_NA_05595	1551	1	50	0.0239878	1.15058	5.58391	Up	6.58198e-14	5.56761e-13
ECO_pgpep1l_06936	570	2	77	0.130544	4.8214	5.20684	Up	2.55862e-20	3.01208e-19
ECO_CABZ01085857.1_22406	1086	2	68	0.0685177	2.23479	5.02752	Up	8.59066e-18	9.09453e-17
ECO_NA_10974	1395	2	68	0.0533407	1.73977	5.02752	Up	8.59066e-18	9.09959e-17
ECO_CUX2_03008	4461	1	23	0.00834008	0.184015	4.46362	Up	2.48966e-06	1.04601e-05
ECO_PELI3_14425	1359	1	22	0.0273768	0.577777	4.39949	Up	4.6907e-06	1.89864e-05
ECO_NA_13330	1317	1	22	0.0282499	0.596203	4.39949	Up	4.6907e-06	1.89823e-05
ECO_NA_12992	801	1	22	0.0464483	0.980274	4.39949	Up	4.6907e-06	1.89904e-05
ECO_hist2h2l_20893	579	42	843	2.69882	51.9644	4.26713	Up	9.56036e-188	8.53879e-186
ECO_gtf3aa_11324	1077	2	37	0.0690903	1.22615	4.14951	Up	3.13462e-09	1.81753e-08
ECO_NA_17240	2025	6	95	0.110237	1.67439	3.92495	Up	3.59976e-21	4.41818e-20
ECO_PITPNC1_05895	924	3	47	0.120796	1.81544	3.90968	Up	4.9694e-11	3.37515e-10
ECO_angptl3_08722	1443	2	28	0.0515663	0.692546	3.74741	Up	8.07958e-07	3.5921e-06
ECO_unknown_19279	393	2	23	0.189339	2.08878	3.46362	Up	1.65319e-05	6.22407e-05
ECO_NA_04817	3072	2	22	0.0242221	0.255599	3.39949	Up	3.00026e-05	0.000108223
ECO_NA_02829	1446	3	33	0.077189	0.814522	3.39949	Up	2.3381e-07	1.11367e-06
ECO_NA_05218	1689	2	22	0.0440558	0.46489	3.39949	Up	3.00026e-05	0.000108203
ECO_otud3_08766	870	924	9723	39.5144	398.876	3.33549	Up	0	0
ECO_unknown_12715	2094	4	40	0.0710699	0.681774	3.26198	Up	2.00246e-08	1.07038e-07
ECO_amigo1_20480	1539	13	122	0.314273	2.8293	3.17035	Up	1.1887e-22	1.56714e-21
ECO_chic1_09343	453	4	37	0.328522	2.91515	3.14951	Up	1.14052e-07	5.63713e-07
ECO_NA_07620	5217	3	26	0.0213945	0.177873	3.05553	Up	1.3855e-05	5.26734e-05
ECO_AADACL2_06063	1239	7	59	0.210198	1.69957	3.01534	Up	3.95754e-11	2.71897e-10
ECO_hspb9_01223	1836	1699	14286	34.4289	277.712	3.0119	Up	0	0
ECO_her6_14967	621	3	25	0.179735	1.43683	2.99895	Up	2.45354e-05	8.94865e-05
ECO_lrrc9_14907	4344	32	253	0.274071	2.07868	2.92305	Up	4.40878e-42	1.01664e-40
ECO_nrxn3b_05230	1821	6	47	0.122587	0.921181	2.90968	Up	7.74618e-09	4.3406e-08
ECO_OTOG_12001	8112	8	62	0.0366914	0.272785	2.89425	Up	3.1897e-11	2.20738e-10
ECO_NA_09025	2022	4	30	0.0736006	0.529538	2.84694	Up	6.06072e-06	2.4192e-05
ECO_NA_05626	1356	45	336	1.23468	8.84376	2.84052	Up	8.20514e-54	2.32977e-52
ECO_PPARGC1A_04920	2631	57	416	0.80604	5.64326	2.8076	Up	1.86383e-65	6.25353e-64
ECO_NA_15189	1638	32	231	0.72684	5.03333	2.7918	Up	7.87526e-37	1.62317e-35
ECO_hspb6_16848	435	204	1437	17.4479	117.903	2.75647	Up	1.42864e-217	1.52688e-215
ECO_FAM155A_13140	1152	10	70	0.322961	2.16872	2.74741	Up	6.3208e-12	4.64453e-11
ECO_NA_04028	675	8	56	0.44095	2.96102	2.74741	Up	8.68896e-10	5.30484e-09
ECO_NA_22188	432	3	21	0.258369	1.73497	2.74741	Up	0.00023235	0.000722968
ECO_NA_12372	1656	4	28	0.0898674	0.603469	2.74741	Up	1.83502e-05	6.87462e-05
ECO_sox4a_12482	1119	139	966	4.62155	30.8109	2.73699	Up	9.21192e-146	6.44293e-144
ECO_TREH_11115	1515	5	33	0.122789	0.777425	2.66252	Up	4.43034e-06	1.79899e-05
ECO_ANKRD1_09772	981	311	2003	11.7949	72.8734	2.62723	Up	4.18254e-287	5.80793e-285
ECO_ATP2B3_16592	954	7	45	0.272994	1.68353	2.62455	Up	8.96118e-08	4.478e-07
ECO_NA_15744	804	22	138	1.01805	6.12605	2.58915	Up	6.29728e-21	7.62568e-20
ECO_acbd7_08946	240	26	161	4.03055	23.9426	2.57053	Up	5.37468e-24	7.49069e-23
ECO_TRPT1_13663	621	26	160	1.5577	9.19572	2.56154	Up	9.08518e-24	1.25517e-22
ECO_NA_13327	3561	6	36	0.0626876	0.360818	2.52502	Up	3.10956e-06	1.28517e-05
ECO_NA_09236	1314	69	414	1.95369	11.2451	2.52502	Up	3.7162e-58	1.12575e-56
ECO_NA_05661	1059	11	65	0.386455	2.19066	2.50299	Up	3.27594e-10	2.08155e-09
ECO_FBXO32_09552	1107	121	703	4.06668	22.6655	2.47857	Up	1.5122e-95	7.03374e-94
ECO_NA_11409	1509	143	824	3.52573	19.4893	2.46668	Up	4.47218e-111	2.3765e-109
ECO_BX324212.2_05783	594	4	23	0.25054	1.38197	2.46362	Up	0.00027304	0.000842002
ECO_NA_14787	477	4	23	0.311993	1.72094	2.46362	Up	0.00027304	0.000841866
ECO_NA_03791	2808	154	873	2.04045	11.0962	2.44311	Up	2.76672e-116	1.52122e-114
ECO_NA_10108	1680	92	514	2.03742	10.9197	2.42212	Up	1.67958e-68	5.97238e-67
ECO_NA_06413	1386	363	1998	9.7442	51.4505	2.40057	Up	2.35684e-258	2.89268e-256
ECO_NA_19320	669	7	38	0.389291	2.02728	2.38063	Up	3.5552e-06	1.457e-05
ECO_klhl38_09553	1755	157	826	3.32832	16.7981	2.33543	Up	1.77955e-104	8.9325e-103
ECO_esrrga_03788	1338	20	103	0.55613	2.7475	2.30463	Up	3.91888e-14	3.36278e-13
ECO_MYBPC3_05740	3849	16	80	0.154659	0.741821	2.26198	Up	4.72708e-11	3.21861e-10
ECO_NA_09907	249	7	35	1.04593	5.01679	2.26198	Up	1.63698e-05	6.16427e-05
ECO_NA_12537	2340	220	1098	3.49792	16.7473	2.25936	Up	6.82014e-133	4.31051e-131
ECO_ASB10_22420	1254	348	1733	10.3249	49.324	2.25617	Up	2.72034e-208	2.76747e-206
ECO_nr1h5_08897	1461	13	63	0.331052	1.53903	2.21689	Up	8.66678e-09	4.8027e-08
ECO_THNSL1_15056	2166	13	63	0.223299	1.0381	2.21689	Up	8.66678e-09	4.8041e-08
ECO_RUNDC1_09696	1695	15	72	0.329249	1.51607	2.20309	Up	8.46664e-10	5.17575e-09
ECO_HECW1_20043	4815	8	38	0.0618154	0.281673	2.18798	Up	1.05447e-05	4.09144e-05
ECO_NA_21330	1395	7	33	0.186692	0.8443	2.17709	Up	4.44078e-05	0.000156042
ECO_CCDC105_11712	1755	6	28	0.127197	0.569427	2.16245	Up	0.000188797	0.000596328
ECO_CR944667.4_16842	1386	6	28	0.161061	0.721028	2.16245	Up	0.000188797	0.000596229
ECO_HPCAL4_06407	576	13	60	0.839699	3.7178	2.14651	Up	3.7579e-08	1.95435e-07
ECO_HXC4_ORYLA_14769	795	33	151	1.54436	6.77902	2.13406	Up	2.16232e-18	2.3466e-17
ECO_MRS2_02499	852	6	27	0.262008	1.13105	2.10998	Up	0.000308988	0.00094535
ECO_CABZ01072083.1_12649	1443	6	27	0.154699	0.667813	2.10998	Up	0.000308988	0.000945502
ECO_NA_04604	1614	19	85	0.437978	1.87963	2.10152	Up	9.16378e-11	6.087e-10
ECO_NA_01186	582	20	89	1.27853	5.45788	2.09386	Up	3.65324e-11	2.51444e-10
ECO_WDR74_21647	996	7	31	0.261482	1.11086	2.0869	Up	0.000118328	0.000387448
ECO_uck2a_08508	789	12	53	0.565857	2.39749	2.08301	Up	4.04246e-07	1.8666e-06
ECO_NA_01563	1473	395	1742	9.97693	42.2088	2.08087	Up	2.78064e-189	2.519e-187
ECO_NA_01631	1110	11	48	0.368699	1.54339	2.06559	Up	1.66224e-06	7.11416e-06
ECO_NUDT4_15320	561	32	139	2.12222	8.84319	2.059	Up	2.38744e-16	2.37173e-15
ECO_ACADS_18552	1209	103	445	3.16967	13.1368	2.05122	Up	8.64126e-49	2.24272e-47
ECO_NA_14282	1140	114	492	3.72051	15.4034	2.04968	Up	1.02268e-53	2.89517e-52
ECO_unknown_22278	165	71	299	16.0095	64.6762	2.01431	Up	1.42886e-32	2.6702e-31
ECO_TLL1_14058	2553	12	50	0.174877	0.698999	1.99895	Up	1.67446e-06	7.16162e-06
ECO_akap12b_03940	3714	875	3626	8.76534	34.8452	1.99108	Up	0	0
ECO_NA_20187	1110	15	62	0.502772	1.99354	1.98736	Up	1.01157e-07	5.01802e-07
ECO_SBK2_18452	906	24	99	0.985566	3.9	1.98445	Up	1.52721e-11	1.08653e-10
ECO_NA_03651	579	129	515	8.28922	31.7458	1.93726	Up	2.91622e-52	8.12272e-51
ECO_NA_16142	1419	140	554	3.6707	13.9343	1.92451	Up	1.29286e-55	3.76652e-54
ECO_NA_19298	894	218	860	9.07239	34.3335	1.92006	Up	4.09422e-85	1.77827e-83
ECO_NA_12196	399	61	240	5.688	21.4682	1.91621	Up	7.32042e-25	1.06308e-23
ECO_NA_19639	1383	52	204	1.39889	5.2646	1.91204	Up	2.6693e-21	3.29745e-20
ECO_TMEM233_09443	219	23	90	3.90739	14.6675	1.90835	Up	3.77424e-10	2.38146e-09
ECO_NA_14489	765	10	39	0.486341	1.81953	1.90353	Up	4.45796e-05	0.000155897
ECO_ZFYVE19_11816	1290	27	104	0.778712	2.8774	1.88561	Up	2.3205e-11	1.63138e-10
ECO_NA_12968	1455	13	50	0.332417	1.22649	1.88347	Up	4.1397e-06	1.68637e-05
ECO_NA_12563	2334	495	1895	7.89055	28.9778	1.87675	Up	9.3199e-180	7.77639e-178
ECO_ATP5S_11209	591	36	137	2.2663	8.27352	1.86816	Up	2.27986e-14	1.98499e-13
ECO_ptprq_06925	6849	10	38	0.054322	0.198022	1.86605	Up	7.04164e-05	0.00024033
ECO_METTL16_16567	1722	35	133	0.756202	2.75661	1.86605	Up	5.6986e-14	4.83542e-13
ECO_NA_22634	1224	35	133	1.06387	3.87818	1.86605	Up	5.6986e-14	4.83327e-13
ECO_TMEM117_04991	1359	14	53	0.383276	1.39192	1.86062	Up	2.54466e-06	1.06841e-05
ECO_unknown_16847	1734	52	195	1.11572	4.01368	1.84694	Up	1.4549e-19	1.65936e-18
ECO_NA_03394	1668	205	762	4.57257	16.3048	1.83422	Up	3.45266e-71	1.27293e-69
ECO_NA_13795	981	50	184	1.89629	6.69431	1.81976	Up	3.34582e-18	3.60424e-17
ECO_ZMAT3_19827	1116	12	44	0.400055	1.40717	1.81452	Up	2.60962e-05	9.48518e-05
ECO_pax7b_02039	360	11	40	1.13682	3.96565	1.80255	Up	6.71016e-05	0.0002298
ECO_GGA2_19735	2013	44	160	0.813227	2.83683	1.80255	Up	7.9149e-16	7.5741e-15
ECO_NA_10822	1176	29	105	0.917473	3.18669	1.79632	Up	8.119e-11	5.40812e-10
ECO_NA_08368	2601	10	36	0.143042	0.493991	1.78805	Up	0.000173203	0.000553691
ECO_CYP8B1_04705	1419	10	36	0.262193	0.905477	1.78805	Up	0.000173203	0.000553784
ECO_NA_16570	2007	66	236	1.22349	4.19683	1.7783	Up	2.9243e-22	3.77165e-21
ECO_FAM13C_00209	3057	140	494	1.70387	5.76751	1.75914	Up	3.13814e-44	7.47184e-43
ECO_naprt1_05239	1665	29	102	0.648017	2.18647	1.7545	Up	2.97006e-10	1.89035e-09
ECO_NA_22236	522	18	63	1.28294	4.30752	1.74741	Up	8.601e-07	3.80524e-06
ECO_SLC16A11_05408	1431	12	42	0.311993	1.04753	1.74741	Up	6.31094e-05	0.000216949
ECO_NA_02514	2712	364	1270	4.99361	16.7136	1.74287	Up	1.4707e-109	7.7503e-108
ECO_kcnj11_06665	1158	118	411	3.79119	12.6675	1.74041	Up	1.50205e-36	3.07257e-35
ECO_NA_15921	513	291	1012	21.1047	70.4077	1.73817	Up	2.36902e-87	1.04084e-85
ECO_NA_19514	2484	63	219	0.943608	3.14666	1.73756	Up	3.72074e-20	4.35322e-19
ECO_dennd3a_06333	3789	58	201	0.569516	1.89334	1.73312	Up	1.46772e-18	1.60655e-17
ECO_NA_17238	1992	11	38	0.20545	0.68085	1.72855	Up	0.000162019	0.000519511
ECO_ctrl_16844	783	11	38	0.522677	1.73212	1.72855	Up	0.000162019	0.000519423
ECO_GPN3_06964	645	16	55	0.922918	3.04341	1.72141	Up	5.50284e-06	2.20717e-05
ECO_NA_14563	1377	14	48	0.378266	1.24413	1.71766	Up	2.3053e-05	8.46315e-05
ECO_FBXL22_10445	687	76	252	4.11585	13.0918	1.66941	Up	8.5582e-22	1.07751e-20
ECO_vgll2a_15251	738	38	126	1.91571	6.09356	1.66941	Up	1.29865e-11	9.2843e-11
ECO_PDE4DIP_19022	7422	2967	9779	14.873	47.0252	1.66074	Up	0	0
ECO_NA_15403	2370	495	1631	7.77069	24.5619	1.66031	Up	5.22474e-131	3.23764e-129
ECO_alpk2_07514	1935	1516	4983	29.1488	91.9109	1.6568	Up	0	0
ECO_FAM134B_21242	1323	103	337	2.89654	9.09133	1.65016	Up	3.49366e-28	5.71974e-27
ECO_NA_12880	1077	41	134	1.41635	4.44065	1.64859	Up	4.51536e-12	3.34112e-11
ECO_NA_21261	1671	260	846	5.78895	18.0697	1.6422	Up	8.5643e-68	3.01717e-66
ECO_NA_15171	2130	514	1672	8.97814	28.0165	1.64179	Up	3.77724e-132	2.36376e-130
ECO_NA_06019	10524	28	91	0.0989874	0.308616	1.64049	Up	1.41192e-08	7.66561e-08
ECO_NA_02513	1641	184	598	4.17169	13.0062	1.64049	Up	2.33872e-48	6.01241e-47
ECO_NA_18816	1866	792	2555	15.7912	48.8693	1.62981	Up	7.94372e-199	7.67113e-197
ECO_PRKCQ_17917	2166	120	387	2.06123	6.3769	1.62935	Up	1.39813e-31	2.54283e-30
ECO_UCP3_22049	936	19	61	0.755232	2.32601	1.62286	Up	4.33056e-06	1.7596e-05
ECO_slc25a5_13704	897	375	1202	15.554	47.8266	1.62053	Up	8.57138e-94	3.91976e-92
ECO_METTL11B_19025	900	573	1834	23.6873	72.7301	1.61844	Up	7.36706e-142	5.00539e-140
ECO_NA_14940	1335	16	51	0.445904	1.36347	1.61248	Up	2.98e-05	0.000107513
ECO_NA_21163	1206	455	1448	14.0368	42.8527	1.61018	Up	1.36627e-111	7.30108e-110
ECO_NA_13154	2580	1861	5903	26.8367	81.6602	1.60542	Up	0	0
ECO_NA_13886	1893	268	848	5.26729	15.9883	1.60189	Up	1.25753e-65	4.2342e-64
ECO_SLC24A6_17472	1608	43	136	0.994913	3.01863	1.60125	Up	8.63608e-12	6.27551e-11
ECO_CU929143.2_09845	504	13	41	0.959656	2.90342	1.59717	Up	0.000208524	0.000653105
ECO_msi2b_11365	807	14	44	0.645442	1.94597	1.59213	Up	0.000124874	0.000407269
ECO_NA_13646	390	31	97	2.95733	8.87696	1.58577	Up	1.08534e-08	5.96579e-08
ECO_stab1_18231	6606	441	1379	2.48372	7.45046	1.58483	Up	5.4355e-104	2.69284e-102
ECO_NA_17878	1314	16	50	0.45303	1.3581	1.58391	Up	4.5008e-05	0.000157309
ECO_arl6ip6_03259	498	18	56	1.34476	4.01343	1.57748	Up	1.63128e-05	6.14403e-05
ECO_A5HNC3_ORYLA_16231	1308	28	87	0.79644	2.37393	1.57564	Up	7.21682e-08	3.64075e-07
ECO_thnsl2_02066	1449	19	59	0.487852	1.45325	1.57477	Up	9.83812e-06	3.82976e-05
ECO_NA_02267	1644	22	68	0.497879	1.47626	1.56809	Up	2.1707e-06	9.16657e-06
ECO_smyhc2_00024	5799	86	264	0.551757	1.62483	1.55818	Up	9.30074e-21	1.11421e-19
ECO_dbp2_10782	1095	133	408	4.51898	13.2985	1.5572	Up	3.31686e-31	5.98104e-30
ECO_NA_02027	1971	82	251	1.54785	4.54511	1.55405	Up	9.70972e-20	1.11679e-18
ECO_LOC100302441_11782	3525	3280	10037	34.6192	101.625	1.55361	Up	0	0
ECO_SLC35E4_19292	1050	109	333	3.86225	11.3191	1.55125	Up	1.26214e-25	1.88321e-24
ECO_PRR5L_19062	1023	37	113	1.34564	3.94239	1.55078	Up	1.23464e-09	7.43992e-09
ECO_PARK2_04768	1464	20	61	0.508267	1.48712	1.54886	Up	8.89538e-06	3.48273e-05
ECO_XIRP1_21260	6903	3408	10390	18.3681	53.7199	1.54825	Up	0	0
ECO_abcb4_08944	3726	95	289	0.948601	2.76829	1.54512	Up	2.53112e-22	3.27788e-21
ECO_NA_22771	1491	50	152	1.24766	3.63851	1.54413	Up	2.02438e-12	1.5374e-11
ECO_ndufa4_15932	258	102	310	14.709	42.8844	1.54375	Up	8.35008e-24	1.15529e-22
ECO_NA_14758	1806	34	103	0.700429	2.03553	1.53909	Up	8.11588e-09	4.53307e-08
ECO_H1F0_02141	588	292	881	18.476	53.4756	1.53323	Up	5.17222e-64	1.70236e-62
ECO_fgf16_16515	552	15	45	1.01101	2.90958	1.52502	Up	0.000169109	0.000540968
ECO_SPATA5L1_12048	972	14	42	0.535876	1.5422	1.52502	Up	0.000282678	0.000870313
ECO_D2KVX5_ORYLA_12181	366	27	81	2.74464	7.8988	1.52502	Up	3.9362e-07	1.82062e-06
ECO_crfb14_13759	882	20	60	0.843653	2.42795	1.52502	Up	1.32744e-05	5.05975e-05
ECO_ASB15_15331	1701	195	585	4.26514	12.2746	1.52502	Up	9.30822e-43	2.17542e-41
ECO_NA_12502	546	18	54	1.22654	3.52987	1.52502	Up	3.65832e-05	0.000130574
ECO_MLIP_09185	609	589	1722	35.9833	100.919	1.4878	Up	4.24372e-118	2.38854e-116
ECO_NTN5_19186	2193	50	145	0.84827	2.35986	1.47611	Up	3.06596e-11	2.12406e-10
ECO_ITIH1_11427	1005	50	145	1.851	5.14943	1.47611	Up	3.06596e-11	2.12484e-10
ECO_DHRS1_07963	633	35	101	2.05715	5.69475	1.46898	Up	3.46614e-08	1.81303e-07
ECO_nme7_08548	1092	31	89	1.05619	2.90887	1.46159	Up	2.53484e-07	1.20107e-06
ECO_ADAM15_15044	2133	93	265	1.62216	4.43417	1.45074	Up	6.68844e-19	7.41065e-18
ECO_C1K2Y7_ORYLA_07038	1152	272	774	8.78454	23.9798	1.44878	Up	4.79884e-52	1.3308e-50
ECO_myl2_09451	510	1371	3897	100.016	272.72	1.44719	Up	3.82494e-254	4.60542e-252
ECO_angpt1_02414	1590	88	250	2.05915	5.61177	1.44641	Up	7.65338e-18	8.13396e-17
ECO_GALM_12162	1038	31	88	1.11114	3.02582	1.44529	Up	3.71526e-07	1.7222e-06
ECO_SC5DL_12572	843	61	173	2.69219	7.32446	1.44395	Up	9.17866e-13	7.16222e-12
ECO_TM4SF18_19815	591	101	286	6.35823	17.2717	1.44171	Up	4.1782e-20	4.87944e-19
ECO_osbpl1a_10577	2919	110	311	1.40204	3.80262	1.43947	Up	1.10584e-21	1.38678e-20
ECO_IRF2BP2_10753	1518	994	2796	24.3622	65.7389	1.4321	Up	4.29144e-180	3.59649e-178
ECO_NA_10870	1158	573	1610	18.4098	49.622	1.43051	Up	2.37242e-104	1.18771e-102
ECO_NA_08957	1251	1134	3185	33.7255	90.8677	1.42993	Up	2.08728e-204	2.03633e-202
ECO_NA_01564	651	1452	4073	82.9828	223.301	1.4281	Up	2.49996e-260	3.1289e-258
ECO_NA_19335	3948	1043	2920	9.82901	26.3975	1.42528	Up	1.16095e-186	1.02249e-184
ECO_C13orf15_12446	354	367	1025	38.5714	103.342	1.42183	Up	1.66974e-66	5.71315e-65
ECO_NUPR1_05664	231	109	304	17.5557	46.9698	1.4198	Up	7.93228e-21	9.53277e-20
ECO_NA_07433	1239	95	264	2.85269	7.60484	1.41459	Up	3.4171e-18	3.67686e-17
ECO_cnnm4_21632	936	18	50	0.715483	1.90656	1.41399	Up	0.000175021	0.000559128
ECO_CYHR1_10002	1131	38	105	1.25004	3.31348	1.40637	Up	5.18978e-08	2.66407e-07
ECO_AKAP6_13042	7650	329	906	1.60006	4.22692	1.40148	Up	9.32342e-58	2.81092e-56
ECO_KLHL30_08524	1794	433	1191	8.97983	23.6944	1.39979	Up	3.1277e-75	1.22179e-73
ECO_TBX18_22778	1473	107	293	2.70261	7.09941	1.39334	Up	1.312e-19	1.49997e-18
ECO_A5HIN5_ORYLA_15085	1455	53	145	1.35524	3.55682	1.39204	Up	2.05274e-10	1.32153e-09
ECO_pdk2_00718	1239	340	929	10.2096	26.761	1.3902	Up	1.76292e-58	5.35747e-57
ECO_NA_11119	2070	37	101	0.665019	1.74144	1.38881	Up	1.23352e-07	6.07311e-07
ECO_ENOX2_21013	1794	28	76	0.580682	1.51199	1.38063	Up	5.1277e-06	2.0676e-05
ECO_NGDN_00027	849	24	65	1.05173	2.73252	1.37746	Up	2.6155e-05	9.50473e-05
ECO_PDK2_08496	1233	250	676	7.54362	19.5677	1.37515	Up	2.40566e-42	5.58795e-41
ECO_slc26a10_20402	2193	37	100	0.62772	1.62749	1.37446	Up	1.78328e-07	8.60824e-07
ECO_SLC15A4_15522	1509	72	194	1.77519	4.58849	1.37004	Up	3.55786e-13	2.87287e-12
ECO_matn4_17710	2229	70	188	1.1684	3.01027	1.36536	Up	9.41286e-13	7.33594e-12
ECO_LIN37_16846	744	89	239	4.45061	11.4652	1.36519	Up	8.08444e-16	7.72856e-15
ECO_FBXO17_21513	1566	19	51	0.451403	1.16235	1.36455	Up	0.000224234	0.000698514
ECO_ptcd2_18505	1146	22	59	0.714234	1.83749	1.36327	Up	7.1476e-05	0.000243423
ECO_NA_14264	1632	28	75	0.638323	1.64021	1.36152	Up	7.42034e-06	2.92933e-05
ECO_WISP2_08437	996	31	83	1.15799	2.97424	1.3609	Up	2.40998e-06	1.01365e-05
ECO_lmod2b_15332	1614	767	2052	17.6805	45.3765	1.35979	Up	8.06374e-123	4.74937e-121
ECO_NA_06663	2214	884	2362	14.8552	38.0767	1.35794	Up	8.556e-141	5.73131e-139
ECO_mgat4b_07168	1491	27	72	0.673734	1.7235	1.35509	Up	1.22161e-05	4.68451e-05
ECO_EHHADH_05159	2064	36	96	0.648926	1.66004	1.35509	Up	4.21276e-07	1.94146e-06
ECO_NA_00818	3438	373	993	4.03651	10.3086	1.35267	Up	6.49892e-60	2.02019e-58
ECO_PDK4_16095	1233	68	181	2.05186	5.23929	1.35244	Up	3.5692e-12	2.65755e-11
ECO_NA_18125	3150	986	2623	11.6458	29.7197	1.35161	Up	4.8939e-155	3.62263e-153
ECO_NA_13228	1017	23	61	0.841414	2.14075	1.34723	Up	6.25692e-05	0.00021513
ECO_Q7T1Q8_ORYLA_08781	1593	43	114	1.00428	2.55415	1.34668	Up	3.98882e-08	2.07275e-07
ECO_NA_10248	1734	319	845	6.84454	17.3926	1.34545	Up	7.69398e-51	2.07617e-49
ECO_NA_03305	1023	56	148	2.03664	5.16349	1.34215	Up	4.18274e-10	2.62529e-09
ECO_PTP4A3_02504	513	195	515	14.1423	35.83	1.34115	Up	1.71645e-31	3.11582e-30
ECO_TM4SF5_17160	975	69	182	2.63298	6.6623	1.33932	Up	4.49336e-12	3.32614e-11
ECO_NFE2L1_07582	2376	93	245	1.45626	3.68025	1.33753	Up	9.97842e-16	9.49147e-15
ECO_NA_06479	3471	30	79	0.321565	0.812325	1.33694	Up	5.70138e-06	2.28295e-05
ECO_NA_10571	1380	49	129	1.32105	3.33632	1.33657	Up	6.21758e-09	3.50781e-08
ECO_ADORA2B_05682	1044	19	50	0.677105	1.70933	1.33598	Up	0.00032507	0.000990095
ECO_TCP11L2_07288	1587	480	1260	11.253	28.3368	1.33237	Up	7.4742e-74	2.89002e-72
ECO_SLC26A5_17955	2256	175	459	2.88604	7.26157	1.33119	Up	6.11644e-28	9.90291e-27
ECO_ABLIM2_18455	2238	294	770	4.88754	12.2797	1.3291	Up	1.19662e-45	2.93736e-44
ECO_ormdl1_01843	462	23	60	1.8522	4.63518	1.32338	Up	9.0222e-05	0.000302553
ECO_CYP4B1_02288	1503	28	73	0.693109	1.73349	1.32252	Up	1.53862e-05	5.81922e-05
ECO_dcxr_16793	666	43	112	2.40213	6.00207	1.32114	Up	8.17736e-08	4.10573e-07
ECO_ARHGEF37_07152	2052	101	263	1.83125	4.57442	1.32076	Up	1.7567e-16	1.75799e-15
ECO_LRTM1_14830	1086	146	380	5.00179	12.4885	1.32009	Up	4.01132e-23	5.39684e-22
ECO_RRAD_05705	897	1220	3162	50.6023	125.813	1.31401	Up	1.17529e-178	9.76367e-177
ECO_NA_08390	4197	436	1129	3.86501	9.6009	1.3127	Up	6.70994e-65	2.22775e-63
ECO_NA_20606	552	151	391	10.1775	25.281	1.31267	Up	1.48045e-23	2.02766e-22
ECO_PIM3_11616	945	327	846	12.8742	31.9518	1.31142	Up	5.32668e-49	1.38625e-47
ECO_NA_17403	657	268	692	15.1765	37.5922	1.30859	Up	2.91812e-40	6.45515e-39
ECO_alas1_07052	1845	43	111	0.867111	2.14726	1.30821	Up	1.16682e-07	5.76261e-07
ECO_LRRC2_12918	1074	714	1842	24.7341	61.2128	1.30733	Up	4.43934e-104	2.21084e-102
ECO_NA_10790	537	78	201	5.4041	13.3592	1.3057	Up	9.7572e-13	7.59808e-12
ECO_NA_06884	1461	32	82	0.814896	2.00318	1.29761	Up	6.2279e-06	2.48437e-05
ECO_tmem41aa_04729	699	268	682	14.2646	34.8229	1.28759	Up	9.1734e-39	1.96305e-37
ECO_MAST1_09432	5229	46	117	0.327297	0.798591	1.28686	Up	7.77124e-08	3.91111e-07
ECO_NA_09756	1299	54	137	1.54663	3.76416	1.2832	Up	6.46826e-09	3.63952e-08
ECO_LRRC14B_10055	1584	198	501	4.65064	11.2886	1.27936	Up	1.21763e-28	2.01779e-27
ECO_NA_20097	1254	6093	15372	180.774	437.512	1.27513	Up	0	0
ECO_NA_00855	870	54	136	2.30928	5.57926	1.27263	Up	9.1515e-09	5.06541e-08
ECO_DPY19L3_21462	2100	41	103	0.726386	1.75055	1.269	Up	6.24686e-07	2.80813e-06
ECO_ENPP5_02792	1341	297	745	8.24006	19.8283	1.26683	Up	3.52784e-41	7.92369e-40
ECO_C9orf5_08978	2547	323	810	4.7182	11.3505	1.26644	Up	1.32846e-44	3.19099e-43
ECO_NA_08386	972	36	90	1.37797	3.30471	1.26198	Up	3.56844e-06	1.46212e-05
ECO_ATXN10_12536	1437	32	80	0.828506	1.98697	1.26198	Up	1.25967e-05	4.81396e-05
ECO_NA_19165	2490	210	525	3.13778	7.52518	1.26198	Up	2.43744e-29	4.10716e-28
ECO_arl6ip5a_12368	573	34	85	2.20763	5.29446	1.26198	Up	6.69946e-06	2.65854e-05
ECO_Q6F6A1_ORYLA_03279	1011	497	1241	18.2898	43.8105	1.26024	Up	6.6215e-67	2.29032e-65
ECO_VGLL1_12068	882	290	719	12.233	29.0949	1.24999	Up	5.17188e-39	1.11427e-37
ECO_OTOR_18735	369	46	114	4.63804	11.0264	1.24938	Up	2.19744e-07	1.0493e-06
ECO_ctdsp1_18025	789	191	472	9.00656	21.3512	1.24527	Up	5.02362e-26	7.59089e-25
ECO_ZCCHC14_21459	2442	66	163	1.00554	2.38231	1.24439	Up	6.21992e-10	3.84431e-09
ECO_NA_07075	2307	54	133	0.870861	2.0576	1.24045	Up	2.56122e-08	1.35421e-07
ECO_nfil3_15101	1377	260	640	7.02493	16.5884	1.23961	Up	1.77159e-34	3.4745e-33
ECO_NA_17406	1395	100	245	2.66703	6.26829	1.23284	Up	4.8911e-14	4.16883e-13
ECO_PI4K2A_22203	1365	25	61	0.681412	1.59498	1.22694	Up	0.000196745	0.000619783
ECO_HTRA3_14343	1344	25	61	0.692059	1.6199	1.22694	Up	0.000196745	0.00061968
ECO_NA_21998	3366	91	220	1.00584	2.33274	1.21362	Up	1.78035e-12	1.36021e-11
ECO_UBE2B_13372	363	48	116	4.91968	11.4053	1.21307	Up	3.2593e-07	1.51973e-06
ECO_NA_03143	2586	121	291	1.74084	4.01626	1.20607	Up	6.8321e-16	6.56765e-15
ECO_NA_18026	4314	2083	5007	17.9644	41.4242	1.20534	Up	2.02332e-246	2.36145e-244
ECO_unknown_14876	639	174	418	10.131	23.3471	1.20447	Up	4.00694e-22	5.13666e-21
ECO_STARD7_19278	1227	388	928	11.7649	26.9936	1.19812	Up	9.3903e-47	2.32909e-45
ECO_NA_18114	579	36	86	2.31327	5.30124	1.19639	Up	1.40013e-05	5.31445e-05
ECO_sccpdhb_01913	1128	72	172	2.37479	5.44223	1.19639	Up	7.2543e-10	4.45611e-09
ECO_NDUFS8_18302	525	356	850	25.2286	57.7852	1.19564	Up	7.8291e-43	1.83425e-41
ECO_NAGS_11262	1536	62	148	1.50177	3.43896	1.19531	Up	1.14447e-08	6.26902e-08
ECO_CR352258.2_03838	1146	91	217	2.95433	6.75822	1.19381	Up	4.78708e-12	3.53805e-11
ECO_NA_12827	4197	68	162	0.602799	1.37763	1.19244	Up	2.49178e-09	1.45947e-08
ECO_NA_03002	486	81	192	6.20085	14.1001	1.18517	Up	1.0319e-10	6.82338e-10
ECO_EXOSC7_00376	876	27	64	1.14673	2.60755	1.18517	Up	0.000205434	0.000644701
ECO_CR450814.3_15213	2994	389	921	4.83393	10.9791	1.18349	Up	1.4941e-45	3.66287e-44
ECO_msi1_09444	1029	61	144	2.20555	4.99464	1.17924	Up	2.55424e-08	1.35128e-07
ECO_NA_04253	975	67	158	2.55666	5.78375	1.17775	Up	5.54788e-09	3.15242e-08
ECO_NA_03545	1485	73	172	1.82894	4.13389	1.17649	Up	1.20916e-09	7.30027e-09
ECO_NA_14672	3357	239	563	2.6488	5.98569	1.17618	Up	3.15054e-28	5.16689e-27
ECO_C8orf82_05238	711	31	73	1.62216	3.66446	1.17568	Up	8.04218e-05	0.000272184
ECO_SORBS2_17062	4944	438	1030	3.29608	7.4356	1.1737	Up	4.26802e-50	1.13401e-48
ECO_adamts9_12347	5856	570	1337	3.6214	8.14869	1.17002	Up	3.44376e-64	1.13543e-62
ECO_MTIF3_03040	732	32	75	1.62645	3.65685	1.16887	Up	6.91824e-05	0.000236586
ECO_NR4A3_08974	2154	1770	4140	30.5724	68.5981	1.16594	Up	1.00962e-193	9.36931e-192
ECO_idh1_19555	1245	62	145	1.85278	4.15677	1.16577	Up	3.05762e-08	1.6073e-07
ECO_NA_08538	2112	340	790	5.98946	13.3503	1.15637	Up	5.94736e-38	1.25158e-36
ECO_NA_08662	360	1151	2674	118.953	265.104	1.15617	Up	3.56284e-124	2.11151e-122
ECO_NA_09083	483	285	662	21.9533	48.9179	1.15592	Up	4.7162e-32	8.73622e-31
ECO_NA_01250	702	288	668	15.2636	33.9623	1.15383	Up	3.06522e-32	5.6946e-31
ECO_GLS2_17377	1734	185	427	3.9694	8.78893	1.14677	Up	5.43864e-21	6.60694e-20
ECO_mdha_16057	1020	2275	5243	82.982	183.458	1.14458	Up	1.01389e-237	1.14811e-235
ECO_NA_16731	2610	109	251	1.55378	3.43234	1.14341	Up	6.73754e-13	5.31405e-12
ECO_NA_22149	1782	1247	2871	26.0352	57.502	1.14315	Up	8.00022e-131	4.94143e-129
ECO_CCDC115_14785	669	43	98	2.39136	5.22826	1.1285	Up	9.46194e-06	3.68936e-05
ECO_C1K302_ORYLA_11146	1938	227	516	4.35787	9.50283	1.12473	Up	2.53674e-24	3.60141e-23
ECO_NCDN_21003	2058	132	300	2.38633	5.20275	1.12448	Up	9.00526e-15	8.02042e-14
ECO_NA_17455	1101	142	322	4.79848	10.4382	1.12122	Up	1.11068e-15	1.05227e-14
ECO_NA_16366	3501	957	2160	10.17	22.0201	1.11449	Up	5.04654e-95	2.3359e-93
ECO_rdh10a_14377	1020	43	97	1.56845	3.39413	1.1137	Up	1.30224e-05	4.97066e-05
ECO_mych_21401	1152	321	724	10.3671	22.4307	1.11347	Up	5.77888e-33	1.09173e-31
ECO_RHBDD1_19436	1032	63	142	2.27124	4.91095	1.11252	Up	1.30144e-07	6.3959e-07
ECO_NA_13568	963	205	462	7.92009	17.1227	1.11232	Up	1.39866e-21	1.74708e-20
ECO_NA_06574	4563	50	112	0.407683	0.876042	1.10355	Up	3.26646e-06	1.34621e-05
ECO_NA_18831	990	205	458	7.70409	16.5115	1.09978	Up	4.77266e-21	5.8202e-20
ECO_ACADVL_19182	1974	2428	5421	45.7619	98.0143	1.09884	Up	3.05858e-230	3.38293e-228
ECO_tbpl2_14220	1902	84	187	1.64313	3.50904	1.09463	Up	2.1823e-09	1.28612e-08
ECO_ECH1_11062	915	177	394	7.19706	15.3685	1.0945	Up	3.43174e-18	3.69053e-17
ECO_NA_17473	1908	200	444	3.89991	8.30542	1.09061	Up	3.37832e-20	3.9599e-19
ECO_D2HGDH_14099	1614	55	122	1.26783	2.69782	1.08943	Up	1.52468e-06	6.55047e-06
ECO_DUSP3_11271	618	69	153	4.15397	8.83609	1.08892	Up	7.18564e-08	3.63273e-07
ECO_asb2a_06347	3309	2230	4943	25.0733	53.3152	1.0884	Up	6.2904e-207	6.29835e-205
ECO_ddx55_15484	1800	38	84	0.785441	1.66557	1.08444	Up	7.25524e-05	0.000246823
ECO_NA_11797	1896	87	192	1.7072	3.61427	1.08207	Up	1.8891e-09	1.12202e-08
ECO_SLC1A4_09366	1599	55	121	1.27973	2.70081	1.07756	Up	2.07766e-06	8.78342e-06
ECO_gemin5_21927	4404	47	103	0.397057	0.834732	1.07197	Up	1.31805e-05	5.02496e-05
ECO_MIDN_09922	1620	355	776	8.15297	17.0964	1.06829	Up	4.88512e-33	9.24722e-32
ECO_DUSP10_12218	1395	801	1750	21.3629	44.7735	1.06754	Up	2.96508e-72	1.11698e-70
ECO_NA_00546	1350	158	344	4.35438	9.09456	1.06254	Up	2.17296e-15	2.01946e-14
ECO_NA_15647	2325	208	452	3.32846	6.93861	1.05979	Up	1.13654e-19	1.3025e-18
ECO_mki67ip_18998	840	35	76	1.55021	3.22917	1.0587	Up	0.000216498	0.000675966
ECO_TINAGL1_10018	1503	925	2006	22.8974	47.6353	1.05685	Up	3.04544e-81	1.26223e-79
ECO_NMNAT1_20515	825	85	184	3.83325	7.96015	1.05423	Up	8.5864e-09	4.76649e-08
ECO_NA_22914	1065	44	95	1.53711	3.18369	1.05048	Up	3.88136e-05	0.000137888
ECO_NA_03217	3420	63	136	0.685357	1.41929	1.05024	Up	8.25284e-07	3.6657e-06
ECO_NA_22821	3378	114	246	1.25559	2.59916	1.04968	Up	3.20302e-11	2.21579e-10
ECO_s100b_21722	285	45	97	5.87449	12.1474	1.04811	Up	3.32044e-05	0.000119095
ECO_NA_03834	1341	162	349	4.49458	9.28868	1.04729	Up	2.90492e-15	2.67489e-14
ECO_C11orf58_11218	453	46	99	3.778	7.79999	1.04585	Up	2.84074e-05	0.000102703
ECO_Q2KTA3_ORYLA_03836	2643	169	363	2.37899	4.90192	1.043	Up	1.01387e-15	9.6343e-15
ECO_NA_04171	567	2952	6335	193.703	398.768	1.04171	Up	1.62691e-246	1.91051e-244
ECO_rasgef1ba_17709	1662	195	418	4.36522	8.97641	1.04008	Up	8.43998e-18	8.94995e-17
ECO_SLC25A30_21296	861	453	971	19.5748	40.2507	1.04001	Up	3.07398e-39	6.66812e-38
ECO_fam46ba_17752	1185	809	1732	25.3999	52.1659	1.03828	Up	1.94191e-68	6.8795e-67
ECO_RUSC2_17702	5151	494	1054	3.56811	7.30308	1.03335	Up	5.08136e-42	1.1689e-40
ECO_Q7T1Q7_ORYLA_08782	1323	60	128	1.68731	3.45309	1.03316	Up	2.38876e-06	1.00495e-05
ECO_glt25d2_06091	1848	91	194	1.83207	3.74677	1.03217	Up	6.23596e-09	3.51713e-08
ECO_FBP2_03280	1014	9265	19747	339.946	695.057	1.03182	Up	0	0
ECO_HSPB8_07787	666	1237	2636	69.1032	141.263	1.03156	Up	4.0773e-102	1.994e-100
ECO_NA_08440	1362	597	1270	16.308	33.28	1.02908	Up	5.98236e-50	1.58508e-48
ECO_TCTN3_15903	1506	89	189	2.19871	4.47913	1.02656	Up	1.13647e-08	6.23421e-08
ECO_TMEM204_02130	681	50	106	2.73165	5.55541	1.02412	Up	2.0552e-05	7.66029e-05
ECO_NA_11805	1596	154	326	3.58997	7.29024	1.022	Up	7.53218e-14	6.34598e-13
ECO_NA_12859	3522	468	989	4.94378	10.0222	1.01952	Up	1.04704e-38	2.23557e-37
ECO_C8orf4_12172	657	90	190	5.09659	10.3216	1.01806	Up	1.307e-08	7.12242e-08
ECO_TFEB_18365	1542	204	430	4.92208	9.95271	1.01582	Up	1.24235e-17	1.30433e-16
ECO_NDUFS1_14520	2196	2694	5675	45.6423	92.2339	1.01492	Up	6.98156e-212	7.21833e-210
ECO_usp53b_08348	2820	78	164	1.02908	2.07564	1.0122	Up	1.4818e-07	7.21518e-07
ECO_NA_00123	216	229	481	39.4443	79.4783	1.01074	Up	2.14682e-19	2.43247e-18
ECO_raver2_07031	2631	85	178	1.20199	2.41466	1.0064	Up	5.0416e-08	2.5915e-07
ECO_NA_01738	1302	1071	2240	30.6042	61.4037	1.00459	Up	1.99438e-83	8.46899e-82
ECO_FASTKD3_22554	1767	111	232	2.33716	4.68607	1.00362	Up	5.24972e-10	3.26695e-09
ECO_A4KUJ6_ORYLA_11787	14340	2816	5880	7.30611	14.6348	1.00222	Up	5.39678e-215	5.7038e-213
ECO_IL1B_21633	717	249	0	12.9206	0.001	-13.6574	Down	5.81324e-78	2.353e-76
ECO_CDH26_08393	1821	450	0	9.19402	0.001	-13.1665	Down	2.66062e-140	1.76978e-138
ECO_BGN_14825	1119	265	0	8.81086	0.001	-13.1051	Down	6.33978e-83	2.66832e-81
ECO_NA_12426	615	106	0	6.41259	0.001	-12.6467	Down	1.30425e-33	2.50374e-32
ECO_NA_19859	1353	184	0	5.05968	0.001	-12.3048	Down	8.39338e-58	2.53453e-56
ECO_NA_02709	864	117	0	5.03819	0.001	-12.2987	Down	5.05532e-37	1.04763e-35
ECO_EPGN_11010	417	51	0	4.55027	0.001	-12.1517	Down	1.49078e-16	1.49898e-15
ECO_NA_03880	309	36	0	4.33458	0.001	-12.0817	Down	6.69286e-12	4.90844e-11
ECO_unknown_15161	285	32	0	4.17742	0.001	-12.0284	Down	1.16465e-10	7.66126e-10
ECO_stard10_13716	594	65	0	4.07127	0.001	-11.9913	Down	6.7821e-21	8.19192e-20
ECO_NA_02329	729	76	0	3.87872	0.001	-11.9214	Down	2.62878e-24	3.7293e-23
ECO_unknown_11379	159	16	0	3.74391	0.001	-11.8703	Down	1.06792e-05	4.13687e-05
ECO_NA_16541	426	42	0	3.66811	0.001	-11.8408	Down	9.22004e-14	7.72356e-13
ECO_CR925773.1_14607	696	67	0	3.58153	0.001	-11.8064	Down	1.62582e-21	2.02286e-20
ECO_unknown_15175	282	27	0	3.56219	0.001	-11.7985	Down	4.13932e-09	2.37689e-08
ECO_Q9PT76_ORYLA_13721	903	86	0	3.54334	0.001	-11.7909	Down	2.08108e-27	3.30471e-26
ECO_RSPO1_20683	672	60	0	3.32189	0.001	-11.6978	Down	2.41044e-19	2.72144e-18
ECO_NA_11243	1146	100	0	3.24652	0.001	-11.6647	Down	9.46758e-32	1.73685e-30
ECO_FGF7_06487	609	51	0	3.1157	0.001	-11.6053	Down	1.49078e-16	1.49661e-15
ECO_NA_18913	270	22	0	3.03153	0.001	-11.5658	Down	1.47117e-07	7.17811e-07
ECO_GDPD2_13714	1503	117	0	2.89621	0.001	-11.4999	Down	5.05532e-37	1.04877e-35
ECO_cldne_11076	1101	85	0	2.87233	0.001	-11.488	Down	4.25046e-27	6.63337e-26
ECO_NA_09292	1032	79	0	2.84807	0.001	-11.4758	Down	3.08542e-25	4.54663e-24
ECO_SH3YL1_02669	1170	89	0	2.83013	0.001	-11.4667	Down	2.44258e-28	4.01969e-27
ECO_REP15_15279	825	62	0	2.79602	0.001	-11.4492	Down	5.77834e-20	6.70287e-19
ECO_NA_03849	627	47	0	2.7889	0.001	-11.4455	Down	2.59418e-15	2.39339e-14
ECO_dusp14_22036	633	45	0	2.64491	0.001	-11.369	Down	1.08216e-14	9.58431e-14
ECO_NA_09226	285	20	0	2.61089	0.001	-11.3503	Down	6.13698e-07	2.76659e-06
ECO_PSPN_11325	330	23	0	2.59308	0.001	-11.3405	Down	7.20304e-08	3.63573e-07
ECO_glo1_18009	549	38	0	2.57522	0.001	-11.3305	Down	1.60442e-12	1.23224e-11
ECO_CDH26_08394	1938	134	0	2.57249	0.001	-11.3289	Down	2.69936e-42	6.26252e-41
ECO_st3gal1_06395	801	55	0	2.55466	0.001	-11.3189	Down	8.567e-18	9.07959e-17
ECO_IFITM5_09509	429	29	0	2.51503	0.001	-11.2964	Down	9.92286e-10	6.02914e-09
ECO_NA_14460	303	20	0	2.45578	0.001	-11.262	Down	6.13698e-07	2.7679e-06
ECO_NA_11159	1062	70	0	2.45231	0.001	-11.2599	Down	1.90824e-22	2.48646e-21
ECO_IGFBP6_10241	621	40	0	2.39646	0.001	-11.2267	Down	3.84614e-13	3.09252e-12
ECO_f11r_16770	750	48	0	2.38113	0.001	-11.2174	Down	1.27015e-15	1.19798e-14
ECO_st14a_11107	2535	160	0	2.34825	0.001	-11.1974	Down	2.33052e-50	6.21821e-49
ECO_CCR7_18336	2625	165	0	2.33861	0.001	-11.1914	Down	6.55722e-52	1.80267e-50
ECO_PDCD1LG2_12736	417	26	0	2.31974	0.001	-11.1797	Down	8.45426e-09	4.70687e-08
ECO_NA_05762	1995	124	0	2.3125	0.001	-11.1752	Down	3.40976e-39	7.38807e-38
ECO_NA_18944	339	21	0	2.30474	0.001	-11.1704	Down	3.00474e-07	1.4069e-06
ECO_NA_08829	819	50	0	2.27137	0.001	-11.1493	Down	3.04482e-16	2.99817e-15
ECO_HPD_01308	1206	73	0	2.25205	0.001	-11.137	Down	2.23972e-23	3.04129e-22
ECO_CLEC6A_00070	687	41	0	2.22039	0.001	-11.1166	Down	1.88313e-13	1.54283e-12
ECO_NA_20876	657	39	0	2.20852	0.001	-11.1089	Down	7.85546e-13	6.16257e-12
ECO_NA_17546	2190	130	0	2.20852	0.001	-11.1089	Down	4.69726e-41	1.0513e-39
ECO_NA_08096	2394	142	0	2.20682	0.001	-11.1078	Down	8.91432e-45	2.14938e-43
ECO_NA_14068	516	30	0	2.16309	0.001	-11.0789	Down	4.85836e-10	3.03333e-09
ECO_NA_11341	1221	68	0	2.07203	0.001	-11.0168	Down	7.96022e-22	1.00421e-20
ECO_NA_01880	1053	58	0	2.04928	0.001	-11.0009	Down	1.00552e-18	1.10636e-17
ECO_unknown_07186	237	13	0	2.04079	0.001	-10.9949	Down	9.0987e-05	0.00030485
ECO_unknown_14864	330	18	0	2.02937	0.001	-10.9868	Down	2.56004e-06	1.07226e-05
ECO_F2RL1_02392	1158	62	0	1.99198	0.001	-10.96	Down	5.77834e-20	6.69879e-19
ECO_ST6GALNAC1_19781	1011	54	0	1.98722	0.001	-10.9565	Down	1.74975e-17	1.82696e-16
ECO_NA_18914	489	26	0	1.97819	0.001	-10.95	Down	8.45426e-09	4.7e-08
ECO_BX682557.1_19738	339	18	0	1.97549	0.001	-10.948	Down	2.56004e-06	1.07203e-05
ECO_EREG_11009	363	19	0	1.94738	0.001	-10.9273	Down	1.25343e-06	5.44413e-06
ECO_cldnb_11075	651	34	0	1.94312	0.001	-10.9242	Down	2.79192e-11	1.94341e-10
ECO_f2rl1.1_02393	912	47	0	1.91737	0.001	-10.9049	Down	2.59418e-15	2.39571e-14
ECO_unknown_01466	711	36	0	1.8838	0.001	-10.8794	Down	6.69286e-12	4.91412e-11
ECO_NA_11796	918	46	0	1.86431	0.001	-10.8644	Down	5.29842e-15	4.78846e-14
ECO_C20H6orf115_03038	246	12	0	1.81488	0.001	-10.8257	Down	0.000185834	0.000588728
ECO_SPAM1_21489	1233	60	0	1.81047	0.001	-10.8221	Down	2.41044e-19	2.71982e-18
ECO_TBX4_02086	1488	70	0	1.75024	0.001	-10.7733	Down	1.90824e-22	2.48476e-21
ECO_AL928852.1_10176	885	41	0	1.72363	0.001	-10.7512	Down	1.88313e-13	1.54217e-12
ECO_unknown_19269	1161	51	0	1.63433	0.001	-10.6745	Down	1.49078e-16	1.49819e-15
ECO_NA_07599	1503	66	0	1.63376	0.001	-10.674	Down	3.32062e-21	4.08612e-20
ECO_NA_08956	459	20	0	1.62114	0.001	-10.6628	Down	6.13698e-07	2.76921e-06
ECO_AREGB_11008	576	25	0	1.61481	0.001	-10.6571	Down	1.72672e-08	9.30571e-08
ECO_unknown_15162	375	16	0	1.58742	0.001	-10.6325	Down	1.06792e-05	4.12847e-05
ECO_NA_20491	822	35	0	1.58416	0.001	-10.6295	Down	1.36697e-11	9.74706e-11
ECO_MPEG1_12636	2028	86	0	1.57773	0.001	-10.6236	Down	2.08108e-27	3.30747e-26
ECO_G0S2_17845	411	17	0	1.5389	0.001	-10.5877	Down	5.2287e-06	2.10476e-05
ECO_SOAT1_03636	1479	60	0	1.50934	0.001	-10.5597	Down	2.41044e-19	2.72305e-18
ECO_TYMS_02960	963	39	0	1.50675	0.001	-10.5572	Down	7.85546e-13	6.16003e-12
ECO_RNF183_11708	963	39	0	1.50675	0.001	-10.5572	Down	7.85546e-13	6.15749e-12
ECO_sox19b_07887	921	37	0	1.49467	0.001	-10.5456	Down	3.27692e-12	2.44855e-11
ECO_CU693369.1_01001	303	12	0	1.47347	0.001	-10.525	Down	0.000185834	0.000588924
ECO_CU459152.1_15940	8202	323	0	1.46516	0.001	-10.5168	Down	6.51e-101	3.12743e-99
ECO_ovol1_12734	1026	40	0	1.45049	0.001	-10.5023	Down	3.84614e-13	3.09513e-12
ECO_NA_15009	309	12	0	1.44486	0.001	-10.4967	Down	0.000185834	0.000590794
ECO_unknown_13633	441	17	0	1.43421	0.001	-10.486	Down	5.2287e-06	2.10387e-05
ECO_NA_09533	345	13	0	1.40193	0.001	-10.4532	Down	9.0987e-05	0.000303993
ECO_NA_05244	372	14	0	1.40019	0.001	-10.4514	Down	4.45486e-05	0.000155818
ECO_trpv1_19475	1755	66	0	1.39917	0.001	-10.4504	Down	3.32062e-21	4.08348e-20
ECO_NA_06941	2157	81	0	1.39713	0.001	-10.4483	Down	7.39642e-26	1.11145e-24
ECO_CNPY2_12788	561	21	0	1.3927	0.001	-10.4437	Down	3.00474e-07	1.40655e-06
ECO_ZNF683_02403	2112	79	0	1.39167	0.001	-10.4426	Down	3.08542e-25	4.55016e-24
ECO_TSPAN33_06851	783	29	0	1.37797	0.001	-10.4283	Down	9.92286e-10	6.02337e-09
ECO_NA_19811	2385	87	0	1.35717	0.001	-10.4064	Down	1.01893e-27	1.63303e-26
ECO_NA_16121	633	23	0	1.35184	0.001	-10.4007	Down	7.20304e-08	3.64056e-07
ECO_NA_02169	1938	70	0	1.34384	0.001	-10.3921	Down	1.90824e-22	2.48816e-21
ECO_NA_22654	1149	41	0	1.3276	0.001	-10.3746	Down	1.88313e-13	1.54416e-12
ECO_NA_16857	2400	85	0	1.31768	0.001	-10.3638	Down	4.25046e-27	6.63881e-26
ECO_NA_13199	861	30	0	1.29635	0.001	-10.3402	Down	4.85836e-10	3.03432e-09
ECO_NA_03403	696	24	0	1.28294	0.001	-10.3252	Down	3.5267e-08	1.83864e-07
ECO_NA_21193	408	14	0	1.27665	0.001	-10.3181	Down	4.45486e-05	0.000156105
ECO_NA_09539	678	23	0	1.26212	0.001	-10.3016	Down	7.20304e-08	3.63959e-07
ECO_NA_16241	1533	51	0	1.23774	0.001	-10.2735	Down	1.49078e-16	1.4974e-15
ECO_tbt-bp1_04057	642	21	0	1.21699	0.001	-10.2491	Down	3.00474e-07	1.41106e-06
ECO_NA_02880	708	23	0	1.20864	0.001	-10.2392	Down	7.20304e-08	3.63669e-07
ECO_ACER1_11591	807	26	0	1.19868	0.001	-10.2272	Down	8.45426e-09	4.70825e-08
ECO_LECT2_05115	438	14	0	1.1892	0.001	-10.2158	Down	4.45486e-05	0.000156162
ECO_HEYL_08836	1002	32	0	1.18819	0.001	-10.2145	Down	1.16465e-10	7.65862e-10
ECO_olgpcpr-gamma_06386	1065	34	0	1.18777	0.001	-10.214	Down	2.79192e-11	1.94769e-10
ECO_CD79A_04765	567	18	0	1.18111	0.001	-10.2059	Down	2.56004e-06	1.07321e-05
ECO_NA_19702	567	18	0	1.18111	0.001	-10.2059	Down	2.56004e-06	1.06897e-05
ECO_NA_15063	1521	47	0	1.14966	0.001	-10.167	Down	2.59418e-15	2.39455e-14
ECO_NA_18538	1494	45	0	1.12064	0.001	-10.1301	Down	1.08216e-14	9.57985e-14
ECO_TMPRSS4_16612	1365	41	0	1.11752	0.001	-10.1261	Down	1.88313e-13	1.54483e-12
ECO_NA_10021	600	18	0	1.11615	0.001	-10.1243	Down	2.56004e-06	1.07179e-05
ECO_NA_11227	444	13	0	1.08934	0.001	-10.0892	Down	9.0987e-05	0.000304046
ECO_unknown_15234	615	18	0	1.08893	0.001	-10.0887	Down	2.56004e-06	1.0725e-05
ECO_ELANE_04474	699	20	0	1.06452	0.001	-10.056	Down	6.13698e-07	2.76266e-06
ECO_NA_00263	456	13	0	1.06067	0.001	-10.0508	Down	9.0987e-05	0.00030394
ECO_CT573356.3_22721	1164	33	0	1.05478	0.001	-10.0427	Down	5.7023e-11	3.8441e-10
ECO_KIAA1324_20456	2865	81	0	1.05187	0.001	-10.0387	Down	7.39642e-26	1.11233e-24
ECO_NA_21856	462	13	0	1.0469	0.001	-10.0319	Down	9.0987e-05	0.000303513
ECO_BCL10_04512	750	21	0	1.04174	0.001	-10.0248	Down	3.00474e-07	1.40759e-06
ECO_C4XVC5_ORYLA_22923	1560	43	0	1.02553	0.001	-10.0021	Down	4.51426e-14	3.85455e-13
ECO_NA_17935	477	13	0	1.01398	0.001	-9.98581	Down	9.0987e-05	0.0003041
ECO_LPAR3_01769	882	24	0	1.01238	0.001	-9.98354	Down	3.5267e-08	1.84116e-07
ECO_CT027762.4_14104	444	12	0	1.00554	0.001	-9.97376	Down	0.000185834	0.000589809
ECO_TTC39A_18579	1611	43	0	0.99306	0.001	-9.95574	Down	4.51426e-14	3.85801e-13
ECO_NA_03719	1503	40	0	0.990156	0.001	-9.95151	Down	3.84614e-13	3.09383e-12
ECO_NA_10781	1056	28	0	0.986499	0.001	-9.94617	Down	2.02666e-09	1.20147e-08
ECO_TMEM97_00146	531	14	0	0.980926	0.001	-9.938	Down	4.45486e-05	0.00015599
ECO_ESYT3_18175	915	24	0	0.975872	0.001	-9.93055	Down	3.5267e-08	1.84066e-07
ECO_PLEK2_11178	1071	28	0	0.972683	0.001	-9.92583	Down	2.02666e-09	1.20072e-08
ECO_AHSG_20901	1110	29	0	0.972026	0.001	-9.92485	Down	9.92286e-10	6.02529e-09
ECO_CYTIP_01212	1074	28	0	0.969966	0.001	-9.92179	Down	2.02666e-09	1.20184e-08
ECO_NA_04345	1047	27	0	0.959444	0.001	-9.90606	Down	4.13932e-09	2.37761e-08
ECO_GSS_22497	1299	33	0	0.945165	0.001	-9.88442	Down	5.7023e-11	3.84274e-10
ECO_pnp6_18708	831	21	0	0.940201	0.001	-9.87683	Down	3.00474e-07	1.40828e-06
ECO_C12orf43_02982	594	15	0	0.939523	0.001	-9.87578	Down	2.18116e-05	8.04467e-05
ECO_PPP1R3B_03966	1032	26	0	0.937338	0.001	-9.87243	Down	8.45426e-09	4.70412e-08
ECO_NA_19748	837	21	0	0.933462	0.001	-9.86645	Down	3.00474e-07	1.41176e-06
ECO_tbt-bp1_05911	642	16	0	0.92723	0.001	-9.85678	Down	1.06792e-05	4.12931e-05
ECO_tmem119a_17514	723	18	0	0.926268	0.001	-9.85529	Down	2.56004e-06	1.07014e-05
ECO_NA_06992	1005	25	0	0.9255	0.001	-9.85409	Down	1.72672e-08	9.30044e-08
ECO_NA_11167	9498	234	0	0.916614	0.001	-9.84017	Down	2.60984e-73	9.9101e-72
ECO_NA_10487	1386	34	0	0.91268	0.001	-9.83396	Down	2.79192e-11	1.94484e-10
ECO_IL20RA_18820	654	16	0	0.910217	0.001	-9.83007	Down	1.06792e-05	4.13435e-05
ECO_NA_12336	573	14	0	0.909026	0.001	-9.82818	Down	4.45486e-05	0.00015622
ECO_NA_04567	2622	64	0	0.908134	0.001	-9.82676	Down	1.38519e-20	1.64906e-19
ECO_NA_07323	1680	41	0	0.907982	0.001	-9.82652	Down	1.88313e-13	1.5435e-12
ECO_NA_10681	1191	29	0	0.905918	0.001	-9.82324	Down	9.92286e-10	6.02722e-09
ECO_NA_15884	834	20	0	0.892209	0.001	-9.80124	Down	6.13698e-07	2.76135e-06
ECO_NA_08078	846	20	0	0.879554	0.001	-9.78063	Down	6.13698e-07	2.762e-06
ECO_phgdh_22145	1629	38	0	0.867891	0.001	-9.76137	Down	1.60442e-12	1.23174e-11
ECO_NA_21306	2835	66	0	0.866151	0.001	-9.75847	Down	3.32062e-21	4.08084e-20
ECO_unknown_14683	903	21	0	0.865235	0.001	-9.75695	Down	3.00474e-07	1.41002e-06
ECO_NA_14598	819	19	0	0.863122	0.001	-9.75342	Down	1.25343e-06	5.4516e-06
ECO_pip5kl1_16758	1122	26	0	0.862151	0.001	-9.7518	Down	8.45426e-09	4.70137e-08
ECO_btr26_00262	1389	32	0	0.857137	0.001	-9.74338	Down	1.16465e-10	7.65333e-10
ECO_NGEF_11367	1824	42	0	0.856697	0.001	-9.74264	Down	9.22004e-14	7.72696e-13
ECO_NA_00273	912	21	0	0.856697	0.001	-9.74264	Down	3.00474e-07	1.40863e-06
ECO_NA_19861	966	22	0	0.847321	0.001	-9.72677	Down	1.47117e-07	7.17259e-07
ECO_NA_00636	528	12	0	0.845571	0.001	-9.72378	Down	0.000185834	0.000591288
ECO_unknown_15233	573	13	0	0.844095	0.001	-9.72126	Down	9.0987e-05	0.000303886
ECO_FOXA3_19443	1368	31	0	0.843098	0.001	-9.71956	Down	2.37872e-10	1.52315e-09
ECO_unknown_06803	663	15	0	0.841745	0.001	-9.71724	Down	2.18116e-05	8.04935e-05
ECO_HXD3_ORYLA_14698	1194	27	0	0.841322	0.001	-9.71651	Down	4.13932e-09	2.37833e-08
ECO_TNFRSF25_00603	576	13	0	0.839699	0.001	-9.71373	Down	9.0987e-05	0.000303726
ECO_unknown_20629	666	15	0	0.837953	0.001	-9.71073	Down	2.18116e-05	8.06656e-05
ECO_C17H14orf166B_02357	669	15	0	0.834195	0.001	-9.70424	Down	2.18116e-05	8.06029e-05
ECO_NA_01781	897	20	0	0.829546	0.001	-9.69618	Down	6.13698e-07	2.7725e-06
ECO_ptprz1_01641	5694	125	0	0.816761	0.001	-9.67377	Down	1.66947e-39	3.64219e-38
ECO_SGMS2_08123	1146	25	0	0.81163	0.001	-9.66468	Down	1.72672e-08	9.30308e-08
ECO_B1NJG0_ORYLA_03868	555	12	0	0.804435	0.001	-9.65183	Down	0.000185834	0.000590498
ECO_NA_13236	879	19	0	0.804206	0.001	-9.65142	Down	1.25343e-06	5.44289e-06
ECO_APOA1_20764	792	17	0	0.798595	0.001	-9.64132	Down	5.2287e-06	2.10342e-05
ECO_ZEB1_20619	1173	25	0	0.792948	0.001	-9.63108	Down	1.72672e-08	9.29781e-08
ECO_NA_20241	753	16	0	0.790547	0.001	-9.62671	Down	1.06792e-05	4.13183e-05
ECO_edaradd_19389	612	13	0	0.790305	0.001	-9.62627	Down	9.0987e-05	0.000303194
ECO_IFI44L_01389	1041	22	0	0.786275	0.001	-9.61889	Down	1.47117e-07	7.16708e-07
ECO_NA_07587	570	12	0	0.783266	0.001	-9.61336	Down	0.000185834	0.000588336
ECO_SPDEF_12988	951	20	0	0.782442	0.001	-9.61184	Down	6.13698e-07	2.77316e-06
ECO_arhgef1_07182	672	14	0	0.775107	0.001	-9.59825	Down	4.45486e-05	0.000156076
ECO_NA_21066	2067	43	0	0.773982	0.001	-9.59616	Down	4.51426e-14	3.85628e-13
ECO_NA_07729	867	18	0	0.772425	0.001	-9.59325	Down	2.56004e-06	1.07085e-05
ECO_LEF1_14174	1158	24	0	0.77109	0.001	-9.59076	Down	3.5267e-08	1.83814e-07
ECO_TTC22_05363	1662	34	0	0.761115	0.001	-9.57197	Down	2.79192e-11	1.94698e-10
ECO_NA_07420	3672	75	0	0.759908	0.001	-9.56968	Down	5.36908e-24	7.48837e-23
ECO_NA_04959	1773	36	0	0.755434	0.001	-9.56116	Down	6.69286e-12	4.90655e-11
ECO_pkn3_22382	2679	54	0	0.749935	0.001	-9.55062	Down	1.74975e-17	1.82596e-16
ECO_NA_13343	993	20	0	0.749348	0.001	-9.54949	Down	6.13698e-07	2.77052e-06
ECO_CU915778.1_07769	1200	24	0	0.744102	0.001	-9.53936	Down	3.5267e-08	1.83965e-07
ECO_NA_17760	1002	20	0	0.742617	0.001	-9.53647	Down	6.13698e-07	2.76855e-06
ECO_NKPD1_07635	2106	42	0	0.741982	0.001	-9.53524	Down	9.22004e-14	7.73037e-13
ECO_NA_06742	1665	32	0	0.715053	0.001	-9.48191	Down	1.16465e-10	7.65597e-10
ECO_NA_22483	1047	20	0	0.710699	0.001	-9.4731	Down	6.13698e-07	2.77184e-06
ECO_NA_07305	630	12	0	0.708669	0.001	-9.46897	Down	0.000185834	0.000589317
ECO_NA_10498	1266	24	0	0.70531	0.001	-9.46211	Down	3.5267e-08	1.83914e-07
ECO_NA_19360	954	18	0	0.701983	0.001	-9.45529	Down	2.56004e-06	1.06944e-05
ECO_NA_11355	1287	24	0	0.693802	0.001	-9.43838	Down	3.5267e-08	1.84015e-07
ECO_NA_16247	1074	20	0	0.692833	0.001	-9.43636	Down	6.13698e-07	2.76462e-06
ECO_NA_20159	699	13	0	0.691941	0.001	-9.4345	Down	9.0987e-05	0.00030378
ECO_RSG1_16670	753	14	0	0.691729	0.001	-9.43406	Down	4.45486e-05	0.000156364
ECO_CR854824.1_06129	1140	21	0	0.685357	0.001	-9.42071	Down	3.00474e-07	1.41141e-06
ECO_GALNT3_21437	1875	34	0	0.674653	0.001	-9.398	Down	2.79192e-11	1.94626e-10
ECO_NA_16700	888	16	0	0.670362	0.001	-9.3888	Down	1.06792e-05	4.13603e-05
ECO_ANK3_02220	1176	21	0	0.664377	0.001	-9.37586	Down	3.00474e-07	1.40794e-06
ECO_PARM1_04338	897	16	0	0.663636	0.001	-9.37425	Down	1.06792e-05	4.13267e-05
ECO_NA_07172	786	14	0	0.662687	0.001	-9.37218	Down	4.45486e-05	0.000156508
ECO_NA_22325	2043	36	0	0.655597	0.001	-9.35666	Down	6.69286e-12	4.91223e-11
ECO_NA_00075	1023	18	0	0.654635	0.001	-9.35455	Down	2.56004e-06	1.07156e-05
ECO_NA_10032	801	14	0	0.650277	0.001	-9.34491	Down	4.45486e-05	0.000156277
ECO_KERA_04622	1035	18	0	0.647045	0.001	-9.33772	Down	2.56004e-06	1.07108e-05
ECO_NA_17419	1038	18	0	0.645175	0.001	-9.33355	Down	2.56004e-06	1.07038e-05
ECO_EHF_06624	816	14	0	0.638323	0.001	-9.31814	Down	4.45486e-05	0.000155846
ECO_SPNS3_03441	1356	23	0	0.63106	0.001	-9.30163	Down	7.20304e-08	3.63476e-07
ECO_NA_01416	948	16	0	0.627934	0.001	-9.29447	Down	1.06792e-05	4.12679e-05
ECO_ALOX5_21839	2025	34	0	0.624678	0.001	-9.28697	Down	2.79192e-11	1.94555e-10
ECO_SLC25A35_21952	897	15	0	0.622159	0.001	-9.28114	Down	2.18116e-05	8.05091e-05
ECO_NA_13883	2010	33	0	0.61083	0.001	-9.25463	Down	5.7023e-11	3.84546e-10
ECO_kng1_19829	996	16	0	0.597673	0.001	-9.22321	Down	1.06792e-05	4.13015e-05
ECO_NA_15492	3066	49	0	0.594602	0.001	-9.21578	Down	6.21882e-16	5.98719e-15
ECO_EDA_16548	888	14	0	0.586567	0.001	-9.19615	Down	4.45486e-05	0.000156191
ECO_NA_17808	1338	21	0	0.583937	0.001	-9.18967	Down	3.00474e-07	1.40898e-06
ECO_CA12_10448	771	12	0	0.579068	0.001	-9.17759	Down	0.000185834	0.000590301
ECO_NA_16755	837	13	0	0.577857	0.001	-9.17457	Down	9.0987e-05	0.00030346
ECO_NA_00296	2196	34	0	0.576035	0.001	-9.17001	Down	2.79192e-11	1.94412e-10
ECO_NA_21597	777	12	0	0.574596	0.001	-9.16641	Down	0.000185834	0.000588826
ECO_TMEM38B_07537	975	15	0	0.572386	0.001	-9.16085	Down	2.18116e-05	8.06499e-05
ECO_GPR113_00886	1308	20	0	0.568886	0.001	-9.15199	Down	6.13698e-07	2.76724e-06
ECO_NA_16513	870	13	0	0.555939	0.001	-9.11878	Down	9.0987e-05	0.000304689
ECO_NA_15126	879	13	0	0.550246	0.001	-9.10393	Down	9.0987e-05	0.000303833
ECO_NA_00586	966	14	0	0.539205	0.001	-9.07469	Down	4.45486e-05	0.000156335
ECO_OTOA_10876	1803	26	0	0.536513	0.001	-9.06747	Down	8.45426e-09	4.70274e-08
ECO_NA_01919	1527	22	0	0.536027	0.001	-9.06616	Down	1.47117e-07	7.17076e-07
ECO_NA_22652	903	13	0	0.535622	0.001	-9.06507	Down	9.0987e-05	0.00030426
ECO_DOK3_16564	1464	21	0	0.53368	0.001	-9.05983	Down	3.00474e-07	1.40967e-06
ECO_NA_05933	1902	27	0	0.528148	0.001	-9.0448	Down	4.13932e-09	2.37905e-08
ECO_crfb2_02373	852	12	0	0.524016	0.001	-9.03347	Down	0.000185834	0.00059119
ECO_CD22_11440	1497	21	0	0.521915	0.001	-9.02767	Down	3.00474e-07	1.41037e-06
ECO_NA_14025	2226	31	0	0.518131	0.001	-9.01717	Down	2.37872e-10	1.52366e-09
ECO_c3a_07191	3039	42	0	0.514187	0.001	-9.00615	Down	9.22004e-14	7.71676e-13
ECO_slc9a3r1_22391	1095	15	0	0.509659	0.001	-8.99339	Down	2.18116e-05	8.0697e-05
ECO_LMX1B_01324	1098	15	0	0.508267	0.001	-8.98944	Down	2.18116e-05	8.05403e-05
ECO_lamb4_09477	5202	71	0	0.507798	0.001	-8.98811	Down	9.34298e-23	1.23775e-21
ECO_degs2_14923	969	13	0	0.49914	0.001	-8.9633	Down	9.0987e-05	0.000304742
ECO_NA_00240	1212	16	0	0.491157	0.001	-8.94004	Down	1.06792e-05	4.12511e-05
ECO_GRID2IP_14397	1971	26	0	0.490783	0.001	-8.93894	Down	8.45426e-09	4.7055e-08
ECO_matk_03648	1368	18	0	0.489541	0.001	-8.93529	Down	2.56004e-06	1.07392e-05
ECO_NA_21913	993	13	0	0.487076	0.001	-8.928	Down	9.0987e-05	0.000304635
ECO_tmem59l_10356	1017	13	0	0.475582	0.001	-8.89355	Down	9.0987e-05	0.000304582
ECO_NA_18897	2823	36	0	0.474454	0.001	-8.89012	Down	6.69286e-12	4.91033e-11
ECO_ccbe1_07507	1032	13	0	0.468669	0.001	-8.87243	Down	9.0987e-05	0.000303247
ECO_GATM_03937	1197	15	0	0.46623	0.001	-8.8649	Down	2.18116e-05	8.04779e-05
ECO_NA_05093	2481	31	0	0.464876	0.001	-8.8607	Down	2.37872e-10	1.52264e-09
ECO_NA_15128	1122	14	0	0.464235	0.001	-8.85871	Down	4.45486e-05	0.000155904
ECO_NA_08213	969	12	0	0.460744	0.001	-8.84782	Down	0.000185834	0.000590696
ECO_hsd17b2_19029	1143	14	0	0.455706	0.001	-8.83196	Down	4.45486e-05	0.000155932
ECO_NA_11354	1635	20	0	0.455108	0.001	-8.83007	Down	6.13698e-07	2.76331e-06
ECO_PKLR_10816	1584	19	0	0.446273	0.001	-8.80178	Down	1.25343e-06	5.44537e-06
ECO_NA_07946	1266	15	0	0.440819	0.001	-8.78404	Down	2.18116e-05	8.06813e-05
ECO_CD22_20878	1185	14	0	0.439554	0.001	-8.7799	Down	4.45486e-05	0.000156306
ECO_NA_08573	1017	12	0	0.438998	0.001	-8.77807	Down	0.000185834	0.000590992
ECO_NA_13144	1719	20	0	0.432869	0.001	-8.75779	Down	6.13698e-07	2.76593e-06
ECO_NA_00308	1644	19	0	0.429986	0.001	-8.74815	Down	1.25343e-06	5.44911e-06
ECO_ST6GALNAC1_19782	1041	12	0	0.428877	0.001	-8.74442	Down	0.000185834	0.000590203
ECO_ccr6a_04682	1131	13	0	0.427645	0.001	-8.74027	Down	9.0987e-05	0.000303301
ECO_NA_00424	1134	13	0	0.426514	0.001	-8.73645	Down	9.0987e-05	0.000304314
ECO_ZC3H12C_09862	2010	23	0	0.42573	0.001	-8.7338	Down	7.20304e-08	3.63863e-07
ECO_NA_18115	1494	17	0	0.423351	0.001	-8.72571	Down	5.2287e-06	2.10298e-05
ECO_NA_10869	3717	42	0	0.420397	0.001	-8.71561	Down	9.22004e-14	7.72016e-13
ECO_NA_16053	1506	17	0	0.419978	0.001	-8.71417	Down	5.2287e-06	2.1012e-05
ECO_NA_00753	1599	18	0	0.418819	0.001	-8.71018	Down	2.56004e-06	1.07061e-05
ECO_KCNAB2_12749	1260	14	0	0.41339	0.001	-8.69136	Down	4.45486e-05	0.000155961
ECO_kitb_09339	2556	28	0	0.407568	0.001	-8.6709	Down	2.02666e-09	1.2011e-08
ECO_ZBTB7C_07526	2013	22	0	0.406613	0.001	-8.66751	Down	1.47117e-07	7.17443e-07
ECO_NA_07050	1284	14	0	0.405663	0.001	-8.66414	Down	4.45486e-05	0.000156249
ECO_NA_21375	1380	15	0	0.404403	0.001	-8.65965	Down	2.18116e-05	8.0556e-05
ECO_SLC6A4_01044	2025	22	0	0.404204	0.001	-8.65894	Down	1.47117e-07	7.17627e-07
ECO_rpa1_22014	1674	18	0	0.400055	0.001	-8.64405	Down	2.56004e-06	1.0685e-05
ECO_wnt10b_20390	1116	12	0	0.400055	0.001	-8.64405	Down	0.000185834	0.00058863
ECO_NA_05254	2805	30	0	0.397916	0.001	-8.63632	Down	4.85836e-10	3.03532e-09
ECO_NA_22548	1410	15	0	0.395799	0.001	-8.62862	Down	2.18116e-05	8.07284e-05
ECO_NA_03428	1326	378	1	10.606	0.0269162	-8.62219	Down	1.1074e-115	6.07122e-114
ECO_FERMT1_02773	1983	21	0	0.394003	0.001	-8.62206	Down	3.00474e-07	1.41072e-06
ECO_C23H20orf151_14246	1137	12	0	0.392666	0.001	-8.61716	Down	0.000185834	0.000589121
ECO_NA_01265	1428	15	0	0.39081	0.001	-8.61032	Down	2.18116e-05	8.04623e-05
ECO_NA_22642	2286	24	0	0.390605	0.001	-8.60957	Down	3.5267e-08	1.84167e-07
ECO_NA_09104	2013	21	0	0.388131	0.001	-8.6004	Down	3.00474e-07	1.40932e-06
ECO_NA_10587	1362	14	0	0.382431	0.001	-8.57906	Down	4.45486e-05	0.000156133
ECO_SMPD3_18467	2172	22	0	0.376847	0.001	-8.55784	Down	1.47117e-07	7.17995e-07
ECO_cyp19b_15636	1383	14	0	0.376624	0.001	-8.55698	Down	4.45486e-05	0.000156451
ECO_NA_14277	3150	1792	5	21.1656	0.0566522	-8.54537	Down	0	0
ECO_NA_12718	1401	14	0	0.371786	0.001	-8.53833	Down	4.45486e-05	0.000156019
ECO_MUC5AC_15611	6225	2496	7	14.9179	0.0401343	-8.53799	Down	0	0
ECO_GPR180_17282	1305	13	0	0.370626	0.001	-8.53382	Down	9.0987e-05	0.000304153
ECO_SLC6A9_07984	1923	19	0	0.367601	0.001	-8.522	Down	1.25343e-06	5.44662e-06
ECO_erbb4a_22924	4053	40	0	0.367186	0.001	-8.52037	Down	3.84614e-13	3.09121e-12
ECO_alpi_11867	1521	15	0	0.366914	0.001	-8.5193	Down	2.18116e-05	8.05247e-05
ECO_NA_13396	1626	16	0	0.366102	0.001	-8.5161	Down	1.06792e-05	4.13772e-05
ECO_NA_15038	1326	13	0	0.364756	0.001	-8.51079	Down	9.0987e-05	0.000304421
ECO_NA_01456	1440	14	0	0.361716	0.001	-8.49872	Down	4.45486e-05	0.000155875
ECO_habp2_01094	1236	12	0	0.361215	0.001	-8.49671	Down	0.000185834	0.000588434
ECO_GRB7_22658	1365	13	0	0.354334	0.001	-8.46897	Down	9.0987e-05	0.000303673
ECO_NA_22260	1260	676	2	19.9608	0.0566522	-8.46083	Down	1.29116e-205	1.27933e-203
ECO_NA_03938	1737	674	2	14.4365	0.0410948	-8.45655	Down	5.35442e-205	5.25064e-203
ECO_TTLL1_07137	1275	12	0	0.350166	0.001	-8.45189	Down	0.000185834	0.000591387
ECO_BBS7_08259	2127	20	0	0.349837	0.001	-8.45054	Down	6.13698e-07	2.76527e-06
ECO_SMAP2_18790	1383	13	0	0.349723	0.001	-8.45007	Down	9.0987e-05	0.000303407
ECO_E2F1_07427	1392	13	0	0.347462	0.001	-8.44071	Down	9.0987e-05	0.000304367
ECO_SLC16A9_00210	1503	14	0	0.346555	0.001	-8.43694	Down	4.45486e-05	0.000156047
ECO_NA_12116	1410	13	0	0.343026	0.001	-8.42217	Down	9.0987e-05	0.000304528
ECO_ETAA1_07354	1971	18	0	0.339773	0.001	-8.40843	Down	2.56004e-06	1.07274e-05
ECO_MACC1_16887	2430	22	0	0.336836	0.001	-8.3959	Down	1.47117e-07	7.16892e-07
ECO_plg_15250	2226	20	0	0.334278	0.001	-8.3849	Down	6.13698e-07	2.77118e-06
ECO_ADRA2B_19956	1353	12	0	0.329979	0.001	-8.36623	Down	0.000185834	0.000588532
ECO_nnos_02356	4275	616	2	5.36102	0.0166975	-8.32673	Down	4.3598e-187	3.87574e-185
ECO_pkp3_15619	2391	615	2	9.5697	0.0298543	-8.32439	Down	8.87584e-187	7.85367e-185
ECO_C9_07794	1755	15	0	0.317992	0.001	-8.31285	Down	2.18116e-05	8.04155e-05
ECO_NA_18230	2118	18	0	0.316191	0.001	-8.30465	Down	2.56004e-06	1.06991e-05
ECO_gprc6a_20813	2004	17	0	0.315612	0.001	-8.30201	Down	5.2287e-06	2.1052e-05
ECO_DRD2_16594	1422	12	0	0.313967	0.001	-8.29447	Down	0.000185834	0.000591486
ECO_NA_15241	3927	33	0	0.312648	0.001	-8.2884	Down	5.7023e-11	3.84138e-10
ECO_BBS12_08243	1908	16	0	0.311993	0.001	-8.28537	Down	1.06792e-05	4.13351e-05
ECO_MAP7_18937	2160	18	0	0.310043	0.001	-8.27632	Down	2.56004e-06	1.07297e-05
ECO_NA_17545	2709	2364	8	32.4669	0.105399	-8.26696	Down	0	0
ECO_DPYSL2_01270	1707	14	0	0.305139	0.001	-8.25332	Down	4.45486e-05	0.000156479
ECO_bcl11ba_03684	3420	28	0	0.304603	0.001	-8.25079	Down	2.02666e-09	1.20222e-08
ECO_NA_21065	1956	16	0	0.304336	0.001	-8.24952	Down	1.06792e-05	4.13099e-05
ECO_hells_09726	2328	19	0	0.30365	0.001	-8.24627	Down	1.25343e-06	5.44786e-06
ECO_MAP3K10_00529	2595	21	0	0.301082	0.001	-8.23401	Down	3.00474e-07	1.40724e-06
ECO_NA_02186	1512	12	0	0.295279	0.001	-8.20593	Down	0.000185834	0.000589612
ECO_NA_17867	5841	547	2	3.4842	0.0122208	-8.15534	Down	8.64962e-166	6.88495e-164
ECO_SUSD5_10009	2481	19	0	0.284924	0.001	-8.15443	Down	1.25343e-06	5.44165e-06
ECO_C11orf9_10496	3162	24	0	0.282392	0.001	-8.14155	Down	3.5267e-08	1.84217e-07
ECO_NA_06187	951	539	2	21.0868	0.0750597	-8.13409	Down	2.54362e-163	1.99135e-161
ECO_SEL1L3_13947	2916	22	0	0.280697	0.001	-8.13287	Down	1.47117e-07	7.16525e-07
ECO_spata13_17031	3315	25	0	0.280582	0.001	-8.13228	Down	1.72672e-08	9.29518e-08
ECO_CR391962.1_15580	1707	268	1	5.84123	0.0209085	-8.12603	Down	1.02905e-81	4.29314e-80
ECO_NA_21851	2409	18	0	0.277996	0.001	-8.11892	Down	2.56004e-06	1.07368e-05
ECO_CDC6_16076	1782	13	0	0.271418	0.001	-8.08437	Down	9.0987e-05	0.000304474
ECO_NA_17701	4818	35	0	0.270274	0.001	-8.07828	Down	1.36697e-11	9.75072e-11
ECO_FMN1_11788	3723	27	0	0.26982	0.001	-8.07585	Down	4.13932e-09	2.37617e-08
ECO_NA_21551	2784	20	0	0.267278	0.001	-8.0622	Down	6.13698e-07	2.76987e-06
ECO_NA_14500	2397	17	0	0.263866	0.001	-8.04366	Down	5.2287e-06	2.10431e-05
ECO_NA_20082	2334	1004	4	16.0043	0.0611669	-8.03149	Down	1.17455e-302	1.68005e-300
ECO_SLC5A5_11889	1713	12	0	0.260631	0.001	-8.02587	Down	0.000185834	0.000589023
ECO_IL12RB2_03914	2430	17	0	0.260283	0.001	-8.02394	Down	5.2287e-06	2.10253e-05
ECO_ano2_06931	2871	20	0	0.259179	0.001	-8.0178	Down	6.13698e-07	2.76397e-06
ECO_HAS1_17724	1725	12	0	0.258818	0.001	-8.0158	Down	0.000185834	0.000589219
ECO_NA_03982	2448	17	0	0.258369	0.001	-8.01329	Down	5.2287e-06	2.10164e-05
ECO_otop2_22643	1734	12	0	0.257475	0.001	-8.00829	Down	0.000185834	0.0005904
ECO_REPS2_18901	2172	15	0	0.256941	0.001	-8.0053	Down	2.18116e-05	8.05873e-05
ECO_SLC9A4_16403	2187	15	0	0.255179	0.001	-7.99537	Down	2.18116e-05	8.04311e-05
ECO_NA_00885	8553	13781	57	59.9467	0.237856	-7.97745	Down	0	0
ECO_ldlr_09435	2658	18	0	0.251953	0.001	-7.97701	Down	2.56004e-06	1.06873e-05
ECO_C17H14orf38_12140	1788	12	0	0.249699	0.001	-7.96404	Down	0.000185834	0.000589415
ECO_UNC5B_11451	2745	18	0	0.243968	0.001	-7.93055	Down	2.56004e-06	1.07132e-05
ECO_slc45a4_08984	2442	16	0	0.243768	0.001	-7.92937	Down	1.06792e-05	4.12595e-05
ECO_NA_19185	2469	16	0	0.241102	0.001	-7.9135	Down	1.06792e-05	4.13519e-05
ECO_SLC6A2_20281	1878	12	0	0.237732	0.001	-7.89319	Down	0.000185834	0.000591585
ECO_ARHGAP11B_11790	2829	17	0	0.223573	0.001	-7.8046	Down	5.2287e-06	2.10209e-05
ECO_FAM59B_15507	2172	13	0	0.222683	0.001	-7.79884	Down	9.0987e-05	0.00030362
ECO_NA_00392	351	639	3	67.7324	0.30505	-7.79466	Down	3.77924e-192	3.47325e-190
ECO_tlr7_22836	3162	18	0	0.211794	0.001	-7.72652	Down	2.56004e-06	1.06967e-05
ECO_NA_05445	2181	12	0	0.204705	0.001	-7.6774	Down	0.000185834	0.000590893
ECO_FAM115A_20780	2730	15	0	0.204424	0.001	-7.67542	Down	2.18116e-05	8.06186e-05
ECO_NA_06247	549	389	2	26.3621	0.130021	-7.66357	Down	4.4287e-117	2.4635e-115
ECO_CR388129.1_21709	3090	16	0	0.192648	0.001	-7.58982	Down	1.06792e-05	4.13856e-05
ECO_NA_08070	2967	15	0	0.188095	0.001	-7.55531	Down	2.18116e-05	8.06343e-05
ECO_Q2MHK2_ORYLA_12960	2574	13	0	0.187905	0.001	-7.55386	Down	9.0987e-05	0.000304207
ECO_NA_01773	5169	26	0	0.187141	0.001	-7.54798	Down	8.45426e-09	4.69862e-08
ECO_NA_12128	2394	12	0	0.186492	0.001	-7.54297	Down	0.000185834	0.000590104
ECO_CU459152.1_15939	9399	4054	23	16.0474	0.087338	-7.52151	Down	0	0
ECO_ATP8B1_12708	3744	351	2	3.48798	0.0190656	-7.51527	Down	2.20488e-105	1.11855e-103
ECO_RLTPR_14682	2709	13	0	0.178541	0.001	-7.48011	Down	9.0987e-05	0.000303354
ECO_BX511066.3_07580	3390	16	0	0.175599	0.001	-7.45614	Down	1.06792e-05	4.12763e-05
ECO_ANO3_15877	2634	12	0	0.169499	0.001	-7.40514	Down	0.000185834	0.000590597
ECO_NA_08477	561	316	2	20.9569	0.12724	-7.36373	Down	1.28296e-94	5.92402e-93
ECO_NA_16019	627	2369	15	140.572	0.853849	-7.36312	Down	0	0
ECO_NA_19976	5304	23	0	0.161334	0.001	-7.33391	Down	7.20304e-08	3.63766e-07
ECO_FER1L6_01985	5274	153	1	1.07933	0.00676733	-7.31733	Down	2.75034e-46	6.78631e-45
ECO_KSR2_02355	2850	12	0	0.156653	0.001	-7.29143	Down	0.000185834	0.00058971
ECO_NA_00816	2865	12	0	0.155833	0.001	-7.28386	Down	0.000185834	0.000589514
ECO_NA_22912	417	420	3	37.4728	0.256769	-7.18923	Down	9.05534e-125	5.3834e-123
ECO_scinlb_22791	2127	2044	15	35.7533	0.251699	-7.15023	Down	0	0
ECO_NA_18959	930	949	7	37.9652	0.268641	-7.14286	Down	5.95214e-280	8.03075e-278
ECO_NA_20438	5070	19	0	0.139427	0.001	-7.12337	Down	1.25343e-06	5.45035e-06
ECO_NA_16442	4368	16	0	0.136282	0.001	-7.09046	Down	1.06792e-05	4.1394e-05
ECO_wdhd1_11993	3402	12	0	0.131235	0.001	-7.03601	Down	0.000185834	0.000591091
ECO_odz4_11130	8505	30	0	0.131235	0.001	-7.03601	Down	4.85836e-10	3.03233e-09
ECO_NA_04077	975	241	2	9.19634	0.0732121	-6.97284	Down	1.3702e-71	5.1111e-70
ECO_NA_22151	3594	12	0	0.124224	0.001	-6.9568	Down	0.000185834	0.000590006
ECO_NA_19739	1746	117	1	2.49313	0.0204415	-6.93031	Down	3.09516e-35	6.17863e-34
ECO_TMPRSS13_16614	1101	117	1	3.95368	0.0324168	-6.93031	Down	3.09516e-35	6.17215e-34
ECO_unknown_16540	1398	113	1	3.00728	0.02553	-6.88012	Down	5.20642e-34	1.00965e-32
ECO_NA_08664	4506	14	0	0.115595	0.001	-6.85294	Down	4.45486e-05	0.000156393
ECO_NA_22399	7059	1185	11	6.24565	0.0556169	-6.81119	Down	0	0
ECO_NA_07926	5970	18	0	0.112176	0.001	-6.80962	Down	2.56004e-06	1.07345e-05
ECO_NA_19170	4368	13	0	0.11073	0.001	-6.7909	Down	9.0987e-05	0.000304903
ECO_NA_15382	4410	13	0	0.109675	0.001	-6.77709	Down	9.0987e-05	0.000303567
ECO_NA_17432	3234	207	2	2.3814	0.0220723	-6.75343	Down	3.56196e-61	1.13316e-59
ECO_NA_16244	6234	18	0	0.107426	0.001	-6.7472	Down	2.56004e-06	1.0692e-05
ECO_BX950859.2_15464	5307	15	0	0.105159	0.001	-6.71642	Down	2.18116e-05	8.05716e-05
ECO_anpepb_04747	2775	1395	14	18.7031	0.180062	-6.69864	Down	0	0
ECO_ESRP1_08960	2172	199	2	3.40876	0.0328645	-6.69657	Down	9.98162e-59	3.048e-57
ECO_NA_18288	900	97	1	4.00988	0.0396565	-6.65986	Down	4.11528e-29	6.89164e-28
ECO_NA_04541	549	189	2	12.8083	0.130021	-6.62219	Down	1.13938e-55	3.32448e-54
ECO_BX004880.1_22868	4524	2549	27	20.9628	0.213009	-6.62077	Down	0	0
ECO_ol-vit1_01772	4959	13	0	0.0975331	0.001	-6.60782	Down	9.0987e-05	0.000304796
ECO_ACTB_ORYLA_07295	1014	1762	19	64.6503	0.668764	-6.59502	Down	0	0
ECO_LAMB3_17846	3459	896	10	9.63741	0.103183	-6.54537	Down	1.50661e-258	1.86116e-256
ECO_myo7aa_19453	5601	14	0	0.0929962	0.001	-6.5391	Down	4.45486e-05	0.000156422
ECO_rh50_03775	1275	177	2	5.16495	0.0559857	-6.52755	Down	5.2785e-52	1.45745e-50
ECO_NA_07247	324	262	3	30.0856	0.330471	-6.50841	Down	2.25182e-76	8.98084e-75
ECO_GLDC_03055	3093	261	3	3.13952	0.0346177	-6.50289	Down	4.5475e-76	1.80233e-74
ECO_krt4_22766	1767	3821	46	80.4532	0.929134	-6.43612	Down	0	0
ECO_NA_21982	2832	83	1	1.0904	0.0126027	-6.43499	Down	7.77894e-25	1.12709e-23
ECO_AL935181.3_11165	2382	329	4	5.13874	0.0599343	-6.42189	Down	3.1354e-95	1.45483e-93
ECO_cldn7a_17651	624	236	3	14.0712	0.171591	-6.35763	Down	1.91565e-68	6.79911e-67
ECO_LOC100529176_12188	1944	1684	22	32.2291	0.403909	-6.31819	Down	0	0
ECO_NA_22507	1323	227	3	6.38364	0.0809317	-6.30153	Down	1.0564e-65	3.5633e-64
ECO_NA_21923	2565	1044	14	15.1431	0.194804	-6.2805	Down	3.0538e-297	4.33548e-295
ECO_NA_04949	291	71	1	9.07754	0.122649	-6.20969	Down	3.52678e-21	4.3314e-20
ECO_GPRC5D_22535	717	69	1	3.58041	0.0497781	-6.16847	Down	1.43141e-20	1.70195e-19
ECO_NA_16616	6231	12	0	0.0716516	0.001	-6.16293	Down	0.000185834	0.000589907
ECO_NA_01052	1917	68	1	1.31974	0.0186181	-6.14741	Down	2.88292e-20	3.38547e-19
ECO_NA_00334	711	68	1	3.5583	0.0501981	-6.14741	Down	2.88292e-20	3.38756e-19
ECO_NA_22650	672	133	2	7.36351	0.106223	-6.11523	Down	1.33727e-38	2.84885e-37
ECO_NA_01810	918	658	10	26.6677	0.388789	-6.09996	Down	4.62388e-186	4.05367e-184
ECO_NA_06735	5841	1370	21	8.72642	0.128319	-6.08759	Down	0	0
ECO_capn9_16070	2169	257	4	4.40835	0.06582	-6.06557	Down	2.5369e-73	9.67174e-72
ECO_FAM111B_11304	1248	64	1	1.90795	0.0285985	-6.05995	Down	4.73392e-19	5.2789e-18
ECO_NA_12432	1482	253	4	6.35148	0.0963316	-6.04294	Down	4.15058e-72	1.55434e-70
ECO_NA_12396	627	2018	32	119.745	1.82154	-6.03866	Down	0	0
ECO_CGREF1_00903	768	63	1	3.05198	0.0464725	-6.03723	Down	9.52428e-19	1.04855e-17
ECO_mnep_03106	870	63	1	2.69416	0.041024	-6.03723	Down	9.52428e-19	1.04916e-17
ECO_ACTB_ORYLA_09588	951	1493	24	58.4093	0.900716	-6.01898	Down	0	0
ECO_NA_20543	4107	2297	37	20.8084	0.321539	-6.01603	Down	0	0
ECO_NA_04396	708	124	2	6.51615	0.100822	-6.01414	Down	7.2157e-36	1.44954e-34
ECO_DSEL_19419	3633	248	4	2.53974	0.0392963	-6.01414	Down	1.36388e-70	4.97057e-69
ECO_NA_04339	765	185	3	8.99732	0.139964	-6.00636	Down	6.14466e-53	1.72668e-51
ECO_DLX3_02190	843	122	2	5.38437	0.0846759	-5.99068	Down	2.91632e-35	5.82774e-34
ECO_ABCA12_05125	7782	240	4	1.14742	0.0183453	-5.96684	Down	3.63088e-68	1.2839e-66
ECO_SLC9A4_14657	2262	118	2	1.94085	0.0315569	-5.94259	Down	4.75642e-34	9.26163e-33
ECO_LSR_16965	2166	117	2	2.00969	0.0329556	-5.93031	Down	9.55534e-34	1.83989e-32
ECO_NA_07987	4377	116	2	0.986016	0.0163084	-5.91793	Down	1.91935e-33	3.66235e-32
ECO_NA_06959	765	58	1	2.82078	0.0466547	-5.91793	Down	3.12844e-17	3.23453e-16
ECO_SAMHD1_18273	285	58	1	7.57157	0.125231	-5.91793	Down	3.12844e-17	3.23278e-16
ECO_fzd1_00704	378	58	1	5.70872	0.0944203	-5.91793	Down	3.12844e-17	3.23629e-16
ECO_NA_05088	414	577	10	51.8535	0.862098	-5.91045	Down	1.6719e-161	1.27736e-159
ECO_NA_13049	9570	15	0	0.0583152	0.001	-5.8658	Down	2.18116e-05	8.07127e-05
ECO_CABZ01055869.1_19812	1701	110	2	2.40597	0.0419646	-5.84131	Down	1.25683e-31	2.29242e-30
ECO_NA_20426	1209	55	1	1.69254	0.029521	-5.84131	Down	2.53426e-16	2.50842e-15
ECO_NA_05330	2334	1150	21	18.3316	0.321126	-5.83505	Down	0	0
ECO_NA_09153	1191	546	10	17.0562	0.299671	-5.83077	Down	3.99088e-152	2.9201e-150
ECO_spint2_06502	1305	436	8	12.4302	0.218795	-5.82813	Down	9.8121e-122	5.76128e-120
ECO_NA_22651	555	214	4	14.3458	0.257232	-5.80141	Down	2.6822e-60	8.40629e-59
ECO_NA_13475	1968	107	2	2.02284	0.0362712	-5.80141	Down	1.01495e-30	1.80115e-29
ECO_NA_20172	2289	53	1	0.861455	0.0155923	-5.78787	Down	1.02069e-15	9.69424e-15
ECO_FRK_14296	2217	1513	29	25.3908	0.466863	-5.76516	Down	0	0
ECO_fzd10_15519	1680	52	1	1.15159	0.0212446	-5.76039	Down	2.04742e-15	1.90558e-14
ECO_COL11A2_01421	5580	409	8	2.72704	0.0511697	-5.7359	Down	1.40271e-113	7.66814e-112
ECO_SLC44A4_02425	2172	51	1	0.873601	0.0164323	-5.73237	Down	4.10564e-15	3.72464e-14
ECO_satb2_19564	2313	51	1	0.820346	0.0154306	-5.73237	Down	4.10564e-15	3.72642e-14
ECO_NA_10035	2331	101	2	1.61206	0.0306228	-5.71816	Down	6.589e-29	1.09955e-27
ECO_FAT2_11935	12756	958	19	2.79418	0.0531614	-5.7159	Down	9.63626e-264	1.21404e-261
ECO_grhl3_12079	1593	201	4	4.69443	0.0896193	-5.711	Down	2.25854e-56	6.70304e-55
ECO_elovl7a_12623	834	98	2	4.37182	0.0855896	-5.67466	Down	5.29606e-28	8.59661e-27
ECO_EPS8L2_10497	2388	97	2	1.51126	0.0298919	-5.65986	Down	1.06047e-27	1.69817e-26
ECO_NA_12977	3297	48	1	0.541658	0.0108253	-5.64491	Down	3.30352e-14	2.84758e-13
ECO_TMEM30B_12061	1020	94	2	3.42871	0.0699821	-5.61453	Down	8.50368e-27	1.31417e-25
ECO_NA_07597	1266	94	2	2.76247	0.0563837	-5.61453	Down	8.50368e-27	1.3131e-25
ECO_NA_05635	2748	47	1	0.636332	0.0129879	-5.61453	Down	6.61478e-14	5.59287e-13
ECO_PITX1_14634	900	47	1	1.94293	0.0396565	-5.61453	Down	6.61478e-14	5.59039e-13
ECO_ZG16_09537	510	139	3	10.1402	0.209946	-5.59392	Down	4.91824e-39	1.06082e-37
ECO_NA_22774	2505	92	2	1.36642	0.0284957	-5.58351	Down	3.40324e-26	5.16706e-25
ECO_RIPK4_03461	2445	182	4	2.76946	0.05839	-5.56774	Down	1.19691e-50	3.22522e-49
ECO_NA_06371	1755	45	1	0.953977	0.0203367	-5.5518	Down	2.6489e-13	2.14986e-12
ECO_BX511245.1_19388	3732	494	11	4.92479	0.105198	-5.54888	Down	4.69582e-135	3.02825e-133
ECO_NA_02873	522	89	2	6.3434	0.136747	-5.53568	Down	2.7202e-25	4.01779e-24
ECO_oclna_11055	1440	178	4	4.59897	0.0991413	-5.53568	Down	1.90977e-49	5.00433e-48
ECO_tnk2b_22732	2262	89	2	1.46386	0.0315569	-5.53568	Down	2.7202e-25	4.01467e-24
ECO_aclya_02900	3279	44	1	0.499245	0.0108847	-5.51938	Down	5.29738e-13	4.21839e-12
ECO_NA_21958	3453	131	3	1.41149	0.0310086	-5.50841	Down	1.25304e-36	2.5715e-35
ECO_Q8JIS9_ORYLA_03218	720	43	1	2.22197	0.0495707	-5.48621	Down	1.05891e-12	8.22569e-12
ECO_IRF6_19647	1479	86	2	2.16338	0.0482635	-5.48621	Down	2.16968e-24	3.08952e-23
ECO_CR391962.1_05764	873	171	4	7.2876	0.163532	-5.4778	Down	2.42134e-47	6.10114e-46
ECO_NA_02872	558	298	7	19.8694	0.447735	-5.47176	Down	1.58466e-81	6.5822e-80
ECO_NA_12779	1761	211	5	4.45785	0.101337	-5.45912	Down	4.81158e-58	1.45525e-56
ECO_NA_01941	1044	42	1	1.49676	0.0341867	-5.45226	Down	2.11568e-12	1.60417e-11
ECO_NA_00690	1098	1425	34	48.2853	1.10518	-5.44923	Down	0	0
ECO_uba52_08039	387	1162	28	111.711	2.58229	-5.43499	Down	0	0
ECO_NA_16002	2175	82	2	1.40268	0.0328192	-5.4175	Down	3.44554e-23	4.65209e-22
ECO_unknown_01037	1812	357	9	7.33015	0.177273	-5.3698	Down	1.34751e-96	6.29854e-95
ECO_NA_10138	6417	79	2	0.458034	0.0111239	-5.36373	Down	2.73316e-22	3.53231e-21
ECO_NA_20794	1278	236	6	6.87043	0.167563	-5.35763	Down	3.04506e-64	1.00572e-62
ECO_NA_04397	1809	157	4	3.22897	0.0789185	-5.35457	Down	3.8166e-43	8.95277e-42
ECO_NA_07939	1134	39	1	1.27954	0.0314734	-5.34535	Down	1.68228e-11	1.19328e-10
ECO_NA_01244	735	39	1	1.97415	0.048559	-5.34535	Down	1.68228e-11	1.19284e-10
ECO_NA_03402	474	39	1	3.06118	0.0752972	-5.34535	Down	1.68228e-11	1.19239e-10
ECO_hceb_05243	675	39	1	2.14963	0.0528754	-5.34535	Down	1.68228e-11	1.19373e-10
ECO_NA_11070	2025	75	2	1.37797	0.0352502	-5.28876	Down	4.30598e-21	5.26121e-20
ECO_CDCP1_17769	2439	74	2	1.12881	0.0292668	-5.2694	Down	8.57194e-21	1.02885e-19
ECO_agr2_10694	501	73	2	5.4211	0.142479	-5.24977	Down	1.70586e-20	2.01817e-19
ECO_NA_11791	1134	25682	705	842.594	22.1888	-5.24694	Down	0	0
ECO_TMEM184A_02847	1203	36	1	1.11337	0.0296682	-5.22987	Down	1.33083e-10	8.69723e-10
ECO_NA_20115	993	72	2	2.69765	0.0718849	-5.22987	Down	3.39358e-20	3.97534e-19
ECO_TJP3_22569	3798	211	6	2.06695	0.0563837	-5.19608	Down	8.9637e-57	2.67281e-55
ECO_NA_11814	1527	246	7	5.99375	0.163612	-5.19511	Down	5.71758e-66	1.93543e-64
ECO_vgll4l_01318	813	70	2	3.20339	0.0878004	-5.18923	Down	1.34161e-19	1.53198e-18
ECO_NA_03067	2043	204	6	3.71505	0.104819	-5.14741	Down	1.0911e-54	3.12137e-53
ECO_NA_04404	1620	234	7	5.37407	0.15422	-5.12296	Down	2.1411e-62	6.9155e-61
ECO_NA_02305	240	262	8	40.6156	1.1897	-5.09337	Down	1.66499e-69	5.9651e-68
ECO_NA_08687	1326	385	12	10.8024	0.322994	-5.0637	Down	3.4507e-101	1.66193e-99
ECO_NA_01942	2286	32	1	0.520807	0.0156128	-5.05995	Down	2.07806e-09	1.22888e-08
ECO_NA_19392	1929	96	3	1.85158	0.0555068	-5.05995	Down	3.6479e-26	5.52969e-25
ECO_NA_03879	438	32	1	2.71818	0.081486	-5.05995	Down	2.07806e-09	1.2285e-08
ECO_ATP10B_01736	3648	96	3	0.979082	0.029351	-5.05995	Down	3.6479e-26	5.52529e-25
ECO_CR792430.2_09914	1737	64	2	1.37083	0.0410948	-5.05995	Down	8.2133e-18	8.71443e-17
ECO_FMN1_03027	2334	32	1	0.510096	0.0152917	-5.05995	Down	2.07806e-09	1.22811e-08
ECO_EPB42_20581	2028	319	10	5.85228	0.175991	-5.05543	Down	5.15074e-84	2.20197e-82
ECO_c-myb_18933	1707	126	4	2.74625	0.0836342	-5.03723	Down	6.69798e-34	1.29363e-32
ECO_CLDN23_13894	828	94	3	4.22377	0.129315	-5.02957	Down	1.43223e-25	2.13532e-24
ECO_unknown_15956	1869	31	1	0.617099	0.0190962	-5.01414	Down	4.12288e-09	2.37103e-08
ECO_NA_02825	3114	61	2	0.728809	0.0229228	-4.99068	Down	6.3894e-17	6.51404e-16
ECO_NA_16237	2463	91	3	1.37461	0.0434724	-4.98278	Down	1.11158e-24	1.5996e-23
ECO_bnipl_17430	1050	30	1	1.063	0.0339913	-4.96684	Down	8.17272e-09	4.5608e-08
ECO_cyba_13444	489	60	2	4.56504	0.145975	-4.96684	Down	1.26483e-16	1.2765e-15
ECO_SLC7A2_13564	1809	30	1	0.617	0.0197296	-4.96684	Down	8.17272e-09	4.55947e-08
ECO_NA_15527	1092	30	1	1.02212	0.032684	-4.96684	Down	8.17272e-09	4.56214e-08
ECO_LCK_14726	1521	60	2	1.46766	0.0469308	-4.96684	Down	1.26483e-16	1.27582e-15
ECO_rab3db_21593	669	30	1	1.66839	0.0533496	-4.96684	Down	8.17272e-09	4.55813e-08
ECO_AQP3_13975	909	1071	36	43.8357	1.4135	-4.95476	Down	1.27607e-275	1.67421e-273
ECO_NA_02753	1494	89	3	2.21637	0.0716684	-4.95072	Down	4.3502e-24	6.11213e-23
ECO_DMP1_08328	426	59	2	5.15282	0.167563	-4.94259	Down	2.50258e-16	2.47835e-15
ECO_NA_03444	1569	59	2	1.39905	0.0454951	-4.94259	Down	2.50258e-16	2.47964e-15
ECO_ESRP2_22583	2229	235	8	3.92248	0.128096	-4.93646	Down	1.68708e-61	5.37606e-60
ECO_NA_11322	4884	29	1	0.220915	0.00730771	-4.91793	Down	1.61857e-08	8.74517e-08
ECO_CU571382.1_06111	705	29	1	1.53042	0.0506254	-4.91793	Down	1.61857e-08	8.74269e-08
ECO_CR392001.1_12745	2124	58	2	1.01596	0.0336072	-4.91793	Down	4.94904e-16	4.78164e-15
ECO_CABZ01027552.1_16964	1200	85	3	2.63536	0.0892272	-4.88437	Down	6.63458e-23	8.83249e-22
ECO_DENND3_08985	3696	56	2	0.563714	0.0193132	-4.8673	Down	1.93237e-15	1.80291e-14
ECO_IL1R2_00343	1245	84	3	2.51022	0.0860021	-4.8673	Down	1.3099e-22	1.72096e-21
ECO_anxa3b_13403	921	28	1	1.1311	0.0387523	-4.8673	Down	3.20238e-08	1.68015e-07
ECO_myo5aa_05550	5337	168	6	1.17116	0.0401246	-4.8673	Down	5.15012e-44	1.22317e-42
ECO_ptgs2_11582	1836	992	36	20.1021	0.699821	-4.84422	Down	2.70848e-252	3.24064e-250
ECO_dok1a_18313	1566	27	1	0.641468	0.0227911	-4.81483	Down	6.32936e-08	3.22123e-07
ECO_satb2_17271	2298	54	2	0.874272	0.0310626	-4.81483	Down	7.52798e-15	6.7299e-14
ECO_NA_06882	387	612	23	58.836	2.12116	-4.79377	Down	2.34954e-155	1.746e-153
ECO_NA_08209	1170	106	4	3.37072	0.12202	-4.78787	Down	5.4938e-28	8.90239e-27
ECO_CAPN12_00525	2097	363	14	6.44037	0.23828	-4.75642	Down	2.36156e-92	1.06713e-90
ECO_NA_07832	2367	103	4	1.61898	0.0603141	-4.74645	Down	4.19274e-27	6.55404e-26
ECO_arl4aa_21627	603	77	3	4.7509	0.177567	-4.74177	Down	1.51448e-20	1.79511e-19
ECO_SIGIRR_15620	1278	77	3	2.24162	0.0837814	-4.74177	Down	1.51448e-20	1.79623e-19
ECO_ADAM28_12171	2277	102	4	1.66663	0.0626981	-4.73237	Down	8.24916e-27	1.27587e-25
ECO_NA_09508	1095	279	11	9.47966	0.358538	-4.72464	Down	4.80898e-71	1.76956e-69
ECO_lgals3l_14217	771	277	11	13.3668	0.509208	-4.71426	Down	1.85754e-70	6.75676e-69
ECO_NA_07566	2511	150	6	2.22253	0.0852829	-4.7038	Down	1.02103e-38	2.18249e-37
ECO_NA_10116	2427	100	4	1.53297	0.058823	-4.7038	Down	3.18984e-26	4.84693e-25
ECO_NA_18602	1752	25	1	0.530895	0.0203715	-4.7038	Down	2.46404e-07	1.17102e-06
ECO_cldnb_15154	645	50	2	2.88412	0.110669	-4.7038	Down	1.13403e-13	9.45801e-13
ECO_NA_12321	1023	75	3	2.72765	0.104665	-4.7038	Down	5.86116e-20	6.79066e-19
ECO_tspan13a_11698	621	25	1	1.49779	0.0574732	-4.7038	Down	2.46404e-07	1.17073e-06
ECO_NA_07567	3306	25	1	0.281345	0.0107958	-4.7038	Down	2.46404e-07	1.1716e-06
ECO_NA_10180	798	25	1	1.16557	0.0447254	-4.7038	Down	2.46404e-07	1.17131e-06
ECO_foxq1b_01183	894	25	1	1.04041	0.0399227	-4.7038	Down	2.46404e-07	1.17043e-06
ECO_CSF3R_22900	1464	74	3	1.88059	0.073137	-4.68444	Down	1.15221e-19	1.31967e-18
ECO_F5_12447	5871	98	4	0.621036	0.0243167	-4.67466	Down	1.23167e-25	1.83919e-24
ECO_cldna_11077	624	464	19	27.6653	1.08674	-4.67	Down	2.09816e-116	1.16033e-114
ECO_elf3_04001	882	97	4	4.09172	0.161863	-4.65986	Down	2.41886e-25	3.58383e-24
ECO_MYO5C_15639	5139	48	2	0.347508	0.0138902	-4.64491	Down	4.38346e-13	3.5112e-12
ECO_MARCO_21054	291	24	1	3.06846	0.122649	-4.64491	Down	4.85262e-07	2.22235e-06
ECO_FGB_07283	1446	48	2	1.23502	0.049365	-4.64491	Down	4.38346e-13	3.50824e-12
ECO_NOD2_20266	3036	48	2	0.588223	0.0235118	-4.64491	Down	4.38346e-13	3.50972e-12
ECO_NA_14724	1590	24	1	0.561587	0.0224471	-4.64491	Down	4.85262e-07	2.22342e-06
ECO_RNF183_08530	507	24	1	1.76119	0.0703962	-4.64491	Down	4.85262e-07	2.22288e-06
ECO_arhgef19_18440	2514	24	1	0.35518	0.0141968	-4.64491	Down	4.85262e-07	2.22181e-06
ECO_NA_03700	1395	72	3	1.92026	0.0767546	-4.64491	Down	4.44614e-19	4.96381e-18
ECO_NA_22746	831	71	3	3.17878	0.128848	-4.62473	Down	8.72714e-19	9.61907e-18
ECO_NA_20306	1815	189	8	3.87425	0.157315	-4.62219	Down	5.7505e-48	1.46842e-46
ECO_NA_02721	750	47	2	2.33152	0.0951757	-4.61453	Down	8.60852e-13	6.73113e-12
ECO_MTMR7_13565	1956	47	2	0.893988	0.0364937	-4.61453	Down	8.60852e-13	6.72837e-12
ECO_gipc2_12290	987	47	2	1.77167	0.0723219	-4.61453	Down	8.60852e-13	6.7339e-12
ECO_NA_22196	2700	141	6	1.94293	0.0793131	-4.61453	Down	4.41578e-36	8.92729e-35
ECO_DGKD_09918	3279	117	5	1.32754	0.0544234	-4.60838	Down	3.94052e-30	6.86488e-29
ECO_rhbg_00697	1377	70	3	1.89133	0.0777579	-4.60427	Down	1.7121e-18	1.86333e-17
ECO_NA_06749	5898	976	42	6.1567	0.254157	-4.59837	Down	7.27036e-241	8.28212e-239
ECO_C1orf96_00912	855	185	8	8.05023	0.33395	-4.59133	Down	8.48142e-47	2.10916e-45
ECO_NA_11717	1497	46	2	1.14324	0.0476832	-4.58351	Down	1.68927e-12	1.29323e-11
ECO_RNF128_15142	1089	92	4	3.14313	0.131096	-4.58351	Down	7.02412e-24	9.74667e-23
ECO_O42117_ORYLA_14831	1137	23	1	0.75261	0.0313904	-4.58351	Down	9.5435e-07	4.2017e-06
ECO_NA_10957	519	23	1	1.64878	0.0687685	-4.58351	Down	9.5435e-07	4.20365e-06
ECO_NA_04095	1392	23	1	0.61474	0.02564	-4.58351	Down	9.5435e-07	4.20267e-06
ECO_HGD_23021	1332	46	2	1.28486	0.0535899	-4.58351	Down	1.68927e-12	1.29271e-11
ECO_APCDD1_00957	1392	135	6	3.60825	0.15384	-4.5518	Down	2.49416e-34	4.87656e-33
ECO_CLIC3_21750	696	45	2	2.4055	0.10256	-4.5518	Down	3.3122e-12	2.47297e-11
ECO_apoeb_02306	828	2449	109	110.043	4.69844	-4.54974	Down	0	0
ECO_NA_21572	2346	157	7	2.48986	0.106495	-4.54721	Down	1.08579e-39	2.37698e-38
ECO_NA_00050	2955	755	34	9.50588	0.410656	-4.53282	Down	4.51108e-185	3.90085e-183
ECO_NA_15062	300	22	1	2.72838	0.11897	-4.51938	Down	1.8741e-06	7.97783e-06
ECO_NA_08118	771	44	2	2.12325	0.0925833	-4.51938	Down	6.4888e-12	4.76614e-11
ECO_PRKAR1B_15065	1146	22	1	0.714234	0.0311439	-4.51938	Down	1.8741e-06	7.97604e-06
ECO_BMP3_10633	1395	88	4	2.34699	0.102339	-4.51938	Down	1.03191e-22	1.36516e-21
ECO_NA_09681	3291	1474	68	16.6637	0.73746	-4.498	Down	0	0
ECO_TCF7_01196	1263	108	5	3.18144	0.141294	-4.49291	Down	1.66141e-27	2.64713e-26
ECO_plau_22641	1179	43	2	1.35693	0.0605443	-4.48621	Down	1.27007e-11	9.08339e-11
ECO_NA_05028	408	43	2	3.92113	0.174955	-4.48621	Down	1.27007e-11	9.0868e-11
ECO_pkp1_17227	1452	215	10	5.50902	0.245805	-4.48621	Down	2.00234e-53	5.65171e-52
ECO_NA_03184	420	64	3	5.66935	0.254935	-4.47498	Down	9.64378e-17	9.78471e-16
ECO_NA_08463	1590	42	2	0.982777	0.0448942	-4.45226	Down	2.48364e-11	1.74221e-10
ECO_unknown_07723	510	21	1	1.53198	0.0699821	-4.45226	Down	3.67436e-06	1.50389e-05
ECO_NA_21086	3891	42	2	0.401597	0.0183453	-4.45226	Down	2.48364e-11	1.74157e-10
ECO_GPR84_05458	1230	21	1	0.635209	0.029017	-4.45226	Down	3.67436e-06	1.50357e-05
ECO_NA_07098	1422	83	4	2.17161	0.100396	-4.43499	Down	2.93664e-21	3.623e-20
ECO_TRAF3IP3_20488	1791	62	3	1.28795	0.0597837	-4.42918	Down	3.67832e-16	3.59776e-15
ECO_krt15_22261	1056	2001	97	70.4995	3.27842	-4.42654	Down	0	0
ECO_lmo7b_01028	4308	82	4	0.708175	0.0331392	-4.4175	Down	5.72836e-21	6.94117e-20
ECO_NA_22214	1260	41	2	1.21064	0.0566522	-4.4175	Down	4.8521e-11	3.29783e-10
ECO_IL8_10134	693	41	2	2.20117	0.103004	-4.4175	Down	4.8521e-11	3.29901e-10
ECO_NA_15883	804	389	19	18.001	0.843441	-4.41564	Down	1.47212e-94	6.78102e-93
ECO_NA_13495	1884	81	4	1.59958	0.0757768	-4.3998	Down	1.11681e-20	1.33373e-19
ECO_ARRDC1_21598	1374	80	4	2.16624	0.103904	-4.38187	Down	2.17616e-20	2.5666e-19
ECO_NA_10618	1740	100	5	2.13823	0.10256	-4.38187	Down	3.48516e-25	5.12774e-24
ECO_GARS_20828	2040	99	5	1.80554	0.0874776	-4.36737	Down	6.78564e-25	9.88438e-24
ECO_NA_22852	2808	138	7	1.82846	0.088973	-4.36112	Down	3.56268e-34	6.95143e-33
ECO_SLC16A7_03172	1446	59	3	1.51805	0.0740475	-4.35763	Down	2.72574e-15	2.51111e-14
ECO_NA_03953	1740	59	3	1.26155	0.061536	-4.35763	Down	2.72574e-15	2.51233e-14
ECO_RGS2_08475	444	249	13	20.865	1.045	-4.31951	Down	3.3373e-60	1.04251e-58
ECO_unknown_04350	777	76	4	3.63911	0.183737	-4.30787	Down	3.11926e-19	3.503e-18
ECO_SP7_20627	1296	19	1	0.545445	0.0275393	-4.30787	Down	1.40481e-05	5.32586e-05
ECO_NA_06369	456	19	1	1.55021	0.0782695	-4.30787	Down	1.40481e-05	5.33118e-05
ECO_BX957278.2_12731	1587	19	1	0.44543	0.0224895	-4.30787	Down	1.40481e-05	5.32799e-05
ECO_unknown_19393	237	19	1	2.98269	0.150594	-4.30787	Down	1.40481e-05	5.32905e-05
ECO_DMRTA1_22432	1956	19	1	0.361399	0.0182469	-4.30787	Down	1.40481e-05	5.3248e-05
ECO_NA_10136	819	19	1	0.863122	0.0435786	-4.30787	Down	1.40481e-05	5.32692e-05
ECO_NA_05724	891	38	2	1.58675	0.0801142	-4.30787	Down	3.59536e-10	2.2769e-09
ECO_NA_22628	3030	19	1	0.233299	0.0117792	-4.30787	Down	1.40481e-05	5.33011e-05
ECO_ZNF750_16257	1833	38	2	0.771301	0.0389426	-4.30787	Down	3.59536e-10	2.27614e-09
ECO_slc17a9b_08658	1233	114	6	3.43989	0.173678	-4.30787	Down	3.07744e-28	5.05136e-27
ECO_NA_11567	3615	1169	62	12.0312	0.612126	-4.29681	Down	6.0818e-276	8.03473e-274
ECO_NA_00297	2181	37	2	0.631173	0.0327289	-4.2694	Down	6.99362e-10	4.30154e-09
ECO_NA_14278	801	37	2	1.71859	0.0891158	-4.2694	Down	6.99362e-10	4.30015e-09
ECO_NA_19315	1683	55	3	1.21585	0.0636201	-4.25634	Down	3.89604e-14	3.34469e-13
ECO_NA_03398	2274	73	4	1.19436	0.0627808	-4.24977	Down	2.28312e-18	2.47488e-17
ECO_NA_13196	1248	73	4	2.17626	0.114394	-4.24977	Down	2.28312e-18	2.47347e-17
ECO_SGK2_01476	1071	36	2	1.25059	0.0666496	-4.22987	Down	1.35873e-09	8.16955e-09
ECO_NA_04479	2364	18	1	0.283288	0.0150977	-4.22987	Down	2.73856e-05	9.91972e-05
ECO_tfap2c_20585	1293	18	1	0.517937	0.0276032	-4.22987	Down	2.73856e-05	9.92539e-05
ECO_unknown_18189	726	18	1	0.922441	0.049161	-4.22987	Down	2.73856e-05	9.92161e-05
ECO_SCEL_19120	501	54	3	4.01013	0.213718	-4.22987	Down	7.55966e-14	6.36631e-13
ECO_f2_21227	1770	18	1	0.378357	0.0201643	-4.22987	Down	2.73856e-05	9.9235e-05
ECO_NA_17674	2505	161	9	2.39123	0.128231	-4.22094	Down	7.87216e-39	1.68649e-37
ECO_NA_13113	2997	125	7	1.55176	0.0833621	-4.21838	Down	1.97732e-30	3.47658e-29
ECO_NA_09373	2838	89	5	1.16676	0.0628803	-4.21375	Down	5.17094e-22	6.57127e-21
ECO_PPL_04112	5250	1317	74	9.33317	0.503071	-4.21353	Down	1.4e-306	2.0177e-304
ECO_MPEG1_12635	2040	123	7	2.24325	0.122469	-4.19511	Down	7.4064e-30	1.27858e-28
ECO_NA_07798	3324	70	4	0.783501	0.0429493	-4.18923	Down	1.66113e-17	1.73634e-16
ECO_ASPM_04985	8586	70	4	0.303326	0.0166275	-4.18923	Down	1.66113e-17	1.73729e-16
ECO_NA_18117	729	173	10	8.8292	0.489587	-4.17265	Down	2.6254e-41	5.93178e-40
ECO_NA_01289	1182	69	4	2.17187	0.120781	-4.16847	Down	3.21426e-17	3.31786e-16
ECO_NA_10171	891	86	5	3.59107	0.200285	-4.16428	Down	3.74622e-21	4.59202e-20
ECO_unknown_14878	360	17	1	1.75691	0.0991413	-4.14741	Down	5.32646e-05	0.000185045
ECO_RNF208_19270	777	17	1	0.814012	0.0459342	-4.14741	Down	5.32646e-05	0.000185079
ECO_HNRPLL_14180	1266	34	2	0.99919	0.0563837	-4.14741	Down	5.10852e-09	2.9071e-08
ECO_NA_03854	708	17	1	0.893343	0.0504108	-4.14741	Down	5.32646e-05	0.000185112
ECO_BBS5_22150	1029	17	1	0.614662	0.034685	-4.14741	Down	5.32646e-05	0.000185011
ECO_NA_22582	993	17	1	0.636946	0.0359425	-4.14741	Down	5.32646e-05	0.000184977
ECO_ZBTB7B_10814	1320	68	4	1.91663	0.108154	-4.14741	Down	6.21494e-17	6.34297e-16
ECO_rhbdf1_02260	2325	133	8	2.12829	0.122807	-4.11523	Down	9.02432e-32	1.65873e-30
ECO_NA_03086	2301	33	2	0.533581	0.0310221	-4.10434	Down	9.8848e-09	5.45701e-08
ECO_NA_20774	1827	33	2	0.672014	0.0390705	-4.10434	Down	9.8848e-09	5.45542e-08
ECO_NA_09948	3531	66	4	0.695423	0.0404315	-4.10434	Down	2.3182e-16	2.30415e-15
ECO_spint1b_06373	1491	114	7	2.84466	0.167563	-4.08548	Down	2.76126e-27	4.34493e-26
ECO_NA_19860	1143	65	4	2.11578	0.124902	-4.08231	Down	4.47186e-16	4.34044e-15
ECO_NA_00723	912	65	4	2.65168	0.156539	-4.08231	Down	4.47186e-16	4.34266e-15
ECO_gel-b_20463	2055	65	4	1.1768	0.0694713	-4.08231	Down	4.47186e-16	4.34488e-15
ECO_NA_01190	10689	4087	252	14.2256	0.841435	-4.07949	Down	0	0
ECO_NA_03048	543	354	22	24.2553	1.44604	-4.06812	Down	1.43452e-81	5.97162e-80
ECO_GNAZ_19272	1068	16	1	0.55738	0.0334184	-4.05995	Down	0.000103338	0.000341778
ECO_ITIH4_15188	2373	16	1	0.250856	0.0150404	-4.05995	Down	0.000103338	0.00034166
ECO_MMS22L_04150	3690	16	1	0.161323	0.00967232	-4.05995	Down	0.000103338	0.000341719
ECO_NA_11531	1044	16	1	0.570193	0.0341867	-4.05995	Down	0.000103338	0.000341541
ECO_NA_19703	1167	48	3	1.53029	0.0917503	-4.05995	Down	3.95506e-12	2.94025e-11
ECO_NA_19113	864	16	1	0.688984	0.0413089	-4.05995	Down	0.000103338	0.0003416
ECO_NA_02588	1860	63	4	1.26017	0.0767546	-4.03723	Down	1.65988e-15	1.55478e-14
ECO_mpzl3_20755	684	47	3	2.55649	0.156539	-4.02957	Down	7.62096e-12	5.55483e-11
ECO_NA_20336	1215	109	7	3.33774	0.205626	-4.02078	Down	7.28594e-26	1.09658e-24
ECO_VSIG10_02351	678	31	2	1.70112	0.105283	-4.01414	Down	3.684e-08	1.91854e-07
ECO_ZIC2_19148	1203	31	2	0.958735	0.0593365	-4.01414	Down	3.684e-08	1.91907e-07
ECO_NA_22182	2541	31	2	0.453899	0.028092	-4.01414	Down	3.684e-08	1.91802e-07
ECO_cyfip2_13519	3720	62	4	0.620085	0.0383773	-4.01414	Down	3.1938e-15	2.9211e-14
ECO_NA_19886	3207	93	6	1.07891	0.0667743	-4.01414	Down	3.14622e-22	4.05238e-21
ECO_NA_19863	993	91	6	3.40953	0.215655	-3.98278	Down	1.1605e-21	1.45437e-20
ECO_NLRC3_02137	3405	60	4	0.655597	0.0419276	-3.96684	Down	1.17917e-14	1.03999e-13
ECO_ARAP2_19200	4476	45	3	0.374046	0.0239215	-3.96684	Down	2.81972e-11	1.96205e-10
ECO_unknown_08903	546	15	1	1.02212	0.0653679	-3.96684	Down	0.000199929	0.000628877
ECO_ttc23_06938	747	15	1	0.747091	0.0477789	-3.96684	Down	0.000199929	0.000628981
ECO_mboat2a_04684	1518	15	1	0.367639	0.0235118	-3.96684	Down	0.000199929	0.000628565
ECO_MTR_13488	3786	45	3	0.442216	0.0282812	-3.96684	Down	2.81972e-11	1.96061e-10
ECO_NA_13180	747	15	1	0.747091	0.0477789	-3.96684	Down	0.000199929	0.000628461
ECO_NA_10546	945	30	2	1.18111	0.0755362	-3.96684	Down	7.09452e-08	3.59048e-07
ECO_unknown_07076	753	15	1	0.741138	0.0473982	-3.96684	Down	0.000199929	0.000629189
ECO_sept8a_01731	1251	15	1	0.446105	0.0285299	-3.96684	Down	0.000199929	0.000629085
ECO_stmn1b_17744	594	15	1	0.939523	0.0600856	-3.96684	Down	0.000199929	0.000628669
ECO_BX005321.2_13218	2160	30	2	0.516738	0.0330471	-3.96684	Down	7.09452e-08	3.58953e-07
ECO_mcm2_07558	2583	45	3	0.648173	0.0414528	-3.96684	Down	2.81972e-11	1.9599e-10
ECO_PDCD1LG2_18204	744	45	3	2.25031	0.143915	-3.96684	Down	2.81972e-11	1.96133e-10
ECO_CCDC15_01593	1314	15	1	0.424716	0.027162	-3.96684	Down	0.000199929	0.000628773
ECO_VSIG10_02352	726	75	5	3.8435	0.245805	-3.96684	Down	5.07624e-18	5.42835e-17
ECO_LRRN4_13637	792	149	10	6.99945	0.450642	-3.95719	Down	1.75045e-34	3.43659e-33
ECO_NA_00547	4449	1485	100	12.4184	0.802222	-3.95234	Down	0	0
ECO_PANX3_04501	1398	89	6	2.36857	0.15318	-3.95072	Down	4.26956e-21	5.22006e-20
ECO_LPXN_18637	1233	59	4	1.78029	0.115785	-3.94259	Down	2.26252e-14	1.9708e-13
ECO_ALDH3B2_06957	963	44	3	1.69992	0.111187	-3.93441	Down	5.41378e-11	3.65738e-10
ECO_GFI1B_04086	981	29	2	1.09985	0.0727643	-3.91793	Down	1.36381e-07	6.68344e-07
ECO_NA_17704	285	29	2	3.78578	0.250462	-3.91793	Down	1.36381e-07	6.68e-07
ECO_IL21R_11669	1614	29	2	0.668493	0.0442266	-3.91793	Down	1.36381e-07	6.68172e-07
ECO_CXADR_03458	1227	58	4	1.75868	0.116352	-3.91793	Down	4.3369e-14	3.71478e-13
ECO_PTAFR_12064	1131	43	3	1.41452	0.0946708	-3.90125	Down	1.03808e-10	6.85712e-10
ECO_PRAM1_11908	1332	43	3	1.20107	0.0803849	-3.90125	Down	1.03808e-10	6.8595e-10
ECO_bcan_06311	4779	200	14	1.55703	0.104556	-3.89645	Down	2.67814e-45	6.54871e-44
ECO_NA_16982	2409	57	4	0.88032	0.0592626	-3.89284	Down	8.30464e-14	6.98133e-13
ECO_FREM1_18462	6516	128	9	0.730856	0.0492968	-3.89002	Down	1.88919e-29	3.19182e-28
ECO_CABZ01100267.1_04349	909	142	10	5.81202	0.392639	-3.88776	Down	1.64239e-32	3.06322e-31
ECO_COL7A1_19620	8700	227	16	0.970754	0.0656384	-3.88649	Down	4.01204e-51	1.09036e-49
ECO_NA_18909	4863	224	16	1.71375	0.117428	-3.8673	Down	2.78914e-50	7.43146e-49
ECO_NKD2_16925	1209	56	4	1.72331	0.118084	-3.8673	Down	1.58857e-13	1.31053e-12
ECO_IFI44L_05576	792	28	2	1.31533	0.0901285	-3.8673	Down	2.61676e-07	1.23772e-06
ECO_NA_21516	741	56	4	2.81172	0.192663	-3.8673	Down	1.58857e-13	1.30996e-12
ECO_TAT_12584	1428	28	2	0.729512	0.0499872	-3.8673	Down	2.61676e-07	1.23711e-06
ECO_NA_04398	777	28	2	1.34072	0.0918684	-3.8673	Down	2.61676e-07	1.23742e-06
ECO_NA_13302	5232	404	29	2.87287	0.197828	-3.86018	Down	2.3808e-89	1.0632e-87
ECO_GRHL1_10905	1851	139	10	2.7939	0.192819	-3.85696	Down	1.14261e-31	2.08808e-30
ECO_SLC6A7_06012	1587	83	6	1.94583	0.134937	-3.85002	Down	2.09122e-19	2.37088e-18
ECO_NA_04543	918	55	4	2.22906	0.155516	-3.84131	Down	3.0354e-13	2.4583e-12
ECO_irf4a_22340	1377	41	3	1.10778	0.0777579	-3.83254	Down	3.80106e-10	2.3968e-09
ECO_nusap1_11185	1371	41	3	1.11263	0.0780982	-3.83254	Down	3.80106e-10	2.396e-09
ECO_ppial_18532	501	205	15	15.2237	1.06859	-3.83254	Down	7.9222e-46	1.9497e-44
ECO_NA_20779	2733	122	9	1.66082	0.117533	-3.82076	Down	9.10962e-28	1.46493e-26
ECO_NA_18769	816	27	2	1.23105	0.0874776	-3.81483	Down	5.01072e-07	2.29089e-06
ECO_NA_06692	3033	108	8	1.32481	0.0941401	-3.81483	Down	1.0546e-24	1.51875e-23
ECO_TGFB2_13671	1194	54	4	1.68264	0.119567	-3.81483	Down	5.79344e-13	4.60185e-12
ECO_NA_07338	2073	27	2	0.484582	0.034434	-3.81483	Down	5.01072e-07	2.29144e-06
ECO_ahsg_03740	1371	54	4	1.46541	0.104131	-3.81483	Down	5.79344e-13	4.59801e-12
ECO_CCDC111_08358	1320	27	2	0.761014	0.0540771	-3.81483	Down	5.01072e-07	2.29199e-06
ECO_SH3BP1_17614	1785	81	6	1.6883	0.119969	-3.81483	Down	7.60604e-19	8.40286e-18
ECO_ZAP70_11594	1917	54	4	1.04803	0.0744724	-3.81483	Down	5.79344e-13	4.59993e-12
ECO_MYO9B_00984	6498	283	21	1.62035	0.115344	-3.81229	Down	1.8751e-62	6.06665e-61
ECO_CYP7A1_13303	1542	67	5	1.61656	0.115729	-3.80411	Down	9.07908e-16	8.64899e-15
ECO_NA_13957	1101	40	3	1.35168	0.0972503	-3.79691	Down	7.2576e-10	4.4567e-09
ECO_NA_21067	471	597	45	47.1581	3.40996	-3.78968	Down	2.12994e-129	1.30289e-127
ECO_NA_00391	345	53	4	5.71557	0.413807	-3.78787	Down	1.10447e-12	8.56209e-12
ECO_NA_17226	726	79	6	4.04849	0.294966	-3.77876	Down	2.75756e-18	2.97898e-17
ECO_NA_06690	501	26	2	1.9308	0.142479	-3.76039	Down	9.57422e-07	4.21133e-06
ECO_unknown_17886	642	26	2	1.50675	0.111187	-3.76039	Down	9.57422e-07	4.21036e-06
ECO_znf296_00524	2373	78	6	1.22292	0.0902424	-3.76039	Down	5.24406e-18	5.59837e-17
ECO_chaf1b_19085	1842	26	2	0.525154	0.0387523	-3.76039	Down	9.57422e-07	4.21425e-06
ECO_HEPACAM2_16083	1344	26	2	0.719742	0.0531114	-3.76039	Down	9.57422e-07	4.21328e-06
ECO_APCDD1L_20561	1458	26	2	0.663466	0.0489587	-3.76039	Down	9.57422e-07	4.2123e-06
ECO_NA_05381	1578	104	8	2.45205	0.180942	-3.76039	Down	1.38093e-23	1.89407e-22
ECO_sfrp5_21848	966	51	4	1.96425	0.147788	-3.73237	Down	3.99938e-12	2.97088e-11
ECO_DTX3L_09595	3393	140	11	1.53514	0.115709	-3.7298	Down	4.2537e-31	7.62699e-30
ECO_unknown_13953	726	38	3	1.94738	0.147483	-3.72291	Down	2.63344e-09	1.53913e-08
ECO_NA_12312	999	76	6	2.83042	0.21436	-3.72291	Down	1.89157e-17	1.97179e-16
ECO_adcy2a_12494	3012	25	2	0.308807	0.0236991	-3.7038	Down	1.82521e-06	7.77664e-06
ECO_INCENP_15604	2466	25	2	0.377181	0.0289464	-3.7038	Down	1.82521e-06	7.77839e-06
ECO_ARHGEF16_01515	2124	50	4	0.875827	0.0672145	-3.7038	Down	7.59588e-12	5.5408e-11
ECO_MCM6_21282	2244	25	2	0.414495	0.03181	-3.7038	Down	1.82521e-06	7.7749e-06
ECO_NA_00269	3414	37	3	0.403219	0.0313628	-3.68444	Down	5.00382e-09	2.84923e-08
ECO_Q8UUL6_ORYLA_04455	396	74	6	6.95247	0.540771	-3.68444	Down	6.79846e-17	6.92366e-16
ECO_cd9a_06929	687	296	24	16.0302	1.24684	-3.68444	Down	1.55754e-63	5.09993e-62
ECO_IL16_20821	1896	98	8	1.92305	0.150594	-3.67466	Down	6.41448e-22	8.11903e-21
ECO_NA_09814	453	207	17	17.001	1.33939	-3.66597	Down	1.06367e-44	2.55818e-43
ECO_NA_00484	1899	133	11	2.60573	0.20674	-3.6558	Down	3.70148e-29	6.20414e-28
ECO_FGG_17067	1296	36	3	1.03348	0.0826178	-3.64491	Down	9.49092e-09	5.24717e-08
ECO_SLITRK6_16477	2277	24	2	0.392149	0.031349	-3.64491	Down	3.47098e-06	1.42494e-05
ECO_NA_05322	1926	60	5	1.15904	0.0926554	-3.64491	Down	8.07468e-14	6.79402e-13
ECO_kal1.1_22849	1821	48	4	0.980695	0.0783984	-3.64491	Down	2.72884e-11	1.90788e-10
ECO_Q3V630_ORYLA_16135	1176	36	3	1.13893	0.0910482	-3.64491	Down	9.49092e-09	5.2487e-08
ECO_RGS14_13098	1494	24	2	0.597673	0.0477789	-3.64491	Down	3.47098e-06	1.42618e-05
ECO_PKHD1L1_00812	12267	24	2	0.0727906	0.00581901	-3.64491	Down	3.47098e-06	1.42587e-05
ECO_HK3_21943	1359	108	9	2.9567	0.236363	-3.64491	Down	7.12308e-24	9.87678e-23
ECO_il7r_05551	1206	72	6	2.2212	0.177567	-3.64491	Down	2.4342e-16	2.41566e-15
ECO_boka_05747	675	24	2	1.32285	0.105751	-3.64491	Down	3.47098e-06	1.42433e-05
ECO_NA_14818	1515	36	3	0.884082	0.070675	-3.64491	Down	9.49092e-09	5.24565e-08
ECO_NA_01936	1455	24	2	0.613693	0.0490596	-3.64491	Down	3.47098e-06	1.42464e-05
ECO_NA_03380	1305	48	4	1.36846	0.109397	-3.64491	Down	2.72884e-11	1.90718e-10
ECO_wfdc2_00595	396	24	2	2.25486	0.180257	-3.64491	Down	3.47098e-06	1.42525e-05
ECO_foxp3b_15578	753	24	2	1.18582	0.0947965	-3.64491	Down	3.47098e-06	1.42556e-05
ECO_SCUBE3_17385	2997	226	19	2.80559	0.226268	-3.6322	Down	2.61088e-48	6.70302e-47
ECO_cald1_15743	2208	2169	183	36.548	2.95808	-3.62706	Down	0	0
ECO_ITGA2_11021	3477	154	13	1.64785	0.133443	-3.62629	Down	2.48224e-33	4.72694e-32
ECO_NA_02754	3009	153	13	1.89179	0.154198	-3.61689	Down	4.68006e-33	8.86787e-32
ECO_NA_18441	1143	47	4	1.52987	0.124902	-3.61453	Down	5.16118e-11	3.49791e-10
ECO_NA_19287	2631	575	49	8.13111	0.66471	-3.61265	Down	5.69386e-120	3.25285e-118
ECO_NA_09598	855	70	6	3.04603	0.250462	-3.60427	Down	8.68094e-16	8.27801e-15
ECO_NA_07116	885	35	3	1.47139	0.120986	-3.60427	Down	1.79681e-08	9.65336e-08
ECO_SATB1_11637	2484	58	5	0.868718	0.0718415	-3.596	Down	2.88144e-13	2.3356e-12
ECO_SP9_22117	1266	58	5	1.7045	0.140959	-3.596	Down	2.88144e-13	2.33659e-12
ECO_PTX3_05063	1419	404	35	10.5926	0.880325	-3.58887	Down	2.56394e-84	1.10105e-82
ECO_slc2a10_19216	1512	23	2	0.565951	0.0472102	-3.58351	Down	6.5834e-06	2.61904e-05
ECO_PTPN7_08105	1269	23	2	0.674324	0.0562504	-3.58351	Down	6.5834e-06	2.61849e-05
ECO_NA_19293	2235	23	2	0.382871	0.0319381	-3.58351	Down	6.5834e-06	2.6174e-05
ECO_BX005001.1_11413	1920	23	2	0.445686	0.037178	-3.58351	Down	6.5834e-06	2.61795e-05
ECO_NA_20695	381	46	4	4.49196	0.374707	-3.58351	Down	9.74692e-11	6.44958e-10
ECO_SDF2L1_16761	1041	23	2	0.822015	0.0685704	-3.58351	Down	6.5834e-06	2.61685e-05
ECO_pfn1_11836	501	69	6	5.12406	0.427436	-3.58351	Down	1.6368e-15	1.53392e-14
ECO_CYP27A1_04943	1566	23	2	0.546435	0.0455822	-3.58351	Down	6.5834e-06	2.61631e-05
ECO_cacna1g_17893	6738	69	6	0.380996	0.0317817	-3.58351	Down	1.6368e-15	1.53467e-14
ECO_NA_05119	1698	46	4	1.00791	0.0840774	-3.58351	Down	9.74692e-11	6.45182e-10
ECO_SLC6A15_12554	2217	92	8	1.54392	0.12879	-3.58351	Down	2.90202e-20	3.4058e-19
ECO_gli2a_19002	4248	149	13	1.30498	0.109223	-3.57867	Down	5.8845e-32	1.08792e-30
ECO_NA_10044	3888	775	68	7.41614	0.624223	-3.57054	Down	1.56541e-159	1.19121e-157
ECO_NA_09589	2178	68	6	1.16159	0.098322	-3.56245	Down	3.08288e-15	2.82508e-14
ECO_NA_02180	4743	90	8	0.705979	0.0601997	-3.5518	Down	1.02745e-19	1.18032e-18
ECO_NA_05342	3231	45	4	0.518177	0.0441855	-3.5518	Down	1.83783e-10	1.18639e-09
ECO_NA_08476	504	45	4	3.32189	0.283261	-3.5518	Down	1.83783e-10	1.18599e-09
ECO_sptbn2_06284	6840	314	28	1.70795	0.146103	-3.54721	Down	2.99682e-65	1.00196e-63
ECO_NCAPG2_14311	3318	22	2	0.246689	0.0215135	-3.51938	Down	1.24513e-05	4.76701e-05
ECO_KCTD6_04591	687	22	2	1.19143	0.103904	-3.51938	Down	1.24513e-05	4.76797e-05
ECO_NA_12732	1602	22	2	0.510932	0.0445579	-3.51938	Down	1.24513e-05	4.76509e-05
ECO_IQGAP3_10721	3912	33	3	0.313847	0.0273703	-3.51938	Down	6.40158e-08	3.25625e-07
ECO_pth1ra_04709	1560	22	2	0.524688	0.0457575	-3.51938	Down	1.24513e-05	4.76605e-05
ECO_NA_15720	1239	22	2	0.660624	0.0576124	-3.51938	Down	1.24513e-05	4.76413e-05
ECO_BPIFB4_12388	1428	44	4	1.14638	0.0999744	-3.51938	Down	3.4597e-10	2.19464e-09
ECO_unknown_19645	768	76	7	3.68176	0.325307	-3.50052	Down	1.17384e-16	1.18719e-15
ECO_NA_03062	1368	119	11	3.23641	0.286988	-3.49533	Down	2.57636e-25	3.80829e-24
ECO_PCK1_20962	1863	193	18	3.85431	0.344839	-3.48248	Down	4.57194e-40	1.00435e-38
ECO_mnep_03107	873	75	7	3.19632	0.286181	-3.48141	Down	2.2003e-16	2.19269e-15
ECO_NA_16123	315	32	3	3.77957	0.339913	-3.47498	Down	1.20443e-07	5.93605e-07
ECO_NA_13092	780	32	3	1.52636	0.137273	-3.47498	Down	1.20443e-07	5.93759e-07
ECO_NT5DC4_19275	1476	181	17	4.56242	0.411074	-3.47233	Down	1.42234e-37	2.9833e-36
ECO_NA_23039	1524	21	2	0.512669	0.0468384	-3.45226	Down	2.34772e-05	8.59235e-05
ECO_TAPBPL_00093	1236	21	2	0.632126	0.0577522	-3.45226	Down	2.34772e-05	8.59566e-05
ECO_BCL2L12_17219	1098	42	4	1.42315	0.130021	-3.45226	Down	1.21974e-09	7.35712e-09
ECO_POU2F3_01591	1122	21	2	0.696352	0.0636201	-3.45226	Down	2.34772e-05	8.59731e-05
ECO_NA_20672	354	21	2	2.20708	0.201643	-3.45226	Down	2.34772e-05	8.5907e-05
ECO_NA_17137	1608	21	2	0.485888	0.0443916	-3.45226	Down	2.34772e-05	8.594e-05
ECO_NA_22312	618	42	4	2.5285	0.231009	-3.45226	Down	1.21974e-09	7.35946e-09
ECO_P2RX1_05647	1134	42	4	1.37797	0.125894	-3.45226	Down	1.21974e-09	7.36179e-09
ECO_NA_06274	1029	52	5	1.88014	0.173425	-3.43846	Down	1.26877e-11	9.0809e-11
ECO_NA_05884	333	1861	179	207.924	19.1852	-3.43799	Down	0	0
ECO_FOXF1_13437	1143	31	3	1.00906	0.0936768	-3.42918	Down	2.26088e-07	1.0777e-06
ECO_NA_01084	5742	31	3	0.200864	0.0186473	-3.42918	Down	2.26088e-07	1.07797e-06
ECO_LNX1_18869	2346	113	11	1.79206	0.167349	-3.42069	Down	1.09843e-23	1.51206e-22
ECO_NA_18190	1188	41	4	1.28401	0.120171	-3.4175	Down	2.28402e-09	1.34316e-08
ECO_surf4l_12900	1128	41	4	1.35231	0.126563	-3.4175	Down	2.28402e-09	1.34274e-08
ECO_NA_09446	741	123	12	6.17575	0.57799	-3.4175	Down	1.21447e-25	1.81493e-24
ECO_NA_17278	2178	20	2	0.341645	0.032774	-3.38187	Down	4.41202e-05	0.000155175
ECO_FAM83B_09184	2304	100	10	1.61481	0.154908	-3.38187	Down	6.45328e-21	7.80465e-20
ECO_A7Z0A0_ORYLA_21968	495	20	2	1.50324	0.144206	-3.38187	Down	4.41202e-05	0.000155204
ECO_blnk_01160	1626	20	2	0.457628	0.0439002	-3.38187	Down	4.41202e-05	0.000155348
ECO_C15orf17_04754	477	20	2	1.55996	0.149647	-3.38187	Down	4.41202e-05	0.000155233
ECO_EXOC3L4_18043	2001	20	2	0.371865	0.035673	-3.38187	Down	4.41202e-05	0.000155319
ECO_NA_00986	1308	20	2	0.568886	0.0545732	-3.38187	Down	4.41202e-05	0.00015529
ECO_NA_19310	897	50	5	2.07386	0.198946	-3.38187	Down	4.42802e-11	3.02581e-10
ECO_CR478286.2_21361	1533	40	4	0.970779	0.0931269	-3.38187	Down	4.2687e-09	2.44749e-08
ECO_CD6_00810	1623	30	3	0.68771	0.065972	-3.38187	Down	4.23366e-07	1.94968e-06
ECO_BX510915.1_22189	1785	40	4	0.833728	0.0799796	-3.38187	Down	4.2687e-09	2.44675e-08
ECO_NA_16917	1713	20	2	0.434385	0.0416706	-3.38187	Down	4.41202e-05	0.000155261
ECO_TBC1D22B_14255	1506	20	2	0.494092	0.0473982	-3.38187	Down	4.41202e-05	0.000155147
ECO_NA_20797	1368	20	2	0.543934	0.0521796	-3.38187	Down	4.41202e-05	0.000155376
ECO_NA_02445	3123	119	12	1.41768	0.137141	-3.3698	Down	1.45896e-24	2.09315e-23
ECO_TAGAP_12226	2766	237	24	3.18786	0.309682	-3.36373	Down	1.96887e-47	4.98083e-46
ECO_PVRL4_12327	1398	69	7	1.8363	0.17871	-3.36112	Down	9.32384e-15	8.28863e-14
ECO_RASAL3_17835	3510	325	33	3.44492	0.335555	-3.35985	Down	2.08212e-64	6.88874e-63
ECO_NA_19017	1569	107	11	2.53725	0.250223	-3.34198	Down	4.55826e-22	5.83163e-21
ECO_NA_07419	837	68	7	3.02264	0.29849	-3.34005	Down	1.7337e-14	1.51571e-13
ECO_FAM83C_00947	1515	77	8	1.89095	0.188467	-3.32673	Down	3.47768e-16	3.40852e-15
ECO_NA_17788	3588	77	8	0.798438	0.0795783	-3.32673	Down	3.47768e-16	3.40677e-15
ECO_C15orf39_10461	4308	173	18	1.49408	0.149126	-3.32465	Down	1.14424e-34	2.26514e-33
ECO_NA_15088	417	48	5	4.2826	0.427948	-3.32298	Down	1.53525e-10	9.98514e-10
ECO_NA_08135	2487	96	10	1.43614	0.14351	-3.32298	Down	7.68742e-20	8.87412e-19
ECO_PRDM1_01954	2064	67	7	1.20772	0.121045	-3.31868	Down	3.2196e-14	2.77902e-13
ECO_NA_18683	792	67	7	3.1474	0.31545	-3.31868	Down	3.2196e-14	2.77776e-13
ECO_INPP4B_08285	2835	124	13	1.62731	0.163662	-3.3137	Down	3.55758e-25	5.22218e-24
ECO_NA_15153	1113	19	2	0.635128	0.0641345	-3.30787	Down	8.26156e-05	0.000279062
ECO_NA_09619	2430	855	90	13.0907	1.32188	-3.30787	Down	2.14472e-164	1.70005e-162
ECO_grap2a_11353	870	19	2	0.812526	0.082048	-3.30787	Down	8.26156e-05	0.000278914
ECO_RPS6KL1_11751	2376	19	2	0.297516	0.0300428	-3.30787	Down	8.26156e-05	0.000278864
ECO_c1qtnf9_05026	468	57	6	4.53139	0.457575	-3.30787	Down	3.00986e-12	2.25698e-11
ECO_TTC28_01221	492	19	2	1.43678	0.145085	-3.30787	Down	8.26156e-05	0.000278815
ECO_BX548047.2_21585	2022	19	2	0.349603	0.0353025	-3.30787	Down	8.26156e-05	0.000278963
ECO_NA_10702	3471	19	2	0.203658	0.0205652	-3.30787	Down	8.26156e-05	0.000279013
ECO_NA_18193	2172	85	9	1.456	0.14789	-3.29941	Down	1.30116e-17	1.36533e-16
ECO_atp11a_18963	3210	94	10	1.0895	0.111187	-3.29261	Down	2.63866e-19	2.97029e-18
ECO_NA_18271	2826	94	10	1.23754	0.126295	-3.29261	Down	2.63866e-19	2.97205e-18
ECO_NA_22533	720	75	8	3.87553	0.396565	-3.28876	Down	1.19516e-15	1.12894e-14
ECO_B2ZZT2_ORYLA_02336	1977	131	14	2.46529	0.252743	-3.28601	Down	2.50718e-26	3.83105e-25
ECO_unknown_16350	492	2120	227	160.315	16.4671	-3.28325	Down	0	0
ECO_NA_19457	1161	28	3	0.897281	0.0922245	-3.28234	Down	1.47286e-06	6.34503e-06
ECO_rnaset2l_10661	855	28	3	1.21841	0.125231	-3.28234	Down	1.47286e-06	6.34359e-06
ECO_MYO10_04510	609	28	3	1.71058	0.175817	-3.28234	Down	1.47286e-06	6.34647e-06
ECO_UNC13D_15993	3237	93	10	1.06891	0.110259	-3.27718	Down	4.88156e-19	5.42763e-18
ECO_NA_21679	945	176	19	6.92921	0.717594	-3.27145	Down	9.50906e-35	1.88438e-33
ECO_FZD6_00703	399	37	4	3.4501	0.357803	-3.2694	Down	2.75224e-08	1.45038e-07
ECO_NA_13344	1227	37	4	1.12191	0.116352	-3.2694	Down	2.75224e-08	1.45078e-07
ECO_sh2d5_12964	1212	83	9	2.54788	0.265031	-3.26506	Down	4.45436e-17	4.56818e-16
ECO_TTC36_11118	564	46	5	3.03446	0.316408	-3.26158	Down	5.28528e-10	3.28693e-09
ECO_YWHAQ_10904	696	1428	156	76.3346	7.99968	-3.25432	Down	3.0653e-269	3.94015e-267
ECO_JMJD8_02710	816	27	3	1.23105	0.131216	-3.22987	Down	2.73542e-06	1.13696e-05
ECO_NA_04013	705	18	2	0.949918	0.101251	-3.22987	Down	0.000154092	0.000495847
ECO_NCAPH_03015	2028	18	2	0.330223	0.0351981	-3.22987	Down	0.000154092	0.000495931
ECO_CTHRC1_04147	690	54	6	2.9117	0.310355	-3.22987	Down	1.90976e-11	1.3491e-10
ECO_DNAJC6_07028	2970	36	4	0.450971	0.0480685	-3.22987	Down	5.09964e-08	2.6185e-07
ECO_KIF17_12965	2985	18	2	0.224352	0.0239135	-3.22987	Down	0.000154092	0.000495345
ECO_PSD4_00844	1884	99	11	1.95505	0.208386	-3.22987	Down	6.24748e-20	7.22944e-19
ECO_NA_08480	585	45	5	2.86193	0.30505	-3.22987	Down	9.77874e-10	5.94347e-09
ECO_str-3_15090	1362	27	3	0.737546	0.0786143	-3.22987	Down	2.73542e-06	1.13721e-05
ECO_MAP4K1_19432	2580	54	6	0.778712	0.083002	-3.22987	Down	1.90976e-11	1.3481e-10
ECO_sult6b1_20980	906	27	3	1.10876	0.118182	-3.22987	Down	2.73542e-06	1.13621e-05
ECO_NA_17901	1020	18	2	0.656561	0.0699821	-3.22987	Down	0.000154092	0.000495596
ECO_NA_18936	816	18	2	0.820701	0.0874776	-3.22987	Down	0.000154092	0.000495512
ECO_SLIT3_07266	4263	81	9	0.706923	0.0753502	-3.22987	Down	1.51814e-16	1.52166e-15
ECO_ppat_16837	1527	27	3	0.657851	0.0701196	-3.22987	Down	2.73542e-06	1.13646e-05
ECO_ODF2_22378	2505	27	3	0.401013	0.0427436	-3.22987	Down	2.73542e-06	1.13597e-05
ECO_CYR61_11550	978	63	7	2.39665	0.255456	-3.22987	Down	3.778e-13	3.04674e-12
ECO_NA_13469	933	27	3	1.07668	0.114762	-3.22987	Down	2.73542e-06	1.13671e-05
ECO_ARHGAP9_20620	2412	54	6	0.83295	0.0887833	-3.22987	Down	1.90976e-11	1.3476e-10
ECO_GNB1L_14416	1065	36	4	1.25764	0.13405	-3.22987	Down	5.09964e-08	2.61921e-07
ECO_CABZ01051901.1_22532	3459	18	2	0.193609	0.0206365	-3.22987	Down	0.000154092	0.00049568
ECO_SMC2_09336	3576	54	6	0.561822	0.059884	-3.22987	Down	1.90976e-11	1.3486e-10
ECO_GMFG_22007	438	18	2	1.52898	0.162972	-3.22987	Down	0.000154092	0.000495764
ECO_stxbp5a_13878	3525	18	2	0.189984	0.0202501	-3.22987	Down	0.000154092	0.000495428
ECO_ARHGEF5_00116	5235	629	70	4.4703	0.477242	-3.22758	Down	1.09246e-118	6.18538e-117
ECO_ACTG2_04353	1095	6247	702	212.256	22.8813	-3.21357	Down	0	0
ECO_IGSF8_20626	1890	80	9	1.57482	0.169957	-3.21195	Down	2.79788e-16	2.75787e-15
ECO_NA_01670	4800	1119	126	8.67344	0.936885	-3.21066	Down	9.99928e-209	1.02272e-206
ECO_CKAP4_07143	1221	124	14	3.77841	0.409232	-3.20679	Down	1.81795e-24	2.59255e-23
ECO_lamc3_09030	4950	168	19	1.26272	0.136995	-3.20434	Down	1.26039e-32	2.36e-31
ECO_NA_06266	1233	44	5	1.32768	0.144732	-3.19745	Down	1.80566e-09	1.07481e-08
ECO_REL_01819	1986	114	13	2.13564	0.233626	-3.1924	Down	1.62738e-22	2.12925e-21
ECO_NPHP3_08769	3909	70	8	0.666247	0.0730435	-3.18923	Down	2.56102e-14	2.21963e-13
ECO_mmaa_08292	1260	35	4	1.03348	0.113304	-3.18923	Down	9.4263e-08	4.69932e-07
ECO_NA_14799	1515	243	28	5.96755	0.659633	-3.1774	Down	3.59298e-46	8.854e-45
ECO_NA_18818	294	26	3	3.29025	0.364193	-3.17542	Down	5.06458e-06	2.04432e-05
ECO_NA_18618	2286	26	3	0.423155	0.0468384	-3.17542	Down	5.06458e-06	2.04475e-05
ECO_NA_21374	1266	26	3	0.764086	0.0845755	-3.17542	Down	5.06458e-06	2.04388e-05
ECO_PIK3CD_20511	3126	130	15	1.54724	0.171261	-3.17542	Down	2.3204e-25	3.44063e-24
ECO_NA_19422	849	1392	161	61.0006	6.76823	-3.17197	Down	3.18232e-256	3.8808e-254
ECO_NA_12310	681	223	26	12.1832	1.36265	-3.16041	Down	2.7564e-42	6.38706e-41
ECO_NA_10105	1527	120	14	2.92378	0.327225	-3.15948	Down	2.06668e-23	2.81033e-22
ECO_PTPRC_18762	2223	777	91	13.0042	1.46103	-3.15392	Down	4.73954e-143	3.24335e-141
ECO_CT867973.1_09821	408	17	2	1.55021	0.174955	-3.14741	Down	0.000286174	0.000879511
ECO_NA_19813	3483	17	2	0.181593	0.0204943	-3.14741	Down	0.000286174	0.000878801
ECO_TLR8_22837	3066	17	2	0.206291	0.0232817	-3.14741	Down	0.000286174	0.000879938
ECO_NA_11891	1143	17	2	0.553357	0.0624512	-3.14741	Down	0.000286174	0.000880222
ECO_TFAP2A_09881	1173	17	2	0.539205	0.060854	-3.14741	Down	0.000286174	0.000879369
ECO_FAM36A_09719	396	17	2	1.59719	0.180257	-3.14741	Down	0.000286174	0.000879653
ECO_igfbp2a_04276	849	34	4	1.48996	0.168155	-3.14741	Down	1.73795e-07	8.40221e-07
ECO_NA_12129	246	17	2	2.57109	0.29017	-3.14741	Down	0.000286174	0.00088008
ECO_PTPN18_18430	1383	17	2	0.45733	0.0516137	-3.14741	Down	0.000286174	0.000879085
ECO_NA_15920	813	17	2	0.777967	0.0878004	-3.14741	Down	0.000286174	0.000878659
ECO_NUF2_19379	1365	17	2	0.46336	0.0522943	-3.14741	Down	0.000286174	0.000879227
ECO_POC1B_10297	1581	17	2	0.400055	0.0451497	-3.14741	Down	0.000286174	0.000878943
ECO_NA_09417	2313	34	4	0.546898	0.0617222	-3.14741	Down	1.73795e-07	8.40434e-07
ECO_fam92a1_10030	900	17	2	0.702763	0.0793131	-3.14741	Down	0.000286174	0.000879795
ECO_ITPR3_08101	6855	381	45	2.06786	0.234295	-3.14174	Down	9.548e-71	3.4931e-69
ECO_tec_00756	1866	59	7	1.17637	0.133889	-3.13523	Down	4.33048e-12	3.20931e-11
ECO_Q2HXL3_ORYLA_11575	2148	101	12	1.7494	0.19939	-3.13319	Down	8.99322e-20	1.03689e-18
ECO_NA_11164	1110	42	5	1.40776	0.16077	-3.13034	Down	6.11794e-09	3.45672e-08
ECO_wfdc1_03551	534	42	5	2.92625	0.334184	-3.13034	Down	6.11794e-09	3.45569e-08
ECO_SPP2_09937	573	42	5	2.72708	0.311439	-3.13034	Down	6.11794e-09	3.45364e-08
ECO_RBCK1_20589	1551	42	5	1.00749	0.115058	-3.13034	Down	6.11794e-09	3.45467e-08
ECO_celsr1b_11606	8268	335	40	1.50746	0.17267	-3.12603	Down	4.1851e-62	1.34489e-60
ECO_RPS6KA1_12076	2274	142	17	2.32327	0.266818	-3.12223	Down	3.73724e-27	5.85163e-26
ECO_NA_07767	849	25	3	1.09556	0.126116	-3.11884	Down	9.346e-06	3.64939e-05
ECO_NA_10778	978	50	6	1.9021	0.218962	-3.11884	Down	2.1903e-10	1.40581e-09
ECO_SH2D3A_19981	2409	125	15	1.93053	0.222235	-3.11884	Down	4.78034e-24	6.70164e-23
ECO_NA_10595	276	25	3	3.37003	0.387944	-3.11884	Down	9.346e-06	3.64864e-05
ECO_ROR1_07033	2679	50	6	0.694384	0.0799348	-3.11884	Down	2.1903e-10	1.40629e-09
ECO_unknown_02404	723	25	3	1.28648	0.148095	-3.11884	Down	9.346e-06	3.64789e-05
ECO_NA_13885	7041	25	3	0.132102	0.015207	-3.11884	Down	9.346e-06	3.64714e-05
ECO_CERCAM_03562	1758	91	11	1.92586	0.223322	-3.10831	Down	8.0519e-18	8.54795e-17
ECO_NA_05488	2184	157	19	2.67454	0.310498	-3.10664	Down	9.81348e-30	1.68039e-28
ECO_ARHGEF18_00981	2886	33	4	0.425422	0.0494676	-3.10434	Down	3.19572e-07	1.49264e-06
ECO_PIK3AP1_01127	2544	33	4	0.482614	0.0561177	-3.10434	Down	3.19572e-07	1.49228e-06
ECO_wap65-like_13129	1803	41	5	0.84604	0.0989764	-3.09557	Down	1.12239e-08	6.16054e-08
ECO_NA_19102	1050	369	45	13.0749	1.52961	-3.09557	Down	1.30319e-67	4.55734e-66
ECO_A5HKK9_ORYLA_12728	1539	294	36	7.10741	0.834874	-3.08969	Down	4.2782e-54	1.21839e-52
ECO_NA_01246	1209	49	6	1.5079	0.177126	-3.08969	Down	4.01194e-10	2.52308e-09
ECO_NA_04307	870	122	15	5.21727	0.61536	-3.08379	Down	2.90772e-23	3.93711e-22
ECO_MAP3K8_17423	1389	65	8	1.74106	0.205563	-3.08231	Down	5.30378e-13	4.22172e-12
ECO_MALT1_03063	2436	65	8	0.992747	0.117211	-3.08231	Down	5.30378e-13	4.21995e-12
ECO_NA_17563	3213	195	24	2.25801	0.266599	-3.08231	Down	2.60386e-36	5.28664e-35
ECO_PADI2_12980	2019	333	41	6.13636	0.724778	-3.08177	Down	6.53192e-61	2.07451e-59
ECO_FHL5_12186	846	5409	669	237.875	28.2236	-3.07523	Down	0	0
ECO_hbbe1.1_16351	444	6714	832	562.602	66.8802	-3.07246	Down	0	0
ECO_FAM83B_22874	2874	48	6	0.62138	0.0745112	-3.05995	Down	7.33386e-10	4.50062e-09
ECO_CLDN1_01752	615	32	4	1.93588	0.232136	-3.05995	Down	5.8597e-07	2.65227e-06
ECO_ITIH4_15235	2700	32	4	0.44095	0.0528754	-3.05995	Down	5.8597e-07	2.65101e-06
ECO_NA_18606	2451	32	4	0.485746	0.058247	-3.05995	Down	5.8597e-07	2.65164e-06
ECO_NA_18246	1578	24	3	0.565857	0.0678534	-3.05995	Down	1.71859e-05	6.45369e-05
ECO_cldni_09673	633	48	6	2.82124	0.338302	-3.05995	Down	7.33386e-10	4.50208e-09
ECO_ATAD2_07758	3270	160	20	1.82043	0.218293	-3.05995	Down	7.48152e-30	1.29038e-28
ECO_CHST13_22474	1245	40	5	1.19535	0.143337	-3.05995	Down	2.05432e-08	1.09687e-07
ECO_NA_18021	1410	279	35	7.36186	0.885944	-3.05478	Down	7.3468e-51	1.98531e-49
ECO_NA_16803	2706	135	17	1.85613	0.224222	-3.0493	Down	2.49976e-25	3.69793e-24
ECO_IKBKE_18343	2166	63	8	1.08214	0.131822	-3.03723	Down	1.76378e-12	1.34809e-11
ECO_NA_12634	609	118	15	7.20887	0.879086	-3.0357	Down	3.18978e-22	4.10571e-21
ECO_DENND1C_05573	1629	55	7	1.25616	0.153368	-3.03395	Down	4.83432e-11	3.2881e-10
ECO_NA_19604	2055	94	12	1.70184	0.208414	-3.02957	Down	6.038e-18	6.43512e-17
ECO_DNA2_13460	4041	78	10	0.718139	0.0883219	-3.02342	Down	4.35866e-15	3.95041e-14
ECO_NA_21020	3330	132	17	1.4748	0.182206	-3.01688	Down	1.49655e-24	2.14386e-23
ECO_POLE_17486	6888	31	4	0.167445	0.0207264	-3.01414	Down	1.07125e-06	4.68493e-06
ECO_SPTLC3_21081	1563	31	4	0.737913	0.0913394	-3.01414	Down	1.07125e-06	4.68601e-06
ECO_NA_05531	594	31	4	1.94168	0.240343	-3.01414	Down	1.07125e-06	4.68386e-06
ECO_NA_05396	1212	31	4	0.951616	0.117792	-3.01414	Down	1.07125e-06	4.68709e-06
ECO_Q8AYQ1_ORYLA_02258	432	7260	938	625.253	77.4955	-3.01226	Down	0	0
ECO_egr3_14023	1197	261	34	8.11239	1.01378	-3.00039	Down	7.3478e-47	1.82964e-45
ECO_GRAMD1C_01372	1830	46	6	0.935211	0.117019	-2.99855	Down	2.43524e-09	1.42811e-08
ECO_slc37a4a_05033	1131	23	3	0.756603	0.0946708	-2.99855	Down	3.14826e-05	0.000113197
ECO_NA_16286	3627	23	3	0.23593	0.029521	-2.99855	Down	3.14826e-05	0.00011324
ECO_NA_09846	3726	46	6	0.459322	0.0574732	-2.99855	Down	2.43524e-09	1.42767e-08
ECO_BOD1L_04809	2439	69	9	1.05254	0.131701	-2.99855	Down	2.14122e-13	1.74751e-12
ECO_NA_01876	696	23	3	1.22948	0.15384	-2.99855	Down	3.14826e-05	0.000113218
ECO_CENPF_00905	8832	84	11	0.353853	0.044452	-2.99283	Down	5.33216e-16	5.14397e-15
ECO_FAM20A_02196	1608	61	8	1.41139	0.177567	-2.99068	Down	5.82692e-12	4.28991e-11
ECO_tnikb_13289	4146	343	45	3.07799	0.387383	-2.99016	Down	6.97994e-61	2.20942e-59
ECO_PARD6B_08877	1224	38	5	1.15506	0.145796	-2.98595	Down	6.83078e-08	3.46345e-07
ECO_psmb8_01428	615	68	9	4.11374	0.522305	-2.97748	Down	3.88246e-13	3.11908e-12
ECO_NA_18287	1020	98	13	3.57461	0.454884	-2.97422	Down	2.44064e-18	2.64111e-17
ECO_NA_21015	1089	30	4	1.02493	0.131096	-2.96684	Down	1.95227e-06	8.28462e-06
ECO_ADAMTS18_05620	3759	30	4	0.296928	0.0379791	-2.96684	Down	1.95227e-06	8.28277e-06
ECO_APOL2_09702	1653	30	4	0.675229	0.0863663	-2.96684	Down	1.95227e-06	8.27723e-06
ECO_FP245511.1_06281	735	30	4	1.51858	0.194236	-2.96684	Down	1.95227e-06	8.28092e-06
ECO_NA_10909	1554	30	4	0.718245	0.0918684	-2.96684	Down	1.95227e-06	8.27908e-06
ECO_MYO16_13363	5748	164	22	1.06152	0.136604	-2.95807	Down	1.35105e-29	2.29691e-28
ECO_C3V6N1_ORYLA_01230	486	67	9	5.1291	0.660942	-2.95611	Down	7.02844e-13	5.53431e-12
ECO_SAMSN1_03955	1869	67	9	1.33373	0.171866	-2.95611	Down	7.02844e-13	5.53661e-12
ECO_NA_16480	345	52	7	5.60773	0.724163	-2.95303	Down	2.8956e-10	1.84542e-09
ECO_NA_10831	429	282	38	24.4565	3.16143	-2.95157	Down	1.06493e-49	2.8021e-48
ECO_NA_20752	3921	126	17	1.19557	0.154742	-2.94976	Down	5.24328e-23	7.03443e-22
ECO_NA_09238	1515	37	5	0.90864	0.117792	-2.94747	Down	1.24065e-07	6.10507e-07
ECO_dlg1_05376	2763	59	8	0.794463	0.103339	-2.94259	Down	1.91161e-11	1.34841e-10
ECO_TBC1D10C_14577	3489	81	11	0.863747	0.112525	-2.94036	Down	3.15592e-15	2.88923e-14
ECO_ZWILCH_10470	1803	22	3	0.453973	0.0593858	-2.93441	Down	5.74382e-05	0.000198674
ECO_PLEK_18731	1056	22	3	0.775107	0.101395	-2.93441	Down	5.74382e-05	0.00019871
ECO_tpbgl_06383	1104	22	3	0.741406	0.0969861	-2.93441	Down	5.74382e-05	0.000198601
ECO_prkcbb_03869	2187	22	3	0.374263	0.0489587	-2.93441	Down	5.74382e-05	0.000198637
ECO_arhgef7a_14670	2595	73	10	1.04662	0.137537	-2.92784	Down	8.48568e-14	7.12408e-13
ECO_RHPN2_05627	2001	247	34	4.59254	0.606442	-2.92085	Down	2.8305e-43	6.67254e-42
ECO_GPSM3_11652	1053	138	19	4.87588	0.643995	-2.92054	Down	7.9548e-25	1.14907e-23
ECO_unknown_15571	1014	29	4	1.06405	0.140792	-2.91793	Down	3.54604e-06	1.45356e-05
ECO_styk1_00113	1356	29	4	0.795685	0.105283	-2.91793	Down	3.54604e-06	1.45388e-05
ECO_NA_01663	255	58	8	8.46234	1.11971	-2.91793	Down	3.4529e-11	2.37828e-10
ECO_B2ZZT1_ORYLA_08542	1992	471	65	8.79699	1.16461	-2.91716	Down	5.81656e-81	2.40553e-79
ECO_rbl1_07562	2937	43	6	0.544712	0.0729129	-2.90125	Down	1.44858e-08	7.85793e-08
ECO_NDNF_18892	1719	43	6	0.930669	0.124575	-2.90125	Down	1.44858e-08	7.85569e-08
ECO_NA_08173	1011	864	121	31.7955	4.27161	-2.89597	Down	5.71288e-146	4.0104e-144
ECO_tnikb_17333	4188	227	32	2.01661	0.27271	-2.88649	Down	1.98327e-39	4.3169e-38
ECO_NA_02722	909	99	14	4.05204	0.549694	-2.88195	Down	5.66462e-18	6.04396e-17
ECO_GJB3_14733	1440	239	34	6.17502	0.842701	-2.87335	Down	3.03936e-41	6.8508e-40
ECO_FKBP9_10011	1680	274	39	6.06798	0.828538	-2.87258	Down	4.8184e-47	1.20296e-45
ECO_NA_10122	1119	56	8	1.86192	0.255163	-2.8673	Down	1.12005e-10	7.37553e-10
ECO_NA_13000	648	28	4	1.60763	0.220314	-2.8673	Down	6.41822e-06	2.55761e-05
ECO_NA_10022	1077	112	16	3.86906	0.530227	-2.8673	Down	4.68316e-20	5.45575e-19
ECO_NIPAL3_12080	1185	49	7	1.53844	0.210832	-2.8673	Down	1.70236e-09	1.01523e-08
ECO_PIGV_17754	1524	28	4	0.683559	0.0936768	-2.8673	Down	6.41822e-06	2.556e-05
ECO_NA_05203	597	42	6	2.61745	0.358702	-2.8673	Down	2.61176e-08	1.37979e-07
ECO_A2LD1_04744	474	21	3	1.64833	0.225892	-2.8673	Down	0.000104334	0.000344532
ECO_NA_20490	618	21	3	1.26425	0.173257	-2.8673	Down	0.000104334	0.000344591
ECO_AL929007.1_06828	1746	35	5	0.745807	0.102208	-2.8673	Down	4.05782e-07	1.87323e-06
ECO_NA_15523	3177	28	4	0.327902	0.0449366	-2.8673	Down	6.41822e-06	2.55547e-05
ECO_yif1b_16979	855	28	4	1.21841	0.166975	-2.8673	Down	6.41822e-06	2.55654e-05
ECO_NA_16895	660	21	3	1.1838	0.162231	-2.8673	Down	0.000104334	0.000344472
ECO_ALG10B_11602	1425	28	4	0.731048	0.100185	-2.8673	Down	6.41822e-06	2.55707e-05
ECO_RBM47_09148	1785	84	12	1.75083	0.239939	-2.8673	Down	2.22764e-15	2.06725e-14
ECO_fhdc1_00643	3819	126	18	1.22751	0.168221	-2.8673	Down	2.17416e-22	2.82329e-21
ECO_NA_02231	1512	62	9	1.52561	0.212446	-2.84422	Down	1.3322e-11	9.51343e-11
ECO_NA_01317	1899	89	13	1.74368	0.244329	-2.83524	Down	4.82142e-16	4.66071e-15
ECO_NA_06697	1086	41	6	1.40461	0.197187	-2.83254	Down	4.6966e-08	2.4207e-07
ECO_NA_06007	2337	41	6	0.652721	0.0916325	-2.83254	Down	4.6966e-08	2.42136e-07
ECO_AFF3_14669	3306	41	6	0.461406	0.0647747	-2.83254	Down	4.6966e-08	2.42005e-07
ECO_NA_19637	3474	75	11	0.803219	0.113011	-2.82933	Down	1.06405e-13	8.88216e-13
ECO_NA_19819	1431	184	27	4.78389	0.673413	-2.82862	Down	1.33328e-31	2.4272e-30
ECO_FAM115A_20781	2751	34	5	0.459823	0.0648689	-2.82548	Down	7.30516e-07	3.25541e-06
ECO_NA_14619	648	61	9	3.50233	0.495707	-2.82076	Down	2.38646e-11	1.6759e-10
ECO_NA_03281	1017	88	13	3.21932	0.456226	-2.81894	Down	8.61922e-16	8.22327e-15
ECO_INPP5D_08536	3198	284	42	3.30402	0.468736	-2.81738	Down	9.43626e-48	2.39994e-46
ECO_NA_22834	2487	54	8	0.807831	0.114808	-2.81483	Down	3.60378e-10	2.27996e-09
ECO_TTC7A_01805	2460	54	8	0.816698	0.116068	-2.81483	Down	3.60378e-10	2.2792e-09
ECO_NA_02827	1473	27	4	0.681968	0.0969202	-2.81483	Down	1.15734e-05	4.45243e-05
ECO_NA_03211	846	27	4	1.1874	0.168751	-2.81483	Down	1.15734e-05	4.45153e-05
ECO_GNPDA1_01726	831	54	8	2.41766	0.343594	-2.81483	Down	3.60378e-10	2.28072e-09
ECO_NA_00305	1125	101	15	3.34019	0.475878	-2.81127	Down	7.05422e-18	7.50556e-17
ECO_NA_21255	2337	94	14	1.49648	0.213809	-2.80718	Down	1.04057e-16	1.05465e-15
ECO_NA_14794	582	87	13	5.56159	0.797219	-2.80245	Down	1.53874e-15	1.44486e-14
ECO_NA_19971	1482	127	19	3.18829	0.457575	-2.8007	Down	4.82984e-22	6.15424e-21
ECO_NA_18347	627	20	3	1.18677	0.17077	-2.79691	Down	0.000188621	0.000596365
ECO_GP9_07061	546	20	3	1.36282	0.196104	-2.79691	Down	0.000188621	0.000596563
ECO_unknown_00705	462	80	12	6.44244	0.927036	-2.79691	Down	2.28192e-14	1.98588e-13
ECO_THSD4_20247	2541	20	3	0.292838	0.042138	-2.79691	Down	0.000188621	0.000596662
ECO_ETNK2_16033	1083	20	3	0.687075	0.0988667	-2.79691	Down	0.000188621	0.000595968
ECO_IL12RB2_18563	1101	20	3	0.675842	0.0972503	-2.79691	Down	0.000188621	0.000596464
ECO_CCDC61_01547	1530	20	3	0.486341	0.0699821	-2.79691	Down	0.000188621	0.000596166
ECO_mapk11_03179	1086	20	3	0.685177	0.0985936	-2.79691	Down	0.000188621	0.000596067
ECO_NA_12544	1401	20	3	0.531122	0.0764259	-2.79691	Down	0.000188621	0.000596266
ECO_NA_19694	669	40	6	2.22452	0.320098	-2.79691	Down	8.42244e-08	4.22544e-07
ECO_NA_21821	2613	53	8	0.754639	0.109272	-2.78787	Down	6.44346e-10	3.97601e-09
ECO_ITIH2_17922	2637	53	8	0.747771	0.108277	-2.78787	Down	6.44346e-10	3.9773e-09
ECO_ADAMTS10_11593	2946	53	8	0.669338	0.0969202	-2.78787	Down	6.44346e-10	3.97472e-09
ECO_NA_13618	1098	33	5	1.11819	0.162527	-2.78241	Down	1.31086e-06	5.6793e-06
ECO_tnni2a.4_11999	486	33	5	2.52627	0.36719	-2.78241	Down	1.31086e-06	5.68059e-06
ECO_ATP2A3_05645	3072	237	36	2.87032	0.418252	-2.77876	Down	1.51949e-39	3.31881e-38
ECO_NA_15931	1272	46	7	1.34547	0.196412	-2.77615	Down	9.8035e-09	5.41369e-08
ECO_cebpa_04416	939	105	16	4.16032	0.608151	-2.77419	Down	2.70972e-18	2.92896e-17
ECO_NA_06328	1131	59	9	1.94085	0.284012	-2.77266	Down	7.61332e-11	5.07839e-10
ECO_Q05K90_ORYLA_17961	516	52	8	3.74935	0.553347	-2.76039	Down	1.1495e-09	6.95326e-09
ECO_NA_12264	2967	273	42	3.42332	0.50523	-2.76039	Down	5.26606e-45	1.27295e-43
ECO_NA_17092	4221	26	4	0.229172	0.0338222	-2.76039	Down	2.07864e-05	7.73251e-05
ECO_unknown_06688	1596	26	4	0.606098	0.0894508	-2.76039	Down	2.07864e-05	7.731e-05
ECO_SH3D21_20676	1758	26	4	0.550246	0.0812079	-2.76039	Down	2.07864e-05	7.72797e-05
ECO_ITGA10_10832	3546	143	22	1.50038	0.221432	-2.76039	Down	2.75886e-24	3.91092e-23
ECO_znf831_10284	1746	26	4	0.554028	0.081766	-2.76039	Down	2.07864e-05	7.72949e-05
ECO_NA_08142	2679	39	6	0.54162	0.0799348	-2.76039	Down	1.50608e-07	7.32965e-07
ECO_NA_03213	1896	239	37	4.68989	0.696499	-2.75136	Down	1.84766e-39	4.02633e-38
ECO_ptger4b_18507	1353	71	11	1.95237	0.29017	-2.75026	Down	1.07624e-12	8.35691e-12
ECO_RASSF6_18800	984	71	11	2.68452	0.398983	-2.75026	Down	1.07624e-12	8.3535e-12
ECO_METTL3_17159	1764	45	7	0.94911	0.14163	-2.74444	Down	1.74843e-08	9.40939e-08
ECO_AGAP2_08410	2490	90	14	1.34476	0.200672	-2.74444	Down	1.04334e-15	9.9044e-15
ECO_NA_17697	576	109	17	7.04055	1.05338	-2.74067	Down	1.03356e-18	1.13656e-17
ECO_MMP25_04313	1626	32	5	0.732204	0.109751	-2.73802	Down	2.3442e-06	9.86639e-06
ECO_NA_21955	1572	64	10	1.51471	0.227041	-2.73802	Down	1.60647e-11	1.14078e-10
ECO_mns1_13737	1458	51	8	1.30141	0.195835	-2.73237	Down	2.04592e-09	1.211e-08
ECO_LIMD2_09645	510	51	8	3.72051	0.559857	-2.73237	Down	2.04592e-09	1.21138e-08
ECO_ogdh_18528	3069	108	17	1.30927	0.197701	-2.72737	Down	1.8312e-18	1.99067e-17
ECO_NA_07148	1668	38	6	0.847599	0.128384	-2.72291	Down	2.68506e-07	1.26751e-06
ECO_NA_16386	1758	38	6	0.804206	0.121812	-2.72291	Down	2.68506e-07	1.26814e-06
ECO_TRIM66_10928	3531	38	6	0.400395	0.0606472	-2.72291	Down	2.68506e-07	1.26719e-06
ECO_NA_12477	1056	76	12	2.67764	0.405578	-2.72291	Down	2.2811e-13	1.86008e-12
ECO_NA_11163	9849	171	27	0.645962	0.0978428	-2.72291	Down	2.33646e-28	3.85172e-27
ECO_CARD10_03506	3330	38	6	0.424563	0.0643079	-2.72291	Down	2.68506e-07	1.26782e-06
ECO_GALNT4_09979	1755	63	10	1.33557	0.203367	-2.7153	Down	2.85074e-11	1.98001e-10
ECO_ABP1_00819	2229	170	27	2.83754	0.432326	-2.71445	Down	4.12874e-28	6.72476e-27
ECO_D5MPX8_ORYLA_01425	651	44	7	2.51463	0.383773	-2.71202	Down	3.11e-08	1.63393e-07
ECO_LRRC8E_19711	2430	25	4	0.382769	0.0587504	-2.7038	Down	3.71752e-05	0.000132637
ECO_slc22a18_21039	1275	25	4	0.729512	0.111971	-2.7038	Down	3.71752e-05	0.000132612
ECO_olklklp_04915	765	387	62	18.8214	2.89259	-2.70194	Down	1.02966e-61	3.28662e-60
ECO_unknown_20634	552	87	14	5.86385	0.905203	-2.69553	Down	5.793e-15	5.21315e-14
ECO_DEF6_20446	1860	87	14	1.74024	0.268641	-2.69553	Down	5.793e-15	5.21069e-14
ECO_NA_18757	1236	298	48	8.97017	1.38605	-2.69415	Down	9.53526e-48	2.42188e-46
ECO_MCM3_03146	2442	62	10	0.944602	0.146154	-2.69221	Down	5.04866e-11	3.42531e-10
ECO_NA_05544	1374	93	15	2.51825	0.389638	-2.69221	Down	6.96162e-16	6.68203e-15
ECO_unknown_22571	441	62	10	5.23065	0.809317	-2.69221	Down	5.04866e-11	3.42409e-10
ECO_HCK_14247	1401	93	15	2.46972	0.382129	-2.69221	Down	6.96162e-16	6.6854e-15
ECO_CASP12_04292	849	31	5	1.35849	0.210194	-2.69221	Down	4.17704e-06	1.70122e-05
ECO_slc17a9b_18241	1272	62	10	1.81346	0.280589	-2.69221	Down	5.04866e-11	3.42776e-10
ECO_TMED4_14259	627	62	10	3.67897	0.569232	-2.69221	Down	5.04866e-11	3.42653e-10
ECO_ITGA8_16945	3066	254	41	3.08222	0.477275	-2.69108	Down	7.01528e-41	1.56458e-39
ECO_OAF_16587	822	99	16	4.48091	0.694713	-2.6893	Down	8.38234e-17	8.52757e-16
ECO_NA_15727	1518	37	6	0.906844	0.141071	-2.68444	Down	4.77196e-07	2.18857e-06
ECO_STARD10_05305	786	37	6	1.75139	0.272449	-2.68444	Down	4.77196e-07	2.18804e-06
ECO_C19orf28_01169	1458	80	13	2.04143	0.318231	-2.68143	Down	8.535e-14	7.16232e-13
ECO_BTK_09060	1911	43	7	0.837164	0.130736	-2.67886	Down	5.51654e-08	2.82418e-07
ECO_PLEKHG6_00095	2991	43	7	0.534878	0.0835293	-2.67886	Down	5.51654e-08	2.82342e-07
ECO_NA_15156	1386	86	14	2.30854	0.360514	-2.67886	Down	1.02278e-14	9.07946e-14
ECO_hmha1_22570	3045	356	58	4.34976	0.679826	-2.6777	Down	2.3431e-56	6.94317e-55
ECO_ZDHHC9_22080	1116	92	15	3.06709	0.479716	-2.67662	Down	1.22845e-15	1.15923e-14
ECO_plekhg7_06598	2214	98	16	1.64684	0.257929	-2.67466	Down	1.47846e-16	1.48737e-15
ECO_CU571382.2_18837	312	49	8	5.84311	0.915151	-2.67466	Down	6.43408e-09	3.62136e-08
ECO_NA_14551	1623	55	9	1.2608	0.197916	-2.67138	Down	7.5561e-10	4.62954e-09
ECO_rcn3_00456	951	342	56	13.3798	2.10167	-2.67044	Down	4.77912e-54	1.35901e-52
ECO_UNC93B1_12135	1872	122	20	2.42469	0.381313	-2.66875	Down	3.15188e-20	3.69675e-19
ECO_TBC1D13_02067	1116	79	13	2.6337	0.415754	-2.66329	Down	1.50534e-13	1.24403e-12
ECO_NBEAL2_16934	8382	697	115	3.09377	0.489674	-2.65947	Down	6.56558e-108	3.42202e-106
ECO_calua_07209	948	309	51	12.127	1.92008	-2.65898	Down	9.20114e-49	2.38478e-47
ECO_NA_09828	915	42	7	1.70778	0.273045	-2.64491	Down	9.7571e-08	4.8566e-07
ECO_SERPINB1_20745	1143	24	4	0.78121	0.124902	-2.64491	Down	6.6185e-05	0.000226988
ECO_WDR54_13971	1011	36	6	1.32481	0.211815	-2.64491	Down	8.4531e-07	3.74765e-06
ECO_RINL_21524	2382	54	9	0.843441	0.134852	-2.64491	Down	1.33362e-09	8.02368e-09
ECO_NA_12929	1806	36	6	0.74163	0.118574	-2.64491	Down	8.4531e-07	3.74416e-06
ECO_NA_21978	1395	42	7	1.12015	0.179094	-2.64491	Down	9.7571e-08	4.85279e-07
ECO_A5HNC5_ORYLA_13156	1332	30	5	0.837953	0.133975	-2.64491	Down	7.41458e-06	2.92767e-05
ECO_FRMD1_06820	1761	36	6	0.760582	0.121604	-2.64491	Down	8.4531e-07	3.74853e-06
ECO_PDCD1LG2_18203	474	24	4	1.8838	0.301189	-2.64491	Down	6.6185e-05	0.000226947
ECO_ch25h_04355	759	48	8	2.35289	0.376188	-2.64491	Down	1.13665e-08	6.2316e-08
ECO_NA_16113	3123	90	15	1.07219	0.171426	-2.64491	Down	3.8086e-15	3.46674e-14
ECO_NCF1_20886	1260	42	7	1.24017	0.198283	-2.64491	Down	9.7571e-08	4.85152e-07
ECO_ATRIP_15473	2361	36	6	0.567295	0.0907011	-2.64491	Down	8.4531e-07	3.74503e-06
ECO_NA_00729	2232	30	5	0.500069	0.0799527	-2.64491	Down	7.41458e-06	2.92827e-05
ECO_NA_16620	1029	66	11	2.38633	0.381535	-2.64491	Down	1.86551e-11	1.31882e-10
ECO_NA_12190	735	36	6	1.82229	0.291354	-2.64491	Down	8.4531e-07	3.74591e-06
ECO_NA_11345	1182	42	7	1.32201	0.211367	-2.64491	Down	9.7571e-08	4.85406e-07
ECO_adra2db_13096	1239	42	7	1.26119	0.201643	-2.64491	Down	9.7571e-08	4.85532e-07
ECO_MCM5_01337	2196	24	4	0.406613	0.0650107	-2.64491	Down	6.6185e-05	0.000226825
ECO_C20H12orf57_19497	369	24	4	2.41984	0.386893	-2.64491	Down	6.6185e-05	0.000226906
ECO_D1MVS8_ORYLA_14782	1176	36	6	1.13893	0.182096	-2.64491	Down	8.4531e-07	3.74678e-06
ECO_MAPK13_08899	1092	72	12	2.45308	0.392207	-2.64491	Down	2.22004e-12	1.67929e-11
ECO_NA_19125	507	96	16	7.04476	1.12634	-2.64491	Down	4.58058e-16	4.43917e-15
ECO_NA_00260	1425	24	4	0.626612	0.100185	-2.64491	Down	6.6185e-05	0.000226865
ECO_socs3b_20126	618	204	34	12.2813	1.96358	-2.64491	Down	1.54381e-32	2.88219e-31
ECO_lyn_16811	1530	48	8	1.16722	0.186619	-2.64491	Down	1.13665e-08	6.2334e-08
ECO_NA_00122	1578	399	67	9.40738	1.51539	-2.6341	Down	7.38248e-62	2.36041e-60
ECO_CR352306.1_05947	2628	107	18	1.51482	0.244458	-2.63149	Down	1.16963e-17	1.23002e-16
ECO_adamts22_13093	3732	89	15	0.88726	0.143452	-2.62879	Down	6.6912e-15	5.99875e-14
ECO_MARS_20621	2775	302	51	4.04899	0.65594	-2.62593	Down	4.67184e-47	1.16944e-45
ECO_TACC3_14902	2607	71	12	1.01326	0.164285	-2.62473	Down	3.90358e-12	2.90312e-11
ECO_s2012_18682	2895	65	11	0.835348	0.135613	-2.62288	Down	3.28142e-11	2.26591e-10
ECO_NA_21146	2172	22055	3737	377.79	61.4074	-2.6211	Down	0	0
ECO_NCKAP1L_03220	3372	118	20	1.30196	0.21169	-2.62066	Down	2.9992e-19	3.37016e-18
ECO_SLC39A7_14276	1467	164	28	4.15926	0.681216	-2.61014	Down	4.37892e-26	6.62725e-25
ECO_GLUL_22800	1122	1223	209	40.5542	6.6483	-2.6088	Down	5.38088e-184	4.63194e-182
ECO_DHX58_02893	2037	76	13	1.38811	0.227777	-2.60743	Down	8.17536e-13	6.40297e-12
ECO_SYTL3_12223	1437	35	6	0.906179	0.149022	-2.60427	Down	1.49225e-06	6.42128e-06
ECO_plekhf1_14863	849	70	12	3.06756	0.504465	-2.60427	Down	6.85088e-12	5.01853e-11
ECO_ODZ1_13538	7704	35	6	0.169026	0.0277966	-2.60427	Down	1.49225e-06	6.42273e-06
ECO_MEGF9_20151	1689	93	16	2.04859	0.338102	-2.5991	Down	2.4716e-15	2.28918e-14
ECO_NA_18086	2415	58	10	0.893539	0.147788	-2.596	Down	4.86242e-10	3.03287e-09
ECO_flt4_16557	4110	168	29	1.52079	0.251833	-2.59428	Down	1.63095e-26	2.50422e-25
ECO_fgd1_18411	2181	52	9	0.887055	0.14728	-2.59046	Down	4.12426e-09	2.37111e-08
ECO_IRX3_20276	1287	75	13	2.16813	0.360514	-2.58832	Down	1.43197e-12	1.10201e-11
ECO_nnt_18191	3114	190	33	2.27006	0.378227	-2.58541	Down	1.10598e-29	1.88871e-28
ECO_FAH_19476	1059	23	4	0.808043	0.13481	-2.58351	Down	0.000117263	0.000384556
ECO_NA_18761	1422	23	4	0.601771	0.100396	-2.58351	Down	0.000117263	0.000384755
ECO_NA_18782	1251	23	4	0.684027	0.11412	-2.58351	Down	0.000117263	0.000384689
ECO_MAP7_13247	1974	23	4	0.433494	0.0723219	-2.58351	Down	0.000117263	0.000384424
ECO_NA_18214	951	23	4	0.899808	0.150119	-2.58351	Down	0.000117263	0.00038449
ECO_ACVR1C_01211	1419	23	4	0.603043	0.100609	-2.58351	Down	0.000117263	0.000384358
ECO_PMM2_18308	753	23	4	1.13641	0.189593	-2.58351	Down	0.000117263	0.000384623
ECO_NA_11255	513	1629	284	118.143	19.7587	-2.57997	Down	2.10182e-241	2.40874e-239
ECO_TXNDC6_05157	1794	126	22	2.61307	0.437681	-2.57779	Down	4.1179e-20	4.81197e-19
ECO_NA_19088	2130	269	47	4.69867	0.787545	-2.57682	Down	3.08486e-41	6.94513e-40
ECO_NA_18798	435	57	10	4.87515	0.82048	-2.57091	Down	8.51794e-10	5.20377e-09
ECO_NA_14327	3504	142	25	1.50774	0.254644	-2.56584	Down	2.2477e-22	2.9168e-21
ECO_A5JSK5_ORYLA_21287	1179	34	6	1.07292	0.181633	-2.56245	Down	2.6248e-06	1.09289e-05
ECO_C1orf116_17386	1668	34	6	0.758378	0.128384	-2.56245	Down	2.6248e-06	1.09265e-05
ECO_APBB1IP_05253	2100	136	24	2.40947	0.407896	-2.56245	Down	1.84704e-21	2.28764e-20
ECO_ERCC8_06802	720	34	6	1.75691	0.297424	-2.56245	Down	2.6248e-06	1.09361e-05
ECO_CEP152_15658	5112	119	21	0.866082	0.146617	-2.56245	Down	5.91676e-19	6.56329e-18
ECO_IQCE_19970	1869	34	6	0.676819	0.114577	-2.56245	Down	2.6248e-06	1.09385e-05
ECO_ADAM12_00238	2457	85	15	1.28711	0.217893	-2.56245	Down	6.27622e-14	5.31606e-13
ECO_hapln1b_12700	912	34	6	1.38703	0.234808	-2.56245	Down	2.6248e-06	1.09409e-05
ECO_SLA_16162	828	34	6	1.52775	0.25863	-2.56245	Down	2.6248e-06	1.09337e-05
ECO_MARVELD3_05237	879	34	6	1.43911	0.243624	-2.56245	Down	2.6248e-06	1.09313e-05
ECO_SOD3_08341	618	119	21	7.16409	1.2128	-2.56245	Down	5.91676e-19	6.56712e-18
ECO_abca1b_11951	6540	209	37	1.18897	0.201921	-2.55785	Down	3.9779e-32	7.37579e-31
ECO_ZNF532_07512	3885	45	8	0.430947	0.0734947	-2.5518	Down	6.16492e-08	3.14512e-07
ECO_NA_12042	1194	73	13	2.27468	0.388594	-2.54933	Down	4.36898e-12	3.23658e-11
ECO_LAMA3_10575	9360	1488	265	5.91466	1.01048	-2.54926	Down	1.04622e-217	1.12448e-215
ECO_SASH3_22079	1212	101	18	3.10043	0.530063	-2.54823	Down	3.33422e-16	3.27635e-15
ECO_baxb_00720	612	28	5	1.70219	0.291592	-2.54537	Down	2.3077e-05	8.46706e-05
ECO_NA_12393	501	28	5	2.07933	0.356196	-2.54537	Down	2.3077e-05	8.46379e-05
ECO_p2ry10_13555	1077	56	10	1.93453	0.331392	-2.54537	Down	1.48861e-09	8.93354e-09
ECO_NA_12739	2808	28	5	0.370991	0.0635521	-2.54537	Down	2.3077e-05	8.46542e-05
ECO_unknown_00789	603	28	5	1.7276	0.295944	-2.54537	Down	2.3077e-05	8.46869e-05
ECO_slc43a3b_14560	1455	123	22	3.14517	0.539656	-2.54303	Down	2.17492e-19	2.46284e-18
ECO_ZC3HAV1_06709	2109	134	24	2.36391	0.406155	-2.54107	Down	5.58898e-21	6.77659e-20
ECO_NA_17667	4626	759	136	6.10434	1.04928	-2.54044	Down	1.59764e-111	8.51361e-110
ECO_olgpcpr-gamma_06385	1290	39	7	1.12481	0.193671	-2.53799	Down	5.2994e-07	2.41707e-06
ECO_CABZ01020207.1_12976	564	78	14	5.14539	0.885944	-2.53799	Down	9.11296e-13	7.11679e-12
ECO_MKI67_02183	2688	78	14	1.07961	0.18589	-2.53799	Down	9.11296e-13	7.11387e-12
ECO_Q05K89_ORYLA_12564	528	39	7	2.74811	0.473174	-2.53799	Down	5.2994e-07	2.41649e-06
ECO_NA_02468	2487	161	29	2.40853	0.416178	-2.53288	Down	7.89792e-25	1.14172e-23
ECO_NA_00250	1860	111	20	2.22031	0.383773	-2.53243	Down	1.47689e-17	1.54716e-16
ECO_NA_10161	5025	205	37	1.51782	0.262798	-2.52997	Down	3.61514e-31	6.49428e-30
ECO_CASC5_03043	6348	22	4	0.12894	0.0224895	-2.51938	Down	0.000206682	0.000647656
ECO_NA_12915	420	22	4	1.94884	0.339913	-2.51938	Down	0.000206682	0.000647976
ECO_NA_12265	735	44	8	2.22725	0.388472	-2.51938	Down	1.07688e-07	5.33088e-07
ECO_NA_19716	4959	33	6	0.247584	0.0431832	-2.51938	Down	4.59946e-06	1.86448e-05
ECO_MYO1G_06880	2931	99	18	1.25667	0.219187	-2.51938	Down	1.0073e-15	9.57669e-15
ECO_cyp1a_20237	1566	22	4	0.522677	0.0911644	-2.51938	Down	0.000206682	0.000647762
ECO_NA_12023	3264	55	10	0.626924	0.109347	-2.51938	Down	2.59514e-09	1.51721e-08
ECO_A8HG56_ORYLA_02493	804	209	38	9.67148	1.68688	-2.51938	Down	1.33223e-31	2.42762e-30
ECO_NCAPD3_09723	4041	22	4	0.202552	0.0353288	-2.51938	Down	0.000206682	0.000647869
ECO_APLNR_19878	1398	22	4	0.585488	0.10212	-2.51938	Down	0.000206682	0.00064819
ECO_NA_13929	747	22	4	1.09573	0.191116	-2.51938	Down	0.000206682	0.000648083
ECO_TMEM206_13038	1026	33	6	1.19666	0.208719	-2.51938	Down	4.59946e-06	1.86408e-05
ECO_CORO1A_09672	1275	192	35	5.60265	0.97975	-2.51563	Down	4.16238e-29	6.96439e-28
ECO_PHYHD1_07438	798	126	23	5.87449	1.02868	-2.51366	Down	1.3829e-19	1.57818e-18
ECO_UGGT2_22815	4443	71	13	0.594545	0.10443	-2.50925	Down	1.32278e-11	9.45327e-11
ECO_NA_13749	384	38	7	3.68176	0.650615	-2.50052	Down	9.25364e-07	4.08638e-06
ECO_NA_06718	3861	249	46	2.3994	0.425222	-2.49639	Down	5.58634e-37	1.15516e-35
ECO_cdk2_12773	897	27	5	1.11989	0.198946	-2.49291	Down	4.04424e-05	0.000143166
ECO_LIMK2_17522	1971	54	10	1.01932	0.18108	-2.49291	Down	4.5127e-09	2.58194e-08
ECO_gria4a_19542	2298	27	5	0.437136	0.0776564	-2.49291	Down	4.04424e-05	0.00014314
ECO_ACOT7_01519	1119	27	5	0.897711	0.159477	-2.49291	Down	4.04424e-05	0.000143193
ECO_NA_01175	2502	328	61	4.87741	0.870161	-2.48676	Down	5.32438e-48	1.36144e-46
ECO_NOD1_07306	2958	43	8	0.540845	0.096527	-2.48621	Down	1.87525e-07	9.03388e-07
ECO_ciita_03865	3027	102	19	1.25369	0.224026	-2.48444	Down	6.34196e-16	6.09957e-15
ECO_BOC_01368	2826	236	44	3.10701	0.555697	-2.48316	Down	6.34814e-35	1.26193e-33
ECO_NA_19250	2079	32	6	0.572662	0.103004	-2.47498	Down	8.0276e-06	3.15923e-05
ECO_FBN1_03668	8034	979	184	4.53371	0.817416	-2.47155	Down	6.97978e-139	4.563e-137
ECO_CABZ01020840.1_17911	1005	138	26	5.10876	0.923346	-2.46803	Down	6.69994e-21	8.09782e-20
ECO_morc3a_19086	3030	207	39	2.54174	0.459388	-2.46803	Down	1.29679e-30	2.28852e-29
ECO_stambpa_15970	1257	53	10	1.56871	0.283937	-2.46594	Down	7.82666e-09	4.38182e-08
ECO_TDG_19868	825	37	7	1.66859	0.302832	-2.46204	Down	1.61009e-06	6.89874e-06
ECO_GALNT12_16167	1665	37	7	0.82678	0.150052	-2.46204	Down	1.61009e-06	6.90029e-06
ECO_NA_02962	1656	58	11	1.30308	0.237077	-2.4585	Down	1.60893e-09	9.61315e-09
ECO_DGAT2_03469	1062	290	55	10.1596	1.8484	-2.4585	Down	4.40684e-42	1.01742e-40
ECO_morf4l1_10480	948	79	15	3.10043	0.564729	-2.45684	Down	1.71436e-12	1.31138e-11
ECO_NA_19643	4686	42	8	0.333465	0.0609319	-2.45226	Down	3.255e-07	1.5181e-06
ECO_SCUBE1_09773	2631	147	28	2.07874	0.379834	-2.45226	Down	5.13678e-22	6.53223e-21
ECO_NA_02879	1956	68	13	1.29343	0.237209	-2.44697	Down	6.86308e-11	4.59083e-10
ECO_ANO1_19261	2733	94	18	1.27965	0.235066	-2.44461	Down	1.55669e-14	1.36472e-13
ECO_NA_20482	1065	94	18	3.28383	0.603226	-2.44461	Down	1.55669e-14	1.36409e-13
ECO_POF1B_03431	1449	219	42	5.62313	1.03452	-2.44242	Down	6.29794e-32	1.1621e-30
ECO_PIK3IP1_17523	840	645	124	28.5682	5.26865	-2.4389	Down	1.02168e-90	4.58406e-89
ECO_UBE2C_16643	933	26	5	1.0368	0.191269	-2.43846	Down	7.05362e-05	0.000240696
ECO_CCDC92_06978	987	26	5	0.980074	0.180805	-2.43846	Down	7.05362e-05	0.000240653
ECO_NA_03148	2985	140	27	1.74496	0.322832	-2.43434	Down	7.19992e-21	8.68556e-20
ECO_NA_08210	663	57	11	3.19863	0.592156	-2.4334	Down	2.77924e-09	1.62036e-08
ECO_PLCG2_12579	3738	114	22	1.13467	0.210059	-2.4334	Down	3.00086e-17	3.1077e-16
ECO_NA_12772	2235	62	12	1.03209	0.191629	-2.42918	Down	5.72562e-10	3.55149e-09
ECO_NA_18124	741	31	6	1.55649	0.288995	-2.42918	Down	1.39521e-05	5.29791e-05
ECO_UHRF1_11884	2343	31	6	0.492257	0.0913979	-2.42918	Down	1.39521e-05	5.29896e-05
ECO_RNF26_16580	1350	31	6	0.85434	0.158626	-2.42918	Down	1.39521e-05	5.29685e-05
ECO_ZFP36L1_13263	1032	1171	227	42.2163	7.85061	-2.42692	Down	2.82272e-162	2.17407e-160
ECO_NA_00416	294	4974	965	629.45	117.149	-2.42575	Down	0	0
ECO_FANCD2_19628	4347	36	7	0.308117	0.0574732	-2.42252	Down	2.79106e-06	1.15831e-05
ECO_NA_21794	672	72	14	3.98626	0.74356	-2.42252	Down	2.45072e-11	1.72039e-10
ECO_tuba1l_08421	1356	190	37	5.21311	0.973866	-2.42035	Down	1.27629e-27	2.03864e-26
ECO_DOCK2_14538	5397	282	55	1.94401	0.36372	-2.41814	Down	3.30946e-40	7.29538e-39
ECO_NA_16319	654	41	8	2.33243	0.436586	-2.4175	Down	5.631e-07	2.55788e-06
ECO_NA_02863	3384	530	104	5.82704	1.09688	-2.40935	Down	8.32196e-74	3.2113e-72
ECO_ttc21b_21436	3915	107	21	1.01684	0.191445	-2.4091	Down	4.21632e-16	4.10918e-15
ECO_ARHGAP25_06121	1914	56	11	1.08855	0.20512	-2.40787	Down	4.78848e-09	2.73233e-08
ECO_MCM4_22368	2583	56	11	0.806615	0.151994	-2.40787	Down	4.78848e-09	2.73152e-08
ECO_pde5ab_15825	2403	112	22	1.73407	0.326758	-2.40787	Down	8.84158e-17	8.98516e-16
ECO_LMBR1L_20394	1476	71	14	1.78968	0.338531	-2.40234	Down	4.21216e-11	2.88556e-10
ECO_NA_20651	1176	81	16	2.5626	0.48559	-2.3998	Down	1.81701e-12	1.38711e-11
ECO_NA_07539	1371	86	17	2.3338	0.442556	-2.39875	Down	3.7844e-13	3.05061e-12
ECO_NA_10847	255	1022	203	149.112	28.4127	-2.39179	Down	1.85061e-139	1.214e-137
ECO_SIPA1_10977	3687	156	31	1.57418	0.300086	-2.39115	Down	1.22734e-22	1.61696e-21
ECO_SLC38A4_10750	1644	1430	285	32.3621	6.18729	-2.38693	Down	6.57572e-194	6.13218e-192
ECO_NA_10848	264	677	135	95.4086	18.251	-2.38614	Down	9.76154e-93	4.43207e-91
ECO_NA_16533	1284	35	7	1.01416	0.194576	-2.38187	Down	4.81934e-06	1.9478e-05
ECO_HUS1B_17347	804	45	9	2.08238	0.399525	-2.38187	Down	1.96896e-07	9.45181e-07
ECO_NA_02069	1143	55	11	1.79027	0.343482	-2.38187	Down	8.22834e-09	4.58781e-08
ECO_NA_07629	546	25	5	1.70353	0.32684	-2.38187	Down	0.000122397	0.000400014
ECO_PARD6G_18098	1368	140	28	3.80754	0.730515	-2.38187	Down	2.23616e-20	2.63573e-19
ECO_MAPK15_10047	1842	65	13	1.31288	0.25189	-2.38187	Down	3.4917e-10	2.21347e-09
ECO_MOBKL2C_18667	651	45	9	2.57178	0.493422	-2.38187	Down	1.96896e-07	9.4542e-07
ECO_NA_03976	2010	25	5	0.46275	0.0887833	-2.38187	Down	0.000122397	0.000399945
ECO_NA_06273	1932	255	51	4.91061	0.94215	-2.38187	Down	6.90812e-36	1.38922e-34
ECO_GARNL3_18502	2994	30	6	0.372797	0.0715248	-2.38187	Down	2.4142e-05	8.81531e-05
ECO_phf5a_17606	333	25	5	2.79318	0.535899	-2.38187	Down	0.000122397	0.000400083
ECO_NA_02149	2025	30	6	0.551187	0.105751	-2.38187	Down	2.4142e-05	8.817e-05
ECO_GALNT5_01215	1545	50	10	1.20405	0.231009	-2.38187	Down	4.01594e-08	2.0857e-07
ECO_NA_09312	2796	70	14	0.931459	0.17871	-2.38187	Down	7.2241e-11	4.82554e-10
ECO_frmd3_12653	1875	60	12	1.19056	0.228422	-2.38187	Down	1.69231e-09	1.00986e-08
ECO_stx11b.1_04402	897	30	6	1.24432	0.238735	-2.38187	Down	2.4142e-05	8.81869e-05
ECO_NA_03407	2118	1407	285	24.7156	4.8026	-2.36353	Down	1.33635e-188	1.20487e-186
ECO_NA_19668	1260	74	15	2.18506	0.424891	-2.36251	Down	2.56294e-11	1.79585e-10
ECO_NA_04317	3450	138	28	1.4882	0.289665	-2.36112	Down	6.5067e-20	7.52483e-19
ECO_Q02528_ORYLA_04889	2328	69	14	1.10273	0.214636	-2.36112	Down	1.23626e-10	8.09868e-10
ECO_NA_22256	2031	1655	336	30.3173	5.90455	-2.36024	Down	3.93212e-221	4.27455e-219
ECO_PDE4A_16338	2343	64	13	1.01627	0.198029	-2.35951	Down	5.97768e-10	3.70301e-09
ECO_NA_00901	1476	64	13	1.61323	0.314351	-2.35951	Down	5.97768e-10	3.70421e-09
ECO_syne1b_13242	26313	684	139	0.967138	0.188539	-2.35886	Down	2.03472e-92	9.21631e-91
ECO_EPHB6_00121	3024	59	12	0.725893	0.14163	-2.35763	Down	2.8985e-09	1.68679e-08
ECO_NA_15029	1698	420	86	9.20268	1.80767	-2.34793	Down	4.22476e-57	1.2657e-55
ECO_NA_02296	783	293	60	13.9222	2.73493	-2.34781	Down	2.51872e-40	5.58463e-39
ECO_GLT8D1_18351	1188	83	17	2.59935	0.510728	-2.34752	Down	1.89132e-12	1.44153e-11
ECO_cdh11_17877	2370	205	42	3.21816	0.632497	-2.34711	Down	1.13634e-28	1.88636e-27
ECO_NA_01871	816	73	15	3.3284	0.656082	-2.34288	Down	4.3752e-11	2.99402e-10
ECO_KDELC1_05814	1506	73	15	1.80344	0.355487	-2.34288	Down	4.3752e-11	2.99295e-10
ECO_NAAA_12360	972	141	29	5.39704	1.06485	-2.34152	Down	3.97074e-20	4.64286e-19
ECO_CCDC18_14938	3918	34	7	0.322862	0.0637662	-2.34005	Down	8.2876e-06	3.25885e-05
ECO_DOCK10_16608	6309	595	123	3.5088	0.695828	-2.33418	Down	1.25913e-79	5.16242e-78
ECO_poglut1_13124	951	29	6	1.13454	0.225179	-2.33296	Down	4.1579e-05	0.000146835
ECO_katna1_00708	1485	29	6	0.726565	0.144206	-2.33296	Down	4.1579e-05	0.000146944
ECO_NA_03855	651	29	6	1.65737	0.328948	-2.33296	Down	4.1579e-05	0.000146862
ECO_naglu_20225	2256	29	6	0.478257	0.0949225	-2.33296	Down	4.1579e-05	0.000146889
ECO_TLCD1_22040	777	58	12	2.77722	0.55121	-2.33296	Down	4.95146e-09	2.8211e-08
ECO_mlpha_07215	1425	29	6	0.757157	0.150277	-2.33296	Down	4.1579e-05	0.000146917
ECO_TJP2_01937	3615	222	46	2.2848	0.454158	-2.3308	Down	1.12279e-30	1.98698e-29
ECO_NA_05139	8064	506	105	2.33455	0.464725	-2.32869	Down	8.72252e-68	3.06723e-66
ECO_NA_01388	1329	77	16	2.1556	0.429687	-2.32673	Down	1.54801e-11	1.1005e-10
ECO_NA_19197	783	24	5	1.14039	0.227911	-2.32298	Down	0.000211234	0.000660831
ECO_NA_08863	441	24	5	2.02477	0.404658	-2.32298	Down	0.000211234	0.00066094
ECO_pofut2_05126	1410	48	10	1.26656	0.253127	-2.32298	Down	1.17717e-07	5.81221e-07
ECO_NA_07092	4773	48	10	0.374156	0.0747766	-2.32298	Down	1.17717e-07	5.8107e-07
ECO_add2_22175	1914	24	5	0.466522	0.0932364	-2.32298	Down	0.000211234	0.000661049
ECO_NA_09631	2367	427	89	6.7117	1.34199	-2.3223	Down	2.78718e-57	8.3633e-56
ECO_cybb_21702	1890	110	23	2.16538	0.434333	-2.31774	Down	7.78368e-16	7.45603e-15
ECO_pdxdc1_19007	1131	43	9	1.41452	0.284012	-2.31629	Down	5.77842e-07	2.6186e-06
ECO_JAK3_11890	3282	86	18	0.974906	0.195745	-2.31629	Down	1.14162e-12	8.83568e-12
ECO_NA_11399	2604	43	9	0.61437	0.123356	-2.31629	Down	5.77842e-07	2.61984e-06
ECO_cntfr_18795	738	86	18	4.33556	0.870509	-2.31629	Down	1.14162e-12	8.83928e-12
ECO_FAM158A_22971	618	43	9	2.58871	0.51977	-2.31629	Down	5.77842e-07	2.61922e-06
ECO_DSC1_10585	2370	591	124	9.27773	1.86737	-2.31276	Down	3.05462e-78	1.24169e-76
ECO_TWF1_04990	1308	138	29	3.92531	0.791311	-2.31049	Down	1.94004e-19	2.20605e-18
ECO_NA_07110	8295	571	120	2.56108	0.516324	-2.3104	Down	1.46477e-75	5.76932e-74
ECO_ITPR2_06599	8013	523	110	2.42834	0.489953	-2.30925	Down	2.59052e-69	9.24616e-68
ECO_NA_13316	750	114	24	5.65518	1.14211	-2.30787	Down	2.77142e-16	2.7332e-15
ECO_GPR182_08408	1098	38	8	1.28761	0.260043	-2.30787	Down	2.85306e-06	1.18147e-05
ECO_EDEM1_16665	1536	76	16	1.84088	0.37178	-2.30787	Down	2.6313e-11	1.84172e-10
ECO_NA_17789	2397	57	12	0.884727	0.178678	-2.30787	Down	8.43578e-09	4.69933e-08
ECO_nadsyn1_14867	1872	95	20	1.88808	0.381313	-2.30787	Down	8.45776e-14	7.10377e-13
ECO_TRIM65_17882	1581	38	8	0.894241	0.180599	-2.30787	Down	2.85306e-06	1.18198e-05
ECO_TMEM67_08967	2955	38	8	0.478441	0.096625	-2.30787	Down	2.85306e-06	1.18172e-05
ECO_ldb2a_08266	1107	95	20	3.19285	0.644822	-2.30787	Down	8.45776e-14	7.10691e-13
ECO_NA_19763	1134	109	23	3.57615	0.723889	-2.30457	Down	1.31971e-15	1.24104e-14
ECO_NA_08596	2172	52	11	0.89073	0.180755	-2.30095	Down	4.1054e-08	2.1281e-07
ECO_SLC28A2_10406	1953	52	11	0.990612	0.201024	-2.30095	Down	4.1054e-08	2.12868e-07
ECO_FAM111B_21096	906	33	7	1.35515	0.275757	-2.29698	Down	1.41907e-05	5.37454e-05
ECO_NA_09618	1542	113	24	2.72644	0.5555	-2.29516	Down	4.69288e-16	4.54569e-15
ECO_UBLCP1_21111	945	47	10	1.85041	0.377681	-2.29261	Down	2.00586e-07	9.61438e-07
ECO_NA_21273	837	47	10	2.08918	0.426414	-2.29261	Down	2.00586e-07	9.6168e-07
ECO_tcea2_15476	987	47	10	1.77167	0.36161	-2.29261	Down	2.00586e-07	9.61196e-07
ECO_meis1_07355	1107	230	49	7.73006	1.57981	-2.29073	Down	4.25596e-31	7.62386e-30
ECO_NA_02512	2058	197	42	3.56142	0.728385	-2.28968	Down	7.69026e-27	1.19234e-25
ECO_CECR2_03544	4842	150	32	1.15257	0.235875	-2.28876	Down	8.82616e-21	1.05869e-19
ECO_NA_17309	1914	89	19	1.73002	0.354298	-2.28775	Down	6.85258e-13	5.40031e-12
ECO_NA_20328	1770	89	19	1.87077	0.383122	-2.28775	Down	6.85258e-13	5.40255e-12
ECO_SMCHD1_22559	4017	243	52	2.25065	0.462018	-2.28432	Down	1.16269e-32	2.17921e-31
ECO_NA_11042	888	28	6	1.17313	0.241155	-2.28234	Down	7.12572e-05	0.000242765
ECO_HUNK_10158	2052	28	6	0.507672	0.104359	-2.28234	Down	7.12572e-05	0.000242721
ECO_rarga_10247	1485	140	30	3.50755	0.721028	-2.28234	Down	1.97883e-19	2.24882e-18
ECO_PAPLN_19526	1662	140	30	3.134	0.64424	-2.28234	Down	1.97883e-19	2.24748e-18
ECO_NA_07147	2016	28	6	0.516738	0.106223	-2.28234	Down	7.12572e-05	0.000242851
ECO_KCNK6_19447	960	28	6	1.08515	0.223068	-2.28234	Down	7.12572e-05	0.000242808
ECO_NA_07294	2325	79	17	1.26417	0.260966	-2.27626	Down	1.57301e-11	1.11785e-10
ECO_BX510940.2_22983	447	65	14	5.41014	1.11784	-2.27496	Down	1.036e-09	6.28071e-09
ECO_SDK1_17103	5295	65	14	0.45672	0.0943668	-2.27496	Down	1.036e-09	6.28271e-09
ECO_CAMKK2_02046	1425	51	11	1.33155	0.275509	-2.27294	Down	6.97376e-08	3.53124e-07
ECO_MFSD6_21715	2454	88	19	1.33417	0.276335	-2.27145	Down	1.15872e-12	8.96078e-12
ECO_MXD4_03992	702	125	27	6.62484	1.37273	-2.27084	Down	2.1084e-17	2.19062e-16
ECO_TLR9_14833	3174	37	8	0.433708	0.0899581	-2.2694	Down	4.86254e-06	1.96443e-05
ECO_tgm2b_11359	2037	222	48	4.05475	0.841022	-2.2694	Down	9.5874e-30	1.64613e-28
ECO_TBX1_14417	1383	305	66	8.20503	1.70325	-2.26822	Down	2.96228e-40	6.54523e-39
ECO_rac2_11346	579	106	23	6.8113	1.41777	-2.2643	Down	6.37338e-15	5.71651e-14
ECO_NA_12331	3075	115	25	1.39141	0.29017	-2.26158	Down	4.75208e-16	4.60069e-15
ECO_ISM1_21080	1377	46	10	1.24287	0.259193	-2.26158	Down	3.40656e-07	1.58528e-06
ECO_prkcha_14917	2037	92	20	1.68035	0.350426	-2.26158	Down	4.09316e-13	3.28558e-12
ECO_C4XVC6_ORYLA_18333	1347	69	15	1.90583	0.397448	-2.26158	Down	3.63422e-10	2.29616e-09
ECO_NA_14178	1836	422	92	8.5515	1.78843	-2.25748	Down	9.29748e-55	2.6678e-53
ECO_CCDC50_01753	1368	55	12	1.49582	0.313078	-2.25634	Down	2.4281e-08	1.28597e-07
ECO_gmpr2_03245	1047	55	12	1.95442	0.409064	-2.25634	Down	2.4281e-08	1.28562e-07
ECO_FSCB_05709	1779	87	19	1.81947	0.381184	-2.25496	Down	1.95561e-12	1.48695e-11
ECO_COTL1_12581	429	183	40	15.8707	3.32782	-2.25372	Down	1.37547e-24	1.97487e-23
ECO_NA_21432	657	96	21	5.43636	1.1408	-2.25259	Down	1.4462e-13	1.19724e-12
ECO_NA_00707	306	64	14	7.78146	1.63292	-2.25259	Down	1.75197e-09	1.04318e-08
ECO_NA_11096	1818	32	7	0.654876	0.137424	-2.25259	Down	2.41888e-05	8.8307e-05
ECO_NA_12637	1560	73	16	1.74101	0.36606	-2.24977	Down	1.27569e-10	8.34838e-10
ECO_fam49bb_09265	978	41	9	1.55972	0.328444	-2.24757	Down	1.6719e-06	7.1539e-06
ECO_A5JL84_ORYLA_15905	936	41	9	1.62971	0.343181	-2.24757	Down	1.6719e-06	7.15229e-06
ECO_ITGB6_07614	2343	100	22	1.58793	0.335126	-2.24437	Down	5.11084e-14	4.34833e-13
ECO_ITK_13518	1854	50	11	1.00337	0.211758	-2.24437	Down	1.18093e-07	5.82625e-07
ECO_AP1G2_07969	2226	50	11	0.835694	0.17637	-2.24437	Down	1.18093e-07	5.82776e-07
ECO_NA_18994	1239	436	96	13.0924	2.76539	-2.24317	Down	4.33658e-56	1.27906e-54
ECO_SMYD2_00906	1350	581	128	16.012	3.38402	-2.24234	Down	3.84454e-74	1.48958e-72
ECO_NA_04457	1374	77	17	2.085	0.44159	-2.23927	Down	4.4808e-11	3.05639e-10
ECO_NA_01027	789	77	17	3.63092	0.769005	-2.23927	Down	4.4808e-11	3.05749e-10
ECO_pgam1a_22204	825	77	17	3.47248	0.735448	-2.23927	Down	4.4808e-11	3.05858e-10
ECO_NCCRP1_04477	699	235	52	12.5082	2.65512	-2.23602	Down	7.41654e-31	1.32233e-29
ECO_NA_17332	3132	122	27	1.44924	0.30768	-2.2358	Down	1.00509e-16	1.01923e-15
ECO_NA_11429	1851	45	10	0.9045	0.192819	-2.22987	Down	5.76552e-07	2.61524e-06
ECO_KLHL36_12582	1773	27	6	0.566575	0.120781	-2.22987	Down	0.000121481	0.000397363
ECO_GPX7_03932	648	45	10	2.58369	0.550785	-2.22987	Down	5.76552e-07	2.61462e-06
ECO_KNTC1_17566	6438	27	6	0.156033	0.0332627	-2.22987	Down	0.000121481	0.000397431
ECO_GNPNAT1_22579	555	54	12	3.61996	0.771695	-2.22987	Down	4.10148e-08	2.12722e-07
ECO_NA_12473	2646	27	6	0.379644	0.0809317	-2.22987	Down	0.000121481	0.000397295
ECO_NA_15412	2313	27	6	0.434301	0.0925833	-2.22987	Down	0.000121481	0.000397226
ECO_CDCP1_00378	3621	175	39	1.79809	0.384409	-2.22575	Down	3.0612e-23	4.13904e-22
ECO_NA_19280	2139	1162	260	20.2115	4.3383	-2.21997	Down	1.10769e-144	7.66281e-143
ECO_TXNDC5_09888	1209	210	47	6.46243	1.38749	-2.2196	Down	1.68982e-27	2.69014e-26
ECO_DOCK8_10316	6159	536	120	3.23785	0.69539	-2.21914	Down	1.12671e-67	3.94744e-66
ECO_NA_09490	2034	696	156	12.731	2.73735	-2.21749	Down	2.835e-87	1.2427e-85
ECO_RASGRP2_10610	1572	156	35	3.69211	0.794644	-2.21606	Down	8.99284e-21	1.07801e-19
ECO_NA_16080	891	205	46	8.5601	1.84263	-2.21586	Down	7.93272e-27	1.22793e-25
ECO_CAP1_21001	1263	868	195	25.5693	5.51047	-2.21417	Down	3.38554e-108	1.76941e-106
ECO_PYGL_13200	2562	480	108	6.97051	1.50453	-2.21195	Down	1.5227e-60	4.78807e-59
ECO_TYRO3_14225	2517	40	9	0.591261	0.127619	-2.21195	Down	2.82774e-06	1.17226e-05
ECO_SLC37A2_01592	1488	40	9	1.00014	0.215872	-2.21195	Down	2.82774e-06	1.172e-05
ECO_NA_03613	5976	191	43	1.18912	0.256812	-2.21111	Down	4.91204e-25	7.17716e-24
ECO_NA_11344	1563	71	16	1.69006	0.365358	-2.20969	Down	3.61314e-10	2.2836e-09
ECO_TMEM98_09617	675	31	7	1.70868	0.370128	-2.20679	Down	4.10356e-05	0.000145185
ECO_ITPKC_00519	1212	155	35	4.75808	1.03068	-2.20679	Down	1.50443e-20	1.78541e-19
ECO_itgb3b_15017	2328	84	19	1.34245	0.291292	-2.20434	Down	9.29182e-12	6.74171e-11
ECO_SMYD4_00280	2385	53	12	0.82678	0.179577	-2.2029	Down	6.9071e-08	3.49935e-07
ECO_NA_20985	831	53	12	2.37289	0.515392	-2.2029	Down	6.9071e-08	3.50028e-07
ECO_NA_02075	1608	44	10	1.01805	0.221958	-2.19745	Down	9.72314e-07	4.27189e-06
ECO_MCM7_04814	2154	66	15	1.13999	0.248544	-2.19745	Down	1.73451e-09	1.03343e-08
ECO_rpgrb_12424	2124	44	10	0.770727	0.168036	-2.19745	Down	9.72314e-07	4.27288e-06
ECO_NA_14886	1752	44	10	0.934375	0.203715	-2.19745	Down	9.72314e-07	4.27091e-06
ECO_NA_00106	2808	211	48	2.79568	0.6101	-2.19608	Down	2.80678e-27	4.41291e-26
ECO_NA_08614	3441	180	41	1.94621	0.425262	-2.19425	Down	1.80927e-23	2.46912e-22
ECO_ITPK1_14893	1293	92	21	2.64723	0.579666	-2.19119	Down	1.14844e-12	8.8849e-12
ECO_PTK6_14137	1572	35	8	0.828358	0.181633	-2.18923	Down	1.39467e-05	5.30007e-05
ECO_PTTG1_22059	525	35	8	2.48034	0.543861	-2.18923	Down	1.39467e-05	5.29796e-05
ECO_TSSC1_06037	1164	35	8	1.11871	0.245298	-2.18923	Down	1.39467e-05	5.29901e-05
ECO_NA_21109	1749	131	30	2.78666	0.612193	-2.18648	Down	2.09346e-17	2.17747e-16
ECO_ednr_13559	1242	48	11	1.43788	0.316103	-2.18548	Down	3.35338e-07	1.5613e-06
ECO_NA_16935	1203	87	20	2.69064	0.593365	-2.18096	Down	5.46194e-12	4.02432e-11
ECO_NA_17463	4245	313	72	2.74327	0.605358	-2.18004	Down	2.32326e-39	5.05117e-38
ECO_Q6I749_ORYLA_00601	1776	647	149	13.5539	2.99434	-2.1784	Down	1.68566e-79	6.88154e-78
ECO_GFRA2_14004	1104	26	6	0.876207	0.193972	-2.17542	Down	0.000205958	0.000646132
ECO_MANF_09011	543	39	9	2.67219	0.591561	-2.17542	Down	4.76354e-06	1.92607e-05
ECO_SYPL1_17942	720	65	15	3.3588	0.74356	-2.17542	Down	2.9056e-09	1.6904e-08
ECO_NA_03858	6420	78	18	0.452025	0.100068	-2.17542	Down	7.4183e-11	4.95004e-10
ECO_IRF1_05209	1200	221	51	6.85194	1.51686	-2.17542	Down	3.5106e-28	5.74253e-27
ECO_PCTP_07912	642	26	6	1.50675	0.33356	-2.17542	Down	0.000205958	0.000646239
ECO_itga2b_13623	2445	26	6	0.395637	0.087585	-2.17542	Down	0.000205958	0.000646026
ECO_NA_10413	1131	52	12	1.71058	0.378683	-2.17542	Down	1.15955e-07	5.7282e-07
ECO_NA_20960	13686	407	94	1.10642	0.245137	-2.17424	Down	1.58626e-50	4.25629e-49
ECO_NA_11962	2970	346	80	4.33433	0.96137	-2.17265	Down	3.6722e-43	8.63534e-42
ECO_RRBP1_21068	3183	869	201	10.1575	2.25381	-2.17211	Down	8.79846e-106	4.51164e-104
ECO_NA_03582	2451	108	25	1.63939	0.364044	-2.17098	Down	1.76642e-14	1.5429e-13
ECO_lrrn1_12365	2100	69	16	1.22245	0.27193	-2.16847	Down	1.01361e-09	6.14889e-09
ECO_NA_03810	849	56	13	2.45405	0.546503	-2.16686	Down	4.01862e-08	2.08652e-07
ECO_NA_03180	2271	56	13	0.917431	0.204307	-2.16686	Down	4.01862e-08	2.08595e-07
ECO_bmp1a_14030	2946	271	63	3.42247	0.763247	-2.16481	Down	5.26656e-34	1.02028e-32
ECO_NA_15031	2019	30	7	0.552825	0.123743	-2.15948	Down	6.92682e-05	0.000236794
ECO_ASS1_00832	1248	120	28	3.57741	0.800757	-2.15948	Down	7.7537e-16	7.43105e-15
ECO_NA_00381	759	30	7	1.47056	0.329165	-2.15948	Down	6.92682e-05	0.000236666
ECO_KIAA1841_01821	2340	30	7	0.476989	0.106768	-2.15948	Down	6.92682e-05	0.000236751
ECO_C2H14orf119_07960	612	30	7	1.82378	0.408229	-2.15948	Down	6.92682e-05	0.000236709
ECO_NA_16317	4158	334	78	2.98858	0.669526	-2.15825	Down	2.1916e-41	4.96937e-40
ECO_MYCN_19529	1383	107	25	2.87849	0.645171	-2.15756	Down	2.94194e-14	2.54282e-13
ECO_sgk1_18930	1296	1660	388	47.6547	10.6852	-2.157	Down	1.32856e-198	1.27649e-196
ECO_NA_16144	2460	513	120	7.75863	1.74102	-2.15587	Down	1.37249e-62	4.44808e-61
ECO_DNASE2_11653	1101	64	15	2.1627	0.486252	-2.15306	Down	4.85452e-09	2.76753e-08
ECO_NA_18715	4242	2904	682	25.47	5.73814	-2.15014	Down	0	0
ECO_ODF2L_11549	2163	34	8	0.584824	0.132005	-2.14741	Down	2.34612e-05	8.59476e-05
ECO_LOC100049462_11870	1470	34	8	0.860526	0.194236	-2.14741	Down	2.34612e-05	8.59807e-05
ECO_SLA2_04120	693	68	16	3.65072	0.824032	-2.14741	Down	1.69138e-09	1.00995e-08
ECO_NA_05774	3075	34	8	0.411374	0.0928543	-2.14741	Down	2.34612e-05	8.59973e-05
ECO_NA_03140	3402	34	8	0.371832	0.0839292	-2.14741	Down	2.34612e-05	8.59642e-05
ECO_cth_14470	1167	221	52	7.0457	1.59034	-2.14741	Down	9.49292e-28	1.52399e-26
ECO_NA_15434	1005	34	8	1.25868	0.284106	-2.14741	Down	2.34612e-05	8.5931e-05
ECO_FP067396.1_00393	393	611	144	57.8431	13.0776	-2.14505	Down	9.40164e-74	3.62058e-72
ECO_GFPT2_13088	2031	699	165	12.8047	2.89955	-2.14277	Down	5.20088e-84	2.21842e-82
ECO_NA_03193	2316	110	26	1.76708	0.400675	-2.14087	Down	1.72257e-14	1.50667e-13
ECO_CCDC30_12948	1920	76	18	1.4727	0.334602	-2.13795	Down	2.06162e-10	1.3268e-09
ECO_ctsh_10401	978	156	37	5.93456	1.35027	-2.13589	Down	6.68638e-20	7.72793e-19
ECO_NA_12311	1173	59	14	1.87136	0.425978	-2.13523	Down	2.3281e-08	1.23439e-07
ECO_ARL5C_09607	537	219	52	15.173	3.4561	-2.13429	Down	2.60398e-27	4.11105e-26
ECO_EDEM3_06088	2688	122	29	1.68863	0.385058	-2.1327	Down	7.54528e-16	7.2386e-15
ECO_PTMS_12958	339	122	29	13.3895	3.0532	-2.1327	Down	7.54528e-16	7.23495e-15
ECO_IRX5_20277	1437	88	21	2.27839	0.521579	-2.12706	Down	8.84716e-12	6.42644e-11
ECO_HBM_02259	426	46	11	4.01745	0.921595	-2.12408	Down	9.39142e-07	4.14146e-06
ECO_NA_07325	729	634	152	32.3567	7.44172	-2.12036	Down	2.28236e-75	8.971e-74
ECO_SI_05070	5055	50	12	0.368003	0.0847261	-2.11884	Down	3.23604e-07	1.50999e-06
ECO_WDR60_14313	3408	75	18	0.818775	0.188508	-2.11884	Down	3.42492e-10	2.1733e-09
ECO_NA_17121	2628	125	30	1.76965	0.40743	-2.11884	Down	4.4081e-16	4.29169e-15
ECO_fn1_05831	7518	2981	717	14.7524	3.40388	-2.1157	Down	0	0
ECO_NA_16227	492	266	64	20.115	4.64272	-2.11523	Down	1.74848e-32	3.2547e-31
ECO_NA_02268	552	374	90	25.2078	5.81916	-2.11499	Down	5.15164e-45	1.24688e-43
ECO_CR354432.1_16333	855	54	13	2.3498	0.542668	-2.11439	Down	1.11812e-07	5.53213e-07
ECO_NA_17383	1611	54	13	1.2471	0.288008	-2.11439	Down	1.11812e-07	5.53069e-07
ECO_NA_09476	5352	166	40	1.15397	0.266748	-2.11306	Down	8.11664e-21	9.74817e-20
ECO_cd2apl_18578	1893	224	54	4.40251	1.01812	-2.11241	Down	1.48183e-27	2.36298e-26
ECO_NA_09401	303	3215	776	394.767	91.4063	-2.11064	Down	0	0
ECO_NSUN4_14928	1314	29	7	0.821117	0.190134	-2.11057	Down	0.000116309	0.000381889
ECO_NA_18614	1110	29	7	0.972026	0.225078	-2.11057	Down	0.000116309	0.000382086
ECO_NTF4_09689	1464	29	7	0.736987	0.170653	-2.11057	Down	0.000116309	0.000381954
ECO_BX248496.1_14790	672	29	7	1.60558	0.37178	-2.11057	Down	0.000116309	0.00038202
ECO_NA_20613	1515	588	142	14.44	3.34528	-2.10987	Down	1.35597e-69	4.86716e-68
ECO_CCDC12_16933	492	91	22	6.88143	1.59593	-2.10831	Down	5.14094e-12	3.79222e-11
ECO_NA_22574	2325	66	16	1.05615	0.245615	-2.10434	Down	4.67308e-09	2.67049e-08
ECO_FP245465.1_03721	1470	33	8	0.835217	0.194236	-2.10434	Down	3.92786e-05	0.000139514
ECO_NA_12121	1566	33	8	0.784016	0.182329	-2.10434	Down	3.92786e-05	0.00013941
ECO_KIF15_14903	4071	33	8	0.301589	0.0701368	-2.10434	Down	3.92786e-05	0.000139436
ECO_CABZ01053483.2_00090	747	33	8	1.6436	0.382232	-2.10434	Down	3.92786e-05	0.000139462
ECO_cd82a_06784	897	99	24	4.10625	0.95494	-2.10434	Down	6.33322e-13	5.0097e-12
ECO_NA_17970	351	33	8	3.49792	0.813467	-2.10434	Down	3.92786e-05	0.000139384
ECO_skap1_04829	1056	33	8	1.16266	0.270385	-2.10434	Down	3.92786e-05	0.000139358
ECO_mlpha_07864	1362	33	8	0.901446	0.209638	-2.10434	Down	3.92786e-05	0.000139488
ECO_ELMO1_09983	2181	367	89	6.26056	1.45644	-2.10385	Down	6.46716e-44	1.53406e-42
ECO_NA_02053	3027	173	42	2.12636	0.495215	-2.10226	Down	1.67936e-21	2.08538e-20
ECO_PAPSS2_18723	2022	70	17	1.28801	0.300072	-2.10177	Down	1.62747e-09	9.72086e-09
ECO_NA_05190	3558	2486	604	25.9955	6.05882	-2.10115	Down	1.03384e-286	1.41494e-284
ECO_mpll_05393	1926	37	9	0.71474	0.16678	-2.09947	Down	1.3347e-05	5.08438e-05
ECO_mbnl3_13683	1068	37	9	1.28894	0.300766	-2.09947	Down	1.3347e-05	5.08235e-05
ECO_NA_09976	1389	37	9	0.991065	0.231258	-2.09947	Down	1.3347e-05	5.08337e-05
ECO_ITGB4_15988	5904	3302	804	20.8081	4.86034	-2.09802	Down	0	0
ECO_KLHDC5_20333	1458	41	10	1.04623	0.244793	-2.09557	Down	4.55808e-06	1.84928e-05
ECO_TTK_17186	3021	41	10	0.504935	0.118143	-2.09557	Down	4.55808e-06	1.84968e-05
ECO_unknown_10664	414	41	10	3.68456	0.862098	-2.09557	Down	4.55808e-06	1.84889e-05
ECO_NA_19805	3519	41	10	0.433478	0.101423	-2.09557	Down	4.55808e-06	1.85007e-05
ECO_CHDH_01467	1818	131	32	2.6809	0.628222	-2.09337	Down	1.49657e-16	1.50083e-15
ECO_ARSE_05138	1635	45	11	1.02399	0.240122	-2.09237	Down	1.56302e-06	6.70914e-06
ECO_Q8AYQ7_ORYLA_16349	432	94	23	8.09556	1.90021	-2.09097	Down	2.98066e-12	2.23597e-11
ECO_NA_16869	4368	613	150	5.22132	1.22565	-2.09087	Down	1.16337e-71	4.34814e-70
ECO_NA_15289	960	49	12	1.89901	0.446136	-2.08969	Down	5.37832e-07	2.44895e-06
ECO_NA_22901	771	49	12	2.36453	0.5555	-2.08969	Down	5.37832e-07	2.44954e-06
ECO_PSMB10_22447	807	57	14	2.62787	0.619173	-2.08548	Down	6.4219e-08	3.26571e-07
ECO_PHF16_08569	2373	69	17	1.08182	0.255687	-2.08101	Down	2.69236e-09	1.57163e-08
ECO_NA_09448	1698	308	76	6.74863	1.59747	-2.0788	Down	1.42239e-36	2.91276e-35
ECO_RAB44_15192	1461	77	19	1.96084	0.464152	-2.0788	Down	3.27536e-10	2.08187e-09
ECO_FGF23_07118	798	81	20	3.77646	0.894508	-2.07787	Down	1.14461e-10	7.53461e-10
ECO_MDC1_00060	5673	445	110	2.91843	0.692049	-2.07625	Down	4.94162e-52	1.3684e-50
ECO_NA_16788	540	101	25	6.95873	1.65236	-2.0743	Down	6.05588e-13	4.8023e-12
ECO_LAMP3_14448	507	307	76	22.5285	5.35011	-2.07411	Down	2.33394e-36	4.74876e-35
ECO_CD53_11480	708	105	26	5.51771	1.31068	-2.07375	Down	2.1279e-13	1.73739e-12
ECO_NA_07755	5394	371	92	2.55897	0.608743	-2.07166	Down	1.55038e-43	3.66846e-42
ECO_foxp1b_12374	1908	258	64	5.03088	1.19718	-2.07117	Down	9.38136e-31	1.66951e-29
ECO_LOC100049426_20907	1536	173	43	4.19042	0.999159	-2.06831	Down	4.35602e-21	5.31893e-20
ECO_rrbp1_05501	2142	72	18	1.25059	0.299923	-2.05995	Down	1.54759e-09	9.26413e-09
ECO_casp7_15011	894	32	8	1.33173	0.319381	-2.05995	Down	6.5431e-05	0.000224483
ECO_EVC_01925	2889	92	23	1.18479	0.284143	-2.05995	Down	8.0917e-12	5.89118e-11
ECO_unknown_01077	537	152	38	10.5311	2.52561	-2.05995	Down	1.29055e-18	1.41751e-17
ECO_IL2RG_03528	972	84	21	3.21526	0.771099	-2.05995	Down	6.59566e-11	4.41816e-10
ECO_st3gal4_05011	990	48	12	1.80388	0.432617	-2.05995	Down	8.90694e-07	3.93602e-06
ECO_NA_19839	1767	28	7	0.589555	0.14139	-2.05995	Down	0.00019421	0.000612101
ECO_NA_01927	330	40	10	4.50971	1.08154	-2.05995	Down	7.5667e-06	2.98463e-05
ECO_GPNMB_16108	1659	28	7	0.627934	0.150594	-2.05995	Down	0.00019421	0.000612304
ECO_NA_18569	1080	28	7	0.964577	0.23133	-2.05995	Down	0.00019421	0.000612
ECO_NA_05316	7680	48	12	0.232532	0.055767	-2.05995	Down	8.90694e-07	3.93693e-06
ECO_SMPD2_17225	1329	36	9	1.00781	0.241699	-2.05995	Down	2.21916e-05	8.16582e-05
ECO_NA_08748	537	40	10	2.77133	0.664635	-2.05995	Down	7.5667e-06	2.98402e-05
ECO_YDJC_11494	933	36	9	1.43557	0.344285	-2.05995	Down	2.21916e-05	8.16424e-05
ECO_ALG9_10223	1764	56	14	1.18111	0.283261	-2.05995	Down	1.06164e-07	5.2568e-07
ECO_PRKCB_17089	2004	100	25	1.85654	0.445245	-2.05995	Down	9.96238e-13	7.75468e-12
ECO_NA_06493	1014	28	7	1.02736	0.246387	-2.05995	Down	0.00019421	0.000612203
ECO_ST5_10929	3312	578	145	6.49292	1.56255	-2.05496	Down	3.31344e-66	1.12966e-64
ECO_NA_20699	2265	115	29	1.889	0.456969	-2.04745	Down	2.49946e-14	2.16726e-13
ECO_PARP9_18173	1182	87	22	2.73845	0.664297	-2.04346	Down	3.79388e-11	2.60936e-10
ECO_DENND2C_08908	1530	83	21	2.01832	0.489875	-2.04267	Down	1.08396e-10	7.14525e-10
ECO_CCDC88B_13658	3651	75	19	0.764279	0.185737	-2.04084	Down	8.8781e-10	5.4151e-09
[truncated: 1,677 more rows]
